# Supplementary material for: Synthesis and crystal structure of NaCuIn(PO4)2
Source: Acta Crystallogr E Crystallogr Commun. 2020 Feb 14;76(Pt 3):366–9. doi: 10.1107/S2056989020001929 (PMC7057361; doi:10.1107/S2056989020001929)
Supplement: Supplementary file 1 [file e-76-00366-sup1.cif]

##############################################################################
#                                                                            #
# This CIF contains the data in a paper accepted for publication in          #
# Acta Crystallographica Section E. It conforms to the requirements of       #
# Notes for Authors for Acta Crystallographica Section E, and has been       #
# peer reviewed under the auspices of the IUCr Commission on Journals.       #
#                                                                            #
# Full details of the Crystallographic Information File format               #
# are given in the paper "The Crystallographic Information File (CIF):       #
# a New Standard Archive File for Crystallography" by S. R. Hall, F. H.      #
# Allen and I. D. Brown [Acta Cryst. (1991), A47, 655-685].                  #
#                                                                            #
# The current version of the core CIF dictionary is obtainable from          #
# ftp://ftp.iucr.org/pub/cif_core.dic.                                       #
#                                                                            #
# Software is freely available for graphical display of the structure(s)     #
# in this CIF. For information consult the CIF software page                 #
# http://www.iucr.org/resources/cif/software.                                #
#                                                                            #
# This file may be used for bona fide research purposes within the           #
# scientific community so long as proper attribution is given to the journal # 
# article from which it was obtained.                                        #
#                                                                            #
##############################################################################
data_I
_database_code_depnum_ccdc_archive 'CCDC 1983244'
_audit_creation_method     'SHELXL-2018/3'
_journal_date_recd_electronic     2020-01-20
_journal_date_accepted     2020-02-10
_journal_name_full     'Acta Crystallographica, Section E'
_journal_year     2020
_journal_volume     76
_journal_issue      3
_journal_page_first     366
_journal_page_last     369
_journal_paper_category     GI
_journal_paper_doi     10.1107/S2056989020001929
_journal_coeditor_code     WM5539
_publ_contact_author_name     'Elhassan Benhsina'
_publ_contact_author_address
;
Laboratoire de Chimie Appliqu\'ee des Mat\'eriaux,
Centre des Sciences des Mat\'eriaux, Faculty of Sciences,
Mohammed V University in Rabat, Avenue Ibn Batouta, B.P. 1014, Rabat, Morocco
;
_publ_contact_author_email     'el_benhsina@yahoo.fr'
_publ_contact_author_fax     '212 537 77 54 40'
_publ_contact_author_phone     '212 537 77 54 40'
_publ_section_title
;
Synthesis and crystal structure of NaCuIn(PO~4~)~2~
;
loop_
    _publ_author_name
    _publ_author_footnote
    _publ_author_address
    'Benhsina, Elhassan' .
;
Laboratoire de Chimie Appliqu\'ee des Mat\'eriaux,
Centre des Sciences des Mat\'eriaux, Faculty of Sciences,
Mohammed V University in Rabat, Avenue Ibn Batouta, BP 1014, Rabat, Morocco
;
    'Khmiyas, Jamal' .
;
Laboratoire de Chimie Appliqu\'ee des Mat\'eriaux,
Centre des Sciences des Mat\'eriaux, Faculty of Sciences,
Mohammed V University in Rabat, Avenue Ibn Batouta, BP 1014, Rabat, Morocco
;
    'Ouaatta, Said' .
;
Laboratoire de Chimie Appliqu\'ee des Mat\'eriaux,
Centre des Sciences des Mat\'eriaux, Faculty of Sciences,
Mohammed V University in Rabat, Avenue Ibn Batouta, BP 1014, Rabat, Morocco
;
    'Assani, Abderrazzak' .
;
Laboratoire de Chimie Appliqu\'ee des Mat\'eriaux,
Centre des Sciences des Mat\'eriaux, Faculty of Sciences,
Mohammed V University in Rabat, Avenue Ibn Batouta, B.P. 1014, Rabat, Morocco
;
    'Saadi, Mohamed' .
;
Laboratoire de Chimie Appliqu\'ee des Mat\'eriaux,
Centre des Sciences des Mat\'eriaux, Faculty of Sciences,
Mohammed V University in Rabat, Avenue Ibn Batouta, B.P. 1014, Rabat, Morocco
;
    'El Ammari, Lahcen' .
;
Laboratoire de Chimie Appliqu\'ee des Mat\'eriaux,
Centre des Sciences des Mat\'eriaux, Faculty of Sciences,
Mohammed V University in Rabat, Avenue Ibn Batouta, B.P. 1014, Rabat, Morocco
;
_publ_section_synopsis
;
In the crystal, edge-sharing  [CuO~5~] trigonal bipyramids form dimers that are
linked to PO~4~ tetrahedra <i>via</i> a common edge. The obtained
[Cu~2~P~2~O~12~] units are interconnected through vertices to form sheets that
are sandwiched between undulating layers resulting from the junction of PO~4~
tetrahedra and [InO~6~] octahedra. The two types of layers are alternately
stacked along [101] and are joined into a three-dimensional framework through
vertex- and edge-sharing, leaving channels parallel to the stacking direction
in which the Na^+^ ions are located.
;
_chemical_name_systematic
;
Sodium copper(II) indium bis[phosphate(V)]
;
_chemical_name_common     ?
_chemical_formula_moiety     'Cu In Na O8 P2'
_chemical_formula_sum     'Cu In Na O8 P2'
_chemical_formula_structural     'Na Cu In (P O4)2'
_chemical_formula_iupac     'Na Cu In (P O4)2'
_chemical_formula_weight     391.29
_chemical_melting_point     ?
_space_group_crystal_system     monoclinic
_space_group_name_H-M_alt     'P 21/n'
_space_group_name_Hall     '-P 2yn'
loop_
    _space_group_symop_operation_xyz
    'x, y, z'
    '-x+1/2, y+1/2, -z+1/2'
    '-x, -y, -z'
    'x-1/2, -y-1/2, z-1/2'
_cell_length_a     8.2563(3)
_cell_length_b     10.1382(4)
_cell_length_c     8.8060(3)
_cell_angle_alpha     90
_cell_angle_beta     114.4440(10)
_cell_angle_gamma     90
_cell_volume     671.03(4)
_cell_formula_units_Z     4
_cell_measurement_reflns_used     3106
_cell_measurement_theta_min     2.846
_cell_measurement_theta_max     35.631
_cell_measurement_temperature     296(2)
_exptl_crystal_description     Block
_exptl_crystal_colour     green
_exptl_crystal_size_max     0.34
_exptl_crystal_size_mid     0.25
_exptl_crystal_size_min     0.19
_exptl_crystal_density_diffrn     3.873
_exptl_crystal_density_method     ?
_exptl_crystal_F_000     732
_exptl_absorpt_coefficient_mu     7.157
_exptl_absorpt_correction_type     multi-scan
_exptl_absorpt_process_details
;
(SADABS; Krause <i>et al.</i>, 2015)
;
_exptl_absorpt_correction_T_min     0.5281
_exptl_absorpt_correction_T_max     0.7472
_diffrn_ambient_temperature     296(2)
_diffrn_radiation_type     MoK\a
_diffrn_radiation_wavelength     0.71073
_diffrn_radiation_source     'fine-focus sealed tube'
_diffrn_radiation_monochromator     graphite
_diffrn_measurement_device_type     'Bruker X8 APEX Diffractometer'
_diffrn_measurement_method     '\f and \w scans'
_diffrn_detector     'APEXII CCD area-detector'
_diffrn_detector_area_resol_mean     ?
_diffrn_reflns_number     24292
_diffrn_reflns_av_R_equivalents     0.0264
_diffrn_reflns_av_unetI/netI     0.0133
_diffrn_reflns_theta_min     2.846
_diffrn_reflns_theta_max     35.631
_diffrn_reflns_theta_full     25.242
_diffrn_measured_fraction_theta_max     1.000
_diffrn_measured_fraction_theta_full     1.000
_diffrn_reflns_limit_h_min     -12
_diffrn_reflns_limit_h_max     13
_diffrn_reflns_limit_k_min     -16
_diffrn_reflns_limit_k_max     16
_diffrn_reflns_limit_l_min     -14
_diffrn_reflns_limit_l_max     14
_reflns_number_total     3106
_reflns_number_gt     2996
_reflns_threshold_expression     'I > 2\s(I)'
_refine_ls_structure_factor_coef     Fsqd
_refine_ls_matrix_type     full
_refine_ls_R_factor_all     0.0142
_refine_ls_R_factor_gt     0.0133
_refine_ls_wR_factor_gt     0.0330
_refine_ls_wR_factor_ref     0.0334
_refine_ls_goodness_of_fit_ref     1.110
_refine_ls_restrained_S_all     1.110
_refine_ls_number_reflns     3106
_refine_ls_number_parameters     119
_refine_ls_number_restraints     0
_refine_ls_hydrogen_treatment     undef
_refine_ls_weighting_scheme     calc
_refine_ls_weighting_details
              'w=1/[\s^2^(Fo^2^)+(0.0139P)^2^+0.5758P] where P=(Fo^2^+2Fc^2^)/3'
_atom_sites_solution_hydrogens     .
_atom_sites_solution_primary     ?
_atom_sites_solution_secondary     ?
_refine_ls_shift/su_max     0.004
_refine_ls_shift/su_mean     0.000
_refine_diff_density_max     0.660
_refine_diff_density_min     -0.588
_refine_ls_extinction_method
;
SHELXL-2018/3 (Sheldrick, 2015b)
;
_refine_ls_extinction_coef     0.0093(3)
_refine_ls_extinction_expression
                                  'Fc^*^=kFc[1+0.001xFc^2^\l^3^/sin(2\q)]^-1/4^'
loop_
    _atom_type_symbol
    _atom_type_description
    _atom_type_scat_dispersion_real
    _atom_type_scat_dispersion_imag
    _atom_type_scat_source
    'O' 'O' 0.0106 0.0060
                         'International Tables Vol C Tables 4.2.6.8 and 6.1.1.4'
    'F' 'F' 0.0171 0.0103
                         'International Tables Vol C Tables 4.2.6.8 and 6.1.1.4'
    'Na' 'Na' 0.0362 0.0249
                         'International Tables Vol C Tables 4.2.6.8 and 6.1.1.4'
    'P' 'P' 0.1023 0.0942
                         'International Tables Vol C Tables 4.2.6.8 and 6.1.1.4'
    'Cu' 'Cu' 0.3201 1.2651
                         'International Tables Vol C Tables 4.2.6.8 and 6.1.1.4'
    'In' 'In' -0.7276 1.3100
                         'International Tables Vol C Tables 4.2.6.8 and 6.1.1.4'
_computing_data_collection
;
APEX2 (Bruker, 2009)
;
_computing_cell_refinement
;
SAINT (Bruker, 2009)
;
_computing_data_reduction
;
SAINT (Bruker, 2009)
;
_computing_structure_solution
;
<i>SHELXT2014/5</i> (Sheldrick, 2015a)
;
_computing_structure_refinement
;
<i>SHELXL2018/3</i> (Sheldrick, 2015b)
;
_computing_molecular_graphics
;
Ortep-3 for Windows (Farrugia, 2012), DIAMOND (Brandenburg,
2006)
;
_computing_publication_material
;
publCIF (Westrip, 2010)
;
loop_
    _atom_site_type_symbol
    _atom_site_label
    _atom_site_fract_x
    _atom_site_fract_y
    _atom_site_fract_z
    _atom_site_U_iso_or_equiv
    _atom_site_adp_type
    _atom_site_calc_flag
    _atom_site_occupancy
    _atom_site_disorder_assembly
    _atom_site_disorder_group
    Na Na1 0.51418(10) -0.16856(7) 1.09748(8) 0.01965(13) Uani d 1 . .
    Cu Cu1 0.37225(2) 0.11940(2) 0.45881(2) 0.00706(3) Uani d 1 . .
    In In1 0.00214(2) 0.12812(2) 0.73403(2) 0.00463(3) Uani d 1 . .
    P P1 0.12997(4) 0.17027(3) 0.15664(4) 0.00494(5) Uani d 1 . .
    O O11 -0.03216(13) 0.25215(10) 0.13588(12) 0.01037(15) Uani d 1 . .
    O O12 0.30223(12) 0.24790(9) 0.27141(11) 0.00812(14) Uani d 1 . .
    O O13 0.14612(12) 0.04925(9) 0.27222(11) 0.00824(14) Uani d 1 . .
    O O14 0.13759(14) 0.12965(10) -0.00448(12) 0.01159(16) Uani d 1 . .
    P P2 0.28460(4) -0.08358(3) 0.66933(4) 0.00448(5) Uani d 1 . .
    O O21 0.11495(13) -0.13653(9) 0.52826(12) 0.00993(15) Uani d 1 . .
    O O22 0.37706(12) -0.19241(8) 0.79630(11) 0.00787(14) Uani d 1 . .
    O O23 0.24068(13) 0.03111(9) 0.75876(12) 0.00903(15) Uani d 1 . .
    O O24 0.41607(13) -0.03247(9) 0.59836(12) 0.00962(15) Uani d 1 . .
loop_
    _atom_site_aniso_label
    _atom_site_aniso_U_11
    _atom_site_aniso_U_22
    _atom_site_aniso_U_33
    _atom_site_aniso_U_12
    _atom_site_aniso_U_13
    _atom_site_aniso_U_23
    Na1 0.0288(3) 0.0145(3) 0.0146(3) -0.0042(2) 0.0079(3) -0.0035(2)
    Cu1 0.00887(7) 0.00557(6) 0.00492(6) -0.00104(4) 0.00104(5) 0.00126(4)
    In1 0.00517(4) 0.00405(4) 0.00432(4) -0.00022(2) 0.00161(3) -0.00042(2)
    P1 0.00552(11) 0.00490(11) 0.00367(11) -0.00020(9) 0.00119(9) 0.00053(8)
    O11 0.0096(4) 0.0125(4) 0.0094(4) 0.0054(3) 0.0044(3) 0.0042(3)
    O12 0.0085(4) 0.0077(3) 0.0063(3) -0.0034(3) 0.0012(3) 0.0008(3)
    O13 0.0091(4) 0.0055(3) 0.0071(3) -0.0028(3) 0.0004(3) 0.0020(3)
    O14 0.0129(4) 0.0165(4) 0.0043(3) 0.0025(3) 0.0025(3) -0.0014(3)
    P2 0.00536(11) 0.00392(11) 0.00410(11) 0.00089(8) 0.00189(9) 0.00025(8)
    O21 0.0096(4) 0.0119(4) 0.0054(3) -0.0026(3) 0.0002(3) -0.0013(3)
    O22 0.0109(4) 0.0058(3) 0.0073(3) 0.0032(3) 0.0041(3) 0.0027(3)
    O23 0.0088(4) 0.0071(3) 0.0113(4) 0.0018(3) 0.0042(3) -0.0034(3)
    O24 0.0101(4) 0.0092(4) 0.0125(4) 0.0030(3) 0.0077(3) 0.0056(3)
_geom_special_details
;
 All esds (except the esd in the dihedral angle between two l.s. planes)
 are estimated using the full covariance matrix.  The cell esds are taken
 into account individually in the estimation of esds in distances, angles
 and torsion angles; correlations between esds in cell parameters are only
 used when they are defined by crystal symmetry.  An approximate (isotropic)
 treatment of cell esds is used for estimating esds involving l.s. planes.
;
loop_
    _geom_bond_atom_site_label_1
    _geom_bond_atom_site_label_2
    _geom_bond_site_symmetry_2
    _geom_bond_distance
    _geom_bond_publ_flag
    Na1 O21 4_656 2.3213(12) ?
    Na1 O23 3_657 2.3496(12) ?
    Na1 O22 . 2.4268(11) ?
    Na1 O11 2_546 2.4275(11) ?
    Cu1 O24 . 1.9088(9) ?
    Cu1 O11 4_666 1.9317(9) ?
    Cu1 O12 . 1.9913(9) ?
    Cu1 O13 . 2.0378(9) ?
    Cu1 O24 3_656 2.1939(9) ?
    In1 O14 1_556 2.1028(10) ?
    In1 O21 3_556 2.1044(9) ?
    In1 O23 . 2.1303(9) ?
    In1 O22 2_556 2.1441(9) ?
    In1 O13 3_556 2.1632(9) ?
    In1 O12 4_566 2.2051(9) ?
    P1 O14 . 1.5035(10) ?
    P1 O11 . 1.5205(10) ?
    P1 O13 . 1.5642(9) ?
    P1 O12 . 1.5729(9) ?
    P2 O23 . 1.5297(9) ?
    P2 O22 . 1.5310(9) ?
    P2 O21 . 1.5340(10) ?
    P2 O24 . 1.5488(9) ?
loop_
    _geom_angle_atom_site_label_1
    _geom_angle_atom_site_label_2
    _geom_angle_atom_site_label_3
    _geom_angle_site_symmetry_1
    _geom_angle_site_symmetry_3
    _geom_angle
    _geom_angle_publ_flag
    O21 Na1 O23 4_656 3_657 108.90(4) ?
    O21 Na1 O22 4_656 . 71.58(4) ?
    O23 Na1 O22 3_657 . 123.80(4) ?
    O21 Na1 O11 4_656 2_546 94.99(4) ?
    O23 Na1 O11 3_657 2_546 88.91(4) ?
    O22 Na1 O11 . 2_546 146.95(4) ?
    O24 Cu1 O11 . 4_666 96.82(4) ?
    O24 Cu1 O12 . . 166.88(4) ?
    O11 Cu1 O12 4_666 . 96.28(4) ?
    O24 Cu1 O13 . . 95.96(4) ?
    O11 Cu1 O13 4_666 . 144.90(4) ?
    O12 Cu1 O13 . . 72.85(3) ?
    O24 Cu1 O24 . 3_656 82.35(4) ?
    O11 Cu1 O24 4_666 3_656 110.97(4) ?
    O12 Cu1 O24 . 3_656 93.34(4) ?
    O13 Cu1 O24 . 3_656 103.05(4) ?
    O14 In1 O21 1_556 3_556 174.97(4) ?
    O14 In1 O23 1_556 . 80.87(4) ?
    O21 In1 O23 3_556 . 96.68(4) ?
    O14 In1 O22 1_556 2_556 93.79(4) ?
    O21 In1 O22 3_556 2_556 81.66(3) ?
    O23 In1 O22 . 2_556 86.94(4) ?
    O14 In1 O13 1_556 3_556 94.18(4) ?
    O21 In1 O13 3_556 3_556 90.44(4) ?
    O23 In1 O13 . 3_556 96.21(4) ?
    O22 In1 O13 2_556 3_556 171.80(3) ?
    O14 In1 O12 1_556 4_566 85.65(4) ?
    O21 In1 O12 3_556 4_566 96.23(4) ?
    O23 In1 O12 . 4_566 164.87(3) ?
    O22 In1 O12 2_556 4_566 87.16(3) ?
    O13 In1 O12 3_556 4_566 91.55(3) ?
    O14 P1 O11 . . 114.50(6) ?
    O14 P1 O13 . . 111.94(5) ?
    O11 P1 O13 . . 109.89(5) ?
    O14 P1 O12 . . 111.32(5) ?
    O11 P1 O12 . . 108.72(5) ?
    O13 P1 O12 . . 99.40(5) ?
    O23 P2 O22 . . 108.94(5) ?
    O23 P2 O21 . . 110.57(5) ?
    O22 P2 O21 . . 110.58(5) ?
    O23 P2 O24 . . 107.97(5) ?
    O22 P2 O24 . . 108.36(5) ?
    O21 P2 O24 . . 110.35(5) ?
_shelx_space_group_comment
;
The symmetry employed for this shelxl refinement is uniquely defined
by the following loop, which should always be used as a source of
symmetry information in preference to the above space-group names.
They are only intended as comments.
;
_shelx_hkl_file
;
   1   0   0   -1.20    0.20
   2   0   0 2051.29   48.10
   2   0   0 2162.48   48.90
   3   0   0   -0.70    0.40
   3   0   0   -1.60    0.40
   3   0   0   -0.80    0.40
   3   0   0   -1.10    0.40
   4   0   0   77.29    2.80
   4   0   0   77.19    3.10
   4   0   0   79.49    2.70
   4   0   0   77.59    2.70
   5   0   0   -0.40    0.40
   5   0   0   -0.70    0.50
   5   0   0    0.00    0.40
   5   0   0   -0.10    0.60
   6   0   0 1619.14   39.70
   6   0   0 1723.83   38.60
   6   0   0 1679.73   39.10
   6   0   0 1718.73   38.70
   7   0   0    0.60    0.50
   7   0   0    0.90    0.70
   7   0   0    0.70    0.90
   7   0   0    0.40    0.50
   7   0   0    1.40    0.60
   8   0   0 3336.17   75.39
   8   0   0 3245.58   76.39
   9   0   0    1.10    1.50
   9   0   0    1.40    1.20
   9   0   0    1.20    0.90
  10   0   0  512.15   17.20
  10   0   0  522.65   16.00
  11   0   0    0.00    1.60
  11   0   0    1.60    1.60
  12   0   0    0.40    1.90
  12   0   0    3.50    1.90
   0  -1   0   -0.10    0.10
   0  -1   0   -0.20    0.10
   0  -1   0   -0.30    0.10
   0  -1   0   -0.10    0.20
   0   1   0   -0.10    0.10
   0   1   0   -0.20    0.10
   0   1   0   -0.10    0.10
   0   1   0   -0.10    0.10
  -1  -1   0  626.64   14.40
  -1  -1   0  618.84   14.00
   1  -1   0  620.44   14.10
  -1  -1   0  598.84   14.10
   1   1   0  606.54   14.10
   1   1   0  636.14   13.90
   1   1   0  594.44   14.10
   1   1   0  614.64   14.00
  -2  -1   0   14.30    1.10
   2  -1   0   14.30    0.50
  -2  -1   0   13.60    0.90
   2  -1   0   16.10    0.60
  -2  -1   0   14.70    0.90
   2   1   0   14.30    0.90
   2   1   0   13.00    0.70
   2   1   0   13.40    0.90
   3  -1   0 1379.06   30.50
  -3  -1   0 1351.06   31.10
   3  -1   0 1352.16   30.50
  -3  -1   0 1330.57   31.00
   3   1   0 1400.66   31.10
   3   1   0 1380.86   30.70
   3   1   0 1364.66   31.10
   3   1   0 1328.87   31.30
   4  -1   0   43.00    1.50
   4  -1   0   44.00    1.50
   4  -1   0   41.20    1.80
   4  -1   0   40.70    2.00
   4   1   0   42.80    1.60
   4   1   0   39.60    1.90
   4   1   0   37.40    2.00
   4   1   0   39.40    1.90
   5  -1   0  791.22   18.10
   5  -1   0  798.52   18.80
   5  -1   0  754.72   19.20
   5  -1   0  816.22   18.10
   5   1   0  807.02   18.30
   5   1   0  757.42   19.30
   5   1   0  786.52   18.80
   5   1   0  754.02   18.90
   6  -1   0    2.50    0.50
   6  -1   0    2.70    0.70
   6  -1   0    2.60    0.50
   6  -1   0    2.20    0.70
   6  -1   0    2.10    0.80
   6   1   0    3.10    0.60
   6   1   0    2.00    1.00
   6   1   0    2.70    0.90
   6   1   0    1.60    0.60
   7  -1   0  841.72   19.50
   7  -1   0  814.42   19.80
   7  -1   0  776.22   20.40
   7   1   0  779.02   20.60
   7   1   0  771.32   19.60
   7   1   0  811.32   20.00
   8  -1   0    8.10    1.40
   8  -1   0    7.80    1.60
   8   1   0    9.80    1.80
   8   1   0    6.60    1.30
   9  -1   0   81.89    4.60
   9  -1   0   80.19    3.90
   9  -1   0   70.79    5.00
   9   1   0   85.69    4.10
   9   1   0   67.49    4.40
  10  -1   0    3.60    1.60
  10  -1   0    1.20    1.60
  10   1   0    0.30    1.40
  10   1   0    3.00    1.90
  10   1   0    2.30    1.30
  11  -1   0  287.37   12.20
  11  -1   0  278.77   10.90
  11   1   0  278.97   11.00
  11   1   0  278.37   12.20
  12  -1   0   13.90    3.40
  12  -1   0   11.20    2.90
  12   1   0   12.50    3.40
  12   1   0   13.00    3.10
   0  -2   0  114.79    3.60
   0  -2   0   98.09    3.80
   0  -2   0  113.69    3.20
   0  -2   0  111.49    3.60
   0   2   0  117.89    3.20
   0   2   0  117.09    3.30
   0   2   0  113.89    3.20
   0   2   0  117.49    3.00
   1  -2   0  734.73   16.30
  -1  -2   0  702.23   16.60
   1  -2   0  714.23   16.70
  -1  -2   0  712.13   16.70
   1  -2   0  689.43   17.00
  -1  -2   0  706.83   17.10
  -1  -2   0  703.13   17.00
   1   2   0  688.73   16.50
   1   2   0  739.83   16.50
   1   2   0  718.63   16.50
   1   2   0  730.23   16.70
  -1   2   0  735.93   16.30
   2  -2   0  510.75   11.10
  -2  -2   0  491.45   11.70
  -2  -2   0  495.45   12.30
   2   2   0  487.05   11.80
   2   2   0  480.35   11.70
   2   2   0  480.55   11.70
   2   2   0  481.85   11.40
  -3  -2   0  945.01   23.70
  -3  -2   0 1025.90   22.90
   3  -2   0 1035.80   22.00
  -3  -2   0  936.61   23.00
   3   2   0 1009.10   22.50
   3   2   0  940.31   23.10
   3   2   0  946.51   22.90
   3   2   0 1019.20   23.10
  -4  -2   0   -0.50    0.70
   4  -2   0   -0.40    0.30
  -4  -2   0   -1.80    0.70
  -4  -2   0   -1.30    0.60
   4   2   0   -0.80    0.70
   4   2   0   -0.70    0.70
   4   2   0   -1.50    0.50
   4   2   0   -0.90    0.60
   5  -2   0  746.43   16.30
   5  -2   0  709.43   17.80
   5  -2   0  707.13   17.50
   5  -2   0  753.82   16.40
  -5  -2   0  715.13   17.70
   5   2   0  704.63   17.70
   5   2   0  700.63   18.10
   5   2   0  721.43   17.90
   5   2   0  745.53   17.00
   6  -2   0  157.38    5.50
   6  -2   0  163.88    5.20
   6   2   0  154.78    5.70
   6   2   0  164.18    5.40
   6   2   0  159.48    5.40
   6   2   0  168.98    4.60
   7  -2   0   40.00    2.30
   7  -2   0   35.50    2.20
   7  -2   0   35.20    2.50
   7   2   0   37.40    2.50
   7   2   0   39.90    2.40
   7   2   0   34.00    2.70
   8  -2   0   19.30    2.80
   8  -2   0   15.40    1.70
   8  -2   0   14.20    2.00
   8   2   0   13.70    2.20
   8   2   0   17.10    2.00
   8   2   0   15.50    2.00
   9  -2   0  642.44   18.00
   9  -2   0  657.23   17.00
   9  -2   0  640.04   19.20
   9   2   0  610.84   18.30
   9   2   0  648.44   17.30
  10  -2   0    3.10    2.00
  10  -2   0    1.90    1.40
  10   2   0    5.10    1.60
  10   2   0    3.20    1.80
  10   2   0    3.10    1.80
  11  -2   0   25.80    3.60
  11  -2   0   26.30    4.20
  11   2   0   29.00    3.80
  11   2   0   19.30    3.70
  12  -2   0   20.90    3.40
  12  -2   0   23.00    4.30
  12   2   0   18.00    3.50
  12   2   0   23.50    4.20
   0  -3   0    0.30    0.30
   0  -3   0   -0.40    0.50
   0  -3   0    0.80    0.90
   0   3   0    0.30    0.40
   0   3   0    0.40    0.30
   0   3   0    0.00    0.30
   0   3   0   -0.40    0.30
  -1  -3   0  991.30   23.50
  -1  -3   0 1009.00   23.70
   1  -3   0  967.40   23.20
   1  -3   0 1006.80   22.80
   1  -3   0  912.01   23.80
  -1  -3   0 1025.90   24.10
  -1  -3   0  957.60   23.20
   1  -3   0 1010.30   22.80
  -1   3   0 1054.89   23.00
   1   3   0 1031.20   23.00
   1   3   0 1008.80   23.20
  -1   3   0 1016.10   22.80
   1   3   0  996.20   23.00
   1   3   0 1016.10   22.90
  -2  -3   0   10.80    1.30
   2  -3   0   11.20    0.60
  -2  -3   0   11.20    1.30
  -2  -3   0   11.80    1.00
   2  -3   0   10.90    1.10
  -2  -3   0    9.60    1.00
   2   3   0   11.50    1.00
   2   3   0   12.80    1.00
  -2   3   0   10.90    0.60
   2   3   0    9.60    0.80
   2   3   0    8.10    1.00
  -3  -3   0 1013.50   24.70
  -3  -3   0 1049.40   24.50
  -3  -3   0 1056.49   25.50
   3  -3   0 1088.99   23.60
   3   3   0 1037.80   24.80
   3   3   0 1017.40   24.60
   3   3   0 1013.50   24.50
   3   3   0 1065.29   24.10
  -3   3   0 1106.59   23.60
  -4  -3   0   87.09    3.40
  -4  -3   0   85.49    3.10
  -4  -3   0   82.39    3.90
   4   3   0   86.19    2.80
   4   3   0   84.79    3.40
   4   3   0   84.29    3.20
   4   3   0   87.59    3.40
  -5  -3   0  467.15   12.00
  -5  -3   0  453.75   13.30
   5   3   0  471.35   11.30
   5   3   0  471.75   12.40
   5   3   0  477.05   12.20
   5   3   0  438.46   12.40
   6  -3   0 1127.49   26.80
   6  -3   0 1117.19   26.40
  -6  -3   0 1100.59   26.50
   6   3   0 1076.69   26.70
   6   3   0 1129.09   27.10
   6   3   0 1143.09   25.70
   6   3   0 1059.59   27.20
   7  -3   0  321.47    9.60
   7  -3   0  322.47   10.50
   7  -3   0  343.77    9.30
   7   3   0  310.27   10.00
   7   3   0  316.57    9.50
   7   3   0  319.97    9.70
   8  -3   0   20.40    2.70
   8  -3   0   21.00    2.10
   8  -3   0   21.70    2.40
   8   3   0   21.20    2.60
   8   3   0   21.00    2.30
   8   3   0   21.70    2.40
   9  -3   0  264.07    9.30
   9  -3   0  283.97   10.50
   9   3   0  267.27    9.00
   9   3   0  258.37    9.70
  10  -3   0    0.10    1.50
  10  -3   0    1.70    1.30
  10   3   0    3.00    1.40
  10   3   0    3.70    2.00
  10   3   0    0.90    1.60
  11  -3   0  294.27   12.30
  11  -3   0  289.37   11.00
  11   3   0  297.97   11.70
  11   3   0  299.97   12.70
  12  -3   0    3.30    1.90
  12   3   0   -1.80    1.50
  12   3   0   -1.60    1.30
   0  -4   0 4913.31  125.69
   0  -4   0 5454.95  126.29
   0  -4   0 4864.81  126.59
   0   4   0 5754.22  125.29
   0   4   0 5655.73  125.09
   0   4   0 5845.52  124.59
   0   4   0 5585.84  125.39
  -1  -4   0   19.60    2.00
   1  -4   0   19.60    1.20
  -1  -4   0   17.80    1.70
  -1  -4   0   24.70    1.90
  -1  -4   0   19.30    1.40
   1  -4   0   17.30    1.90
   1  -4   0   20.80    0.80
   1  -4   0   19.80    1.50
  -1   4   0   20.10    1.30
   1   4   0   22.50    1.30
  -1   4   0   20.90    1.20
   1   4   0   19.90    1.20
  -1   4   0   21.00    1.20
   1   4   0   18.80    1.40
   1   4   0   19.20    1.30
  -2  -4   0 2325.87   52.69
   2  -4   0 2251.77   51.29
  -2  -4   0 2313.77   52.29
   2  -4   0 2175.98   51.59
   2  -4   0 2156.78   52.39
  -2  -4   0 2330.87   51.79
  -2  -4   0 2254.07   51.59
   2  -4   0 2229.78   51.39
   2   4   0 2330.57   51.19
   2   4   0 2243.98   51.39
  -2   4   0 2338.47   51.49
   2   4   0 2157.28   51.19
   2   4   0 2286.77   51.69
  -3  -4   0    0.70    0.60
   3  -4   0    1.50    0.60
   3  -4   0    0.80    0.70
  -3  -4   0    0.70    0.80
   3  -4   0    1.40    0.40
  -3  -4   0    2.40    0.80
   3   4   0    0.50    0.50
  -3   4   0    1.10    0.40
   3   4   0    0.00    0.60
   3   4   0    0.70    0.70
   3   4   0    2.90    0.90
  -4  -4   0   41.90    2.90
  -4  -4   0   41.10    2.20
   4  -4   0   45.70    2.40
   4  -4   0   46.60    1.40
  -4  -4   0   45.10    2.50
   4   4   0   49.30    2.00
   4   4   0   48.00    2.50
   4   4   0   52.59    2.70
   4   4   0   46.00    2.40
  -4   4   0   48.60    1.30
  -5  -4   0   39.20    2.90
  -5  -4   0   42.00    2.20
  -5  -4   0   41.10    2.50
   5  -4   0   41.50    2.50
   5   4   0   40.40    2.40
   5   4   0   36.10    2.40
   5   4   0   43.10    1.90
   5   4   0   38.70    2.50
   6  -4   0 1467.05   35.80
  -6  -4   0 1508.85   35.00
  -6  -4   0 1485.25   37.10
   6  -4   0 1437.26   35.00
   6   4   0 1559.94   34.20
   6   4   0 1481.85   35.40
   6   4   0 1435.26   35.70
   6   4   0 1496.25   35.80
   7  -4   0    8.30    1.70
   7  -4   0    7.30    1.30
   7  -4   0    5.50    1.10
   7   4   0    6.70    1.60
   7   4   0    7.50    1.50
   7   4   0    5.20    1.30
   8  -4   0 2359.36   56.39
   8  -4   0 2411.96   54.49
   8  -4   0 2274.17   54.99
   8   4   0 2360.36   55.19
   8   4   0 2372.66   55.69
   8   4   0 2277.47   55.89
   9  -4   0    4.80    1.80
   9  -4   0    6.30    1.60
   9   4   0    4.00    1.70
   9   4   0    7.50    1.80
  10  -4   0  485.25   16.30
  10  -4   0  481.45   15.00
  10   4   0  485.85   15.80
  10   4   0  485.95   16.60
  10   4   0  502.65   14.80
  11  -4   0   26.00    4.10
  11   4   0   34.30    4.70
  11   4   0   24.50    3.80
  12  -4   0   46.40    5.70
  12  -4   0   43.30    5.30
  12   4   0   48.60    5.50
  12   4   0   41.50    5.40
   0  -5   0   -0.20    0.40
   0  -5   0   -0.80    0.60
   0  -5   0   -0.50    0.90
   0  -5   0    1.50    0.90
   0   5   0    0.40    0.50
   0   5   0    0.00    0.40
   0   5   0    0.60    0.40
  -1  -5   0  560.24   16.00
  -1  -5   0  536.35   15.10
   1  -5   0  575.04   15.10
   1  -5   0  576.24   14.80
   1  -5   0  587.84   14.10
   1  -5   0  580.24   16.10
  -1  -5   0  576.64   14.40
  -1  -5   0  561.94   15.20
  -1   5   0  590.54   14.30
  -1   5   0  593.14   13.90
   1   5   0  597.04   14.00
  -1   5   0  608.24   14.10
   1   5   0  608.54   14.60
   1   5   0  585.64   14.30
   1   5   0  557.64   14.20
  -2  -5   0  160.08    5.40
   2  -5   0  175.28    6.50
  -2  -5   0  179.88    6.10
  -2  -5   0  174.68    5.80
  -2  -5   0  176.68    6.50
   2  -5   0  174.38    4.90
   2  -5   0  180.98    4.60
   2  -5   0  170.38    5.60
   2   5   0  180.28    5.20
   2   5   0  176.98    5.60
   2   5   0  167.48    5.30
  -2   5   0  178.48    4.90
   2   5   0  169.58    5.10
   3  -5   0 2547.75   58.49
  -3  -5   0 2599.74   59.69
  -3  -5   0 2539.95   58.39
  -3  -5   0 2705.83   58.29
   3  -5   0 2542.65   57.39
   3  -5   0 2367.66   59.19
   3  -5   0 2566.94   57.09
  -3   5   0 2611.64   57.09
   3   5   0 2514.65   57.69
   3   5   0 2592.94   58.49
   3   5   0 2419.96   57.99
   3   5   0 2484.95   57.89
   4  -5   0    2.60    0.70
   4  -5   0    1.60    0.90
  -4  -5   0    1.70    0.70
   4  -5   0    1.40    0.30
  -4  -5   0    3.00    0.90
  -4  -5   0    1.50    1.00
   4   5   0    1.20    0.50
   4   5   0    1.10    0.80
  -4   5   0    1.90    0.40
   4   5   0    2.20    0.80
   4   5   0    1.30    0.80
   5  -5   0  684.33   17.30
  -5  -5   0  675.33   17.00
  -5  -5   0  675.53   17.80
   5  -5   0  686.93   18.30
  -5  -5   0  656.23   18.80
   5   5   0  659.53   17.50
   5   5   0  690.43   17.90
   5   5   0  695.43   16.60
   5   5   0  687.03   17.40
   6  -5   0   36.10    3.00
   6  -5   0   33.40    2.50
   6  -5   0   35.60    2.20
  -6  -5   0   36.40    2.30
  -6  -5   0   36.80    3.30
   6   5   0   37.30    2.60
   6   5   0   34.60    2.70
   6   5   0   34.70    1.90
   6   5   0   37.70    2.80
   7  -5   0  259.67    8.90
  -7  -5   0  249.78    7.90
   7  -5   0  258.47    8.00
   7  -5   0  251.97    9.50
   7   5   0  252.97    8.90
   7   5   0  266.67    9.00
   7   5   0  262.47    8.50
   8  -5   0   59.29    4.00
   8  -5   0   59.49    3.50
   8   5   0   62.69    4.00
   8   5   0   63.49    4.10
   8   5   0   63.29    3.80
   9  -5   0   25.10    2.80
   9  -5   0   28.30    3.90
   9  -5   0   25.10    3.30
   9   5   0   24.10    3.10
   9   5   0   22.20    3.30
   9   5   0   22.20    2.80
   9   5   0   26.50    3.40
  10  -5   0    7.10    2.60
  10  -5   0    4.30    1.90
  10   5   0    1.00    1.40
  10   5   0    3.40    1.90
  10   5   0    1.20    1.70
  11  -5   0  573.84   19.40
  11  -5   0  604.14   20.50
  11   5   0  623.04   18.10
  11   5   0  594.24   20.10
  11   5   0  605.34   19.30
  12  -5   0   24.30    4.40
  12  -5   0   24.80    4.00
  12   5   0   26.10    4.30
  12   5   0   21.70    3.80
   0  -6   0   38.40    2.70
   0  -6   0   37.80    2.70
   0  -6   0   36.50    3.20
   0  -6   0   37.20    2.10
   0   6   0   39.40    1.70
   0   6   0   42.40    2.10
   0   6   0   41.80    2.20
  -1  -6   0  209.88    7.30
   1  -6   0  226.88    6.30
  -1  -6   0  203.28    8.00
   1  -6   0  214.48    8.20
  -1  -6   0  210.48    6.50
   1  -6   0  218.28    7.30
  -1  -6   0  204.28    7.30
   1  -6   0  221.68    7.20
  -1   6   0  218.98    5.90
   1   6   0  216.68    6.40
  -1   6   0  220.98    6.30
   1   6   0  206.08    6.40
  -1   6   0  221.38    6.40
   1   6   0  219.68    6.60
   1   6   0  217.78    6.00
  -2  -6   0  428.16   12.70
   2  -6   0  433.56   13.40
  -2  -6   0  445.46   12.00
   2  -6   0  449.95   12.20
   2  -6   0  473.85   10.60
  -2  -6   0  441.36   12.60
   2  -6   0  461.55   11.30
  -2  -6   0  443.46   13.50
   2   6   0  456.55   11.70
   2   6   0  443.86   12.10
  -2   6   0  466.25   11.30
   2   6   0  437.56   11.40
   2   6   0  445.26   11.70
   3  -6   0  602.34   14.00
  -3  -6   0  577.84   16.60
   3  -6   0  603.64   14.00
   3  -6   0  564.94   16.40
  -3  -6   0  594.94   15.30
   3  -6   0  578.04   15.30
  -3  -6   0  574.04   16.10
  -3  -6   0  563.94   15.20
   3   6   0  565.14   14.70
  -3   6   0  588.14   14.00
   3   6   0  560.24   14.80
   3   6   0  562.54   14.60
   3   6   0  598.04   15.40
   4  -6   0   61.49    2.70
   4  -6   0   61.79    4.00
  -4  -6   0   60.09    3.30
   4  -6   0   61.69    2.20
  -4  -6   0   62.99    3.10
   4  -6   0   63.49    3.50
  -4  -6   0   75.09    4.40
   4   6   0   57.99    3.10
   4   6   0   56.69    3.00
   4   6   0   56.99    3.30
   4   6   0   59.19    2.70
  -4   6   0   60.89    2.10
  -5  -6   0  178.88    5.90
   5  -6   0  174.48    7.40
   5  -6   0  183.68    6.00
  -5  -6   0  167.78    6.50
   5  -6   0  175.58    6.80
  -5  -6   0  175.38    7.50
   5   6   0  169.18    6.20
   5   6   0  177.98    6.20
   5   6   0  188.18    6.80
   5   6   0  181.98    5.60
   6  -6   0   38.50    3.20
  -6  -6   0   43.50    3.60
  -6  -6   0   40.60    2.50
   6  -6   0   40.10    2.70
   6  -6   0   35.20    2.20
   6   6   0   35.20    3.00
   6   6   0   43.00    3.10
   6   6   0   39.60    2.80
   6   6   0   38.80    2.20
   7  -6   0   32.40    2.30
   7  -6   0   34.00    2.80
   7  -6   0   38.60    3.50
  -7  -6   0   34.60    2.40
  -7  -6   0   31.70    3.80
   7   6   0   32.40    2.90
   7   6   0   43.90    3.10
   7   6   0   37.10    3.20
   8  -6   0  182.88    8.40
   8  -6   0  188.88    7.60
   8   6   0  191.48    7.90
   8   6   0  188.08    7.90
   8   6   0  200.68    7.50
   9  -6   0   67.09    5.30
   9  -6   0   66.99    4.60
   9   6   0   71.29    4.90
   9   6   0   67.19    4.40
   9   6   0   73.89    5.10
   9   6   0   64.89    4.60
  10  -6   0    5.60    2.10
  10  -6   0    4.90    2.00
  10   6   0    3.70    2.10
  10   6   0    3.20    1.70
  10   6   0    4.10    2.10
  11  -6   0   58.09    5.10
  11  -6   0   68.29    5.90
  11   6   0   60.89    4.60
  11   6   0   76.49    6.00
  11   6   0   64.09    5.50
   0  -7   0   -0.50    1.20
   0  -7   0    0.40    1.10
   0  -7   0    0.20    0.60
   0  -7   0   -0.10    0.90
   0   7   0    0.50    0.50
   0   7   0    0.70    0.60
   0   7   0    2.50    0.80
   1  -7   0  962.40   25.80
  -1  -7   0  952.10   23.40
   1  -7   0  935.71   24.50
   1  -7   0  951.40   23.00
  -1  -7   0  914.21   24.50
  -1  -7   0  972.20   24.40
  -1  -7   0  885.31   25.40
   1  -7   0 1002.20   24.30
  -1   7   0 1001.50   23.30
  -1   7   0  963.60   23.00
   1   7   0  943.21   23.40
   1   7   0  948.01   23.20
   1   7   0  912.31   22.50
  -1   7   0 1022.50   22.60
   2  -7   0 1431.86   36.20
  -2  -7   0 1494.35   35.40
   2  -7   0 1540.75   34.60
  -2  -7   0 1484.65   37.60
  -2  -7   0 1484.25   36.20
  -2  -7   0 1419.36   36.20
   2  -7   0 1408.76   37.40
   2  -7   0 1494.75   35.80
   2   7   0 1492.75   35.00
   2   7   0 1503.95   34.60
   2   7   0 1471.25   35.10
   2   7   0 1507.85   35.50
  -2   7   0 1541.25   34.50
   3  -7   0  571.54   13.50
  -3  -7   0  548.75   14.80
   3  -7   0  549.54   16.40
  -3  -7   0  541.95   15.60
   3  -7   0  555.64   13.00
  -3  -7   0  530.85   16.30
  -3  -7   0  546.75   15.00
   3  -7   0  521.15   14.70
   3   7   0  555.54   14.10
  -3   7   0  542.35   13.40
   3   7   0  534.35   14.70
   3   7   0  515.85   14.20
   3   7   0  525.75   14.00
   4  -7   0    1.30    0.60
   4  -7   0    2.00    1.00
  -4  -7   0    3.00    1.10
   4  -7   0    1.60    0.50
  -4  -7   0    0.50    1.30
   4  -7   0   -0.10    1.20
  -4  -7   0    1.50    1.00
   4   7   0    1.50    1.00
   4   7   0    2.00    0.90
   4   7   0    2.00    1.00
   4   7   0    1.20    0.70
  -4   7   0    0.50    0.40
  -5  -7   0 1021.20   25.60
   5  -7   0  981.20   24.20
   5  -7   0 1000.80   25.70
  -5  -7   0 1009.40   27.20
   5  -7   0  961.80   26.80
  -5  -7   0 1004.20   24.60
   5   7   0  986.10   25.60
   5   7   0 1041.00   24.20
   5   7   0  970.20   24.90
   5   7   0  951.10   24.80
  -6  -7   0  676.03   20.10
   6  -7   0  646.34   19.70
  -6  -7   0  660.73   17.30
   6  -7   0  662.23   17.50
   6  -7   0  682.43   18.90
   6   7   0  703.93   17.00
   6   7   0  656.33   18.00
   6   7   0  651.33   17.90
   6   7   0  634.24   18.50
  -7  -7   0  171.68    6.30
   7  -7   0  179.08    6.80
  -7  -7   0  173.58    8.30
   7  -7   0  162.98    8.20
   7  -7   0  172.28    7.70
   7   7   0  183.08    7.10
   7   7   0  178.68    7.20
   7   7   0  177.08    7.50
   8  -7   0    5.30    2.10
   8  -7   0    6.90    1.70
   8  -7   0    3.70    1.90
   8   7   0    3.30    1.60
   8   7   0    4.50    1.60
   8   7   0    4.10    1.60
   8   7   0    6.80    2.00
   9  -7   0  566.74   21.20
   9  -7   0  529.15   17.80
   9  -7   0  538.45   18.80
   9   7   0  541.95   16.50
   9   7   0  552.64   17.20
   9   7   0  560.64   17.50
   9   7   0  555.64   17.50
  10  -7   0   98.29    6.60
  10  -7   0   86.69    6.70
  10   7   0   94.29    6.30
  10   7   0   86.79    6.00
  10   7   0   87.89    5.40
  11  -7   0  186.48   10.40
  11  -7   0  186.48    9.90
  11   7   0  193.28    9.70
  11   7   0  186.38    8.50
  11   7   0  182.08    9.30
   0  -8   0 2235.28   57.59
   0  -8   0 2390.06   56.19
   0  -8   0 2343.77   54.89
   0  -8   0 2352.86   56.59
   0   8   0 2410.56   53.89
   0   8   0 2448.35   54.99
   0   8   0 2398.76   54.89
   1  -8   0  183.88    7.40
  -1  -8   0  167.08    8.10
  -1  -8   0  182.28    7.50
  -1  -8   0  189.08    6.50
   1  -8   0  190.38    7.20
   1  -8   0  175.98    8.10
   1  -8   0  184.18    6.10
  -1  -8   0  198.48    7.30
   1   8   0  195.48    4.70
   1   8   0  186.68    5.70
  -1   8   0  200.38    5.70
  -1   8   0  185.38    6.10
   1   8   0  189.08    6.30
  -1   8   0  188.78    6.20
   1   8   0  181.48    6.40
   2  -8   0 1400.56   33.00
  -2  -8   0 1365.16   33.20
   2  -8   0 1360.66   31.40
  -2  -8   0 1255.67   33.20
   2  -8   0 1287.67   34.60
  -2  -8   0 1287.87   32.20
   2  -8   0 1310.67   33.30
  -2  -8   0 1255.27   34.50
   2   8   0 1316.87   31.90
  -2   8   0 1333.97   31.30
   2   8   0 1383.86   31.40
   2   8   0 1344.77   32.40
   3  -8   0  129.69    4.30
   3  -8   0  122.59    5.40
  -3  -8   0  116.39    5.40
  -3  -8   0  110.19    6.30
  -3  -8   0  115.09    5.70
  -3  -8   0  114.99    5.10
   3  -8   0  125.09    6.60
   3  -8   0  119.19    5.70
   3   8   0  124.49    4.70
   3   8   0  123.89    5.30
   3   8   0  125.09    5.00
   3   8   0  126.69    4.70
  -3   8   0  125.59    4.20
  -4  -8   0  356.06   12.70
   4  -8   0  368.96    9.30
   4  -8   0  368.06   11.20
  -4  -8   0  361.56   10.90
   4  -8   0  335.57   12.40
  -4  -8   0  360.06   11.10
   4   8   0  352.36   10.20
   4   8   0  327.57   10.20
  -4   8   0  354.86    9.20
   4   8   0  329.67   10.40
   4   8   0  350.06   11.00
   5  -8   0    5.30    2.00
  -5  -8   0    6.00    1.60
  -5  -8   0    5.20    1.90
  -5  -8   0    4.60    1.30
   5  -8   0    7.60    1.80
   5   8   0    8.00    1.70
   5   8   0    6.60    1.20
   5   8   0    8.00    1.60
   5   8   0    6.10    1.60
   6  -8   0  818.52   24.20
  -6  -8   0  838.12   24.40
   6  -8   0  832.22   22.70
  -6  -8   0  808.42   21.20
   6   8   0  794.42   22.50
   6   8   0  806.92   21.80
   6   8   0  867.61   21.50
   6   8   0  844.72   22.00
  -7  -8   0   -1.20    1.10
   7  -8   0   -0.10    1.10
   7  -8   0    0.30    1.40
   7   8   0   -0.40    1.10
   7   8   0   -0.90    1.10
   7   8   0    0.70    1.20
  -8  -8   0  838.22   25.30
   8  -8   0  806.92   25.10
   8  -8   0  826.72   23.80
   8   8   0  813.52   23.00
   8   8   0  810.52   23.50
   8   8   0  818.72   23.00
   8   8   0  823.02   22.60
   9  -8   0   30.70    4.30
   9  -8   0   22.40    4.20
   9   8   0   30.80    4.00
   9   8   0   24.40    3.20
   9   8   0   27.70    3.70
   9   8   0   26.70    3.90
  10  -8   0  355.36   14.30
  10  -8   0  373.96   15.70
  10   8   0  375.06   13.20
  10   8   0  410.26   14.50
  10   8   0  387.26   14.00
  11  -8   0    0.40    2.90
  11  -8   0    1.90    2.20
  11   8   0   -0.40    1.60
  11   8   0    0.60    2.10
  11   8   0    3.80    2.00
   0  -9   0    1.90    0.90
   0  -9   0    2.90    1.90
   0  -9   0    1.00    1.30
   0  -9   0    0.10    1.20
   0   9   0    1.00    0.60
   0   9   0    4.90    1.20
   0   9   0    1.70    0.90
  -1  -9   0   45.50    3.40
   1  -9   0   46.50    4.30
   1  -9   0   36.30    3.30
  -1  -9   0   45.20    4.30
  -1  -9   0   44.70    2.90
  -1  -9   0   40.20    3.60
   1  -9   0   43.10    3.50
   1  -9   0   44.90    2.70
  -1   9   0   46.30    2.70
   1   9   0   43.90    2.90
   1   9   0   39.50    2.20
   1   9   0   41.80    2.70
  -1   9   0   50.29    2.30
  -1   9   0   39.90    2.70
  -2  -9   0  252.57    9.10
   2  -9   0  272.57    9.20
  -2  -9   0  247.88    8.50
   2  -9   0  265.17    7.90
  -2  -9   0  247.08   10.50
   2  -9   0  244.78    9.40
  -2  -9   0  247.38    9.50
   2  -9   0  276.67   10.90
  -2   9   0  266.37    7.90
   2   9   0  249.88    7.70
   2   9   0  260.47    8.60
   2   9   0  258.37    8.30
   3  -9   0 1815.32   40.40
  -3  -9   0 1652.03   41.70
   3  -9   0 1675.33   42.80
   3  -9   0 1668.13   44.30
  -3  -9   0 1707.93   42.50
  -3  -9   0 1756.42   42.80
   3  -9   0 1791.92   42.30
  -3  -9   0 1578.04   44.00
   3   9   0 1732.93   41.30
   3   9   0 1707.33   40.70
   3   9   0 1778.12   39.90
   3   9   0 1743.33   41.90
  -3   9   0 1774.02   40.20
  -4  -9   0   84.59    4.70
   4  -9   0   94.69    5.50
  -4  -9   0   93.89    6.10
  -4  -9   0   77.39    4.50
   4  -9   0  103.09    5.10
   4  -9   0   96.29    6.20
   4   9   0   85.79    4.70
   4   9   0   89.39    4.50
   4   9   0   85.69    4.10
  -5  -9   0  926.51   24.80
  -5  -9   0  963.40   27.30
   5  -9   0  968.50   25.00
   5  -9   0  886.21   26.70
  -5  -9   0  923.21   24.10
   5   9   0  897.71   24.70
   5   9   0  951.50   24.00
   5   9   0  892.21   24.00
  -6  -9   0    1.30    0.90
   6  -9   0    5.10    1.80
  -6  -9   0    3.00    1.90
   6  -9   0    1.30    1.70
   6   9   0    5.20    1.40
   6   9   0    6.10    1.80
   6   9   0    4.60    1.60
   6   9   0    4.80    1.50
   7  -9   0    4.50    2.30
   7  -9   0    0.90    1.30
  -7  -9   0    0.10    1.60
   7   9   0    0.70    1.20
   7   9   0   -0.20    1.30
   7   9   0    2.10    1.40
   7   9   0    2.70    1.30
   8  -9   0   35.70    4.40
   8  -9   0   39.50    5.10
  -8  -9   0   39.60    5.30
   8   9   0   39.70    3.60
   8   9   0   45.10    4.80
   8   9   0   40.40    4.30
   8   9   0   41.40    4.10
   9  -9   0   47.50    5.30
   9  -9   0   47.70    6.00
   9   9   0   40.10    4.50
   9   9   0   34.60    4.50
   9   9   0   44.40    4.70
   9   9   0   39.40    4.30
  10  -9   0   97.49    7.50
  10   9   0  100.29    6.40
  10   9   0   91.29    6.50
  10   9   0   88.29    6.30
  10   9   0   81.29    5.70
   0 -10   0  111.39    5.60
   0 -10   0  130.29    6.40
   0 -10   0  108.79    4.90
   0 -10   0  105.49    6.80
   0  10   0  106.09    4.80
   0  10   0  110.89    4.90
   0  10   0  112.99    4.00
  -1 -10   0  252.77   11.10
   1 -10   0  301.97   10.10
  -1 -10   0  282.27   10.50
   1 -10   0  264.67   11.30
  -1 -10   0  263.87    9.00
   1 -10   0  276.57   10.50
   1 -10   0  274.07    8.80
  -1 -10   0  291.97    9.90
   1  10   0  276.27    9.10
   1  10   0  276.77    9.00
  -1  10   0  267.27    8.80
  -1  10   0  269.97    8.70
   1  10   0  271.37    8.00
  -2 -10   0  103.19    6.80
   2 -10   0  110.09    6.10
  -2 -10   0  107.59    5.50
   2 -10   0  113.59    5.80
  -2 -10   0  111.79    6.10
   2 -10   0  108.19    4.60
  -2 -10   0  102.99    5.10
   2 -10   0  103.99    6.80
   2  10   0  114.79    5.10
  -2  10   0  107.09    4.50
   2  10   0  113.19    5.20
   2  10   0  103.89    4.30
  -3 -10   0   16.60    2.40
  -3 -10   0   21.70    3.10
  -3 -10   0   18.20    2.90
  -3 -10   0   19.00    3.50
   3 -10   0   23.90    2.30
   3 -10   0   21.30    2.90
   3 -10   0   33.40    4.50
   3 -10   0   20.90    3.20
  -3  10   0   23.50    1.90
   3  10   0   20.10    2.60
   3  10   0   22.90    2.40
   3  10   0   20.30    2.50
   4 -10   0   58.69    5.20
   4 -10   0   61.39    4.60
  -4 -10   0   52.59    4.00
  -4 -10   0   56.49    5.10
  -4 -10   0   62.39    4.10
   4 -10   0   66.89    4.50
   4  10   0   62.09    3.60
   4  10   0   60.19    4.00
   4  10   0   55.99    3.70
   5 -10   0    6.70    2.00
   5 -10   0    6.30    2.50
  -5 -10   0    3.40    2.00
   5 -10   0    7.10    2.20
  -5 -10   0   11.20    2.20
  -5 -10   0    7.60    1.80
   5  10   0    6.30    1.70
   5  10   0    3.70    1.50
   5  10   0    6.90    1.80
   6 -10   0   70.29    6.10
   6 -10   0   75.09    5.10
   6 -10   0   73.59    5.60
  -6 -10   0   78.19    4.40
  -6 -10   0   73.59    6.20
   6  10   0   77.69    4.20
   6  10   0   74.89    4.60
   6  10   0   78.69    4.70
   6  10   0   76.89    5.00
   7 -10   0    9.30    2.40
   7 -10   0    5.40    2.60
  -7 -10   0    5.70    2.40
   7  10   0    8.60    2.00
   7  10   0    5.50    1.80
   7  10   0    5.50    2.10
   7  10   0    6.00    1.90
   8 -10   0   12.40    3.60
  -8 -10   0   12.00    3.30
   8  10   0    8.00    2.30
   8  10   0    9.90    2.60
   8  10   0    7.70    2.00
   8  10   0   10.40    2.50
   9 -10   0   49.99    6.00
   9 -10   0   48.90    6.60
   9  10   0   44.00    5.10
   9  10   0   46.20    4.10
   9  10   0   38.60    4.40
   9  10   0   39.50    4.60
  10 -10   0    6.50    3.10
  10 -10   0    6.70    2.70
  10  10   0    4.10    2.10
  10  10   0    2.30    2.00
  10  10   0    4.50    2.30
   0 -11   0   -0.10    1.70
   0 -11   0    0.40    1.40
   0 -11   0   -0.70    1.10
   0 -11   0    0.00    0.90
   0  11   0    2.40    1.20
   0  11   0    0.20    0.90
   1 -11   0  618.44   17.70
   1 -11   0  621.64   18.80
  -1 -11   0  621.14   18.80
  -1 -11   0  592.94   17.00
  -1 -11   0  547.25   19.50
   1 -11   0  588.94   19.70
  -1 -11   0  608.24   17.60
   1 -11   0  609.74   16.60
  -1  11   0  609.14   16.50
   1  11   0  585.84   16.70
   1  11   0  598.24   16.90
  -1  11   0  589.44   16.60
   1  11   0  601.54   15.50
   2 -11   0  203.68   10.10
   2 -11   0  225.08    9.60
  -2 -11   0  214.48    9.30
   2 -11   0  235.88    8.90
  -2 -11   0  234.78    8.80
   2 -11   0  214.98    7.40
  -2 -11   0  188.68    9.90
  -2 -11   0  210.18    8.10
   2  11   0  215.48    8.20
   2  11   0  208.58    7.90
  -2  11   0  209.98    7.30
   2  11   0  200.88    6.90
  -3 -11   0  564.14   17.70
   3 -11   0  593.74   15.40
  -3 -11   0  516.65   19.10
  -3 -11   0  560.84   16.70
   3 -11   0  562.34   19.30
   3 -11   0  553.14   18.00
   3 -11   0  562.54   17.10
  -3  11   0  571.64   15.20
   3  11   0  583.54   16.90
   3  11   0  572.14   15.50
   3  11   0  575.54   16.40
  -4 -11   0   33.10    3.90
   4 -11   0   40.80    4.80
   4 -11   0   48.80    5.90
  -4 -11   0   34.30    3.80
  -4 -11   0   26.60    4.30
   4 -11   0   41.90    4.00
   4  11   0   43.50    3.20
   4  11   0   35.40    3.90
   4  11   0   39.40    3.80
  -5 -11   0  972.70   25.40
   5 -11   0  883.91   26.80
  -5 -11   0  920.61   25.60
  -5 -11   0  934.51   28.70
   5 -11   0  953.50   28.80
   5  11   0  912.61   25.60
   5  11   0  877.71   24.80
   5  11   0  947.51   24.50
  -6 -11   0  267.77   12.80
   6 -11   0  267.37   11.60
   6 -11   0  282.27   13.00
   6  11   0  281.87   10.00
   6  11   0  262.77   10.70
   6  11   0  268.67   10.20
   7 -11   0  148.09    8.40
   7 -11   0  149.39    9.50
  -7 -11   0  148.09    9.20
   7  11   0  151.28    7.20
   7  11   0  137.69    7.60
   7  11   0  133.69    7.00
  -8 -11   0    3.30    2.40
   8 -11   0    3.90    2.10
   8 -11   0    8.10    3.00
   8  11   0    2.60    2.00
   8  11   0    2.70    1.90
   8  11   0    3.00    1.90
   9 -11   0  353.76   16.10
   9 -11   0  372.76   15.30
   9  11   0  354.56   14.40
   9  11   0  369.76   13.50
   9  11   0  366.36   13.70
   0 -12   0  727.33   23.70
   0 -12   0  730.43   20.70
   0 -12   0  741.33   22.20
   0 -12   0  728.23   20.20
   0  12   0  731.03   20.10
   0  12   0  744.43   20.10
  -1 -12   0   18.20    3.80
   1 -12   0   23.40    4.30
   1 -12   0   18.80    3.30
   1 -12   0   17.70    2.40
  -1 -12   0   22.70    3.10
   1 -12   0   20.50    3.30
  -1 -12   0   22.80    3.60
  -1 -12   0   18.30    2.70
  -1  12   0   20.60    2.60
   1  12   0   23.00    2.80
  -1  12   0   21.80    2.60
   1  12   0   17.90    2.60
   2 -12   0  786.92   24.90
  -2 -12   0  807.42   22.50
   2 -12   0  817.72   23.90
  -2 -12   0  774.22   22.00
  -2 -12   0  785.42   23.60
  -2 -12   0  736.43   24.80
   2 -12   0  811.52   21.10
   2  12   0  789.32   21.60
  -2  12   0  805.12   20.90
   2  12   0  809.72   22.10
   3 -12   0    3.60    2.10
  -3 -12   0    4.20    2.20
  -3 -12   0    3.00    2.30
   3 -12   0    2.50    2.40
  -3 -12   0    3.10    1.60
   3  12   0    4.50    1.70
   3  12   0    3.20    1.60
   3  12   0    3.10    1.30
  -4 -12   0   57.09    6.80
  -4 -12   0   55.99    4.60
   4 -12   0   47.50    6.00
   4 -12   0   51.89    5.70
  -4 -12   0   46.80    4.00
   4  12   0   47.30    4.00
   4  12   0   51.89    4.00
   4  12   0   47.80    3.60
  -5 -12   0    6.50    2.80
   5 -12   0    7.70    3.10
   5 -12   0    5.70    2.20
  -5 -12   0    6.10    1.90
   5  12   0    3.20    1.70
   5  12   0    5.40    1.90
   5  12   0    3.20    1.70
   6 -12   0  399.86   15.70
   6 -12   0  399.16   16.80
  -6 -12   0  393.86   16.80
   6  12   0  406.36   14.50
   6  12   0  417.26   13.40
   6  12   0  388.86   13.60
   7 -12   0   19.60    4.00
   7 -12   0   13.90    4.00
  -7 -12   0   18.80    4.20
   7  12   0   18.80    3.20
   7  12   0   18.40    3.40
   7  12   0   20.00    3.30
  -8 -12   0  765.52   26.60
   8  12   0  766.32   22.70
   8  12   0  739.73   22.80
   8  12   0  791.72   24.30
   0 -13   0    0.70    1.20
   0 -13   0    2.60    1.90
   0 -13   0    0.10    2.00
   0  13   0    0.90    1.20
   0  13   0   -0.70    1.10
  -1 -13   0   18.30    3.30
  -1 -13   0   15.50    3.80
   1 -13   0   19.10    2.70
   1 -13   0   17.40    3.90
  -1 -13   0   13.40    2.40
   1 -13   0   15.30    3.30
  -1  13   0   25.00    2.80
   1  13   0   18.30    2.80
   1  13   0   17.20    2.70
  -1  13   0   16.80    2.60
  -2 -13   0   72.39    5.80
   2 -13   0   71.19    5.70
  -2 -13   0   74.39    5.00
   2 -13   0   72.89    6.50
  -2 -13   0   72.29    6.50
   2 -13   0   73.99    4.30
   2  13   0   67.99    4.60
  -2  13   0   80.59    4.30
   2  13   0   71.89    4.60
  -3 -13   0  356.16   12.70
   3 -13   0  361.06   15.20
   3 -13   0  376.36   14.50
  -3 -13   0  343.07   15.30
  -3 -13   0  361.96   13.70
   3  13   0  360.16   12.40
   3  13   0  358.16   12.70
   4 -13   0   10.10    3.00
  -4 -13   0    8.60    3.30
  -4 -13   0    5.60    2.30
   4 -13   0   13.50    3.70
  -4 -13   0    7.30    2.20
   4  13   0    7.50    2.10
   4  13   0    7.50    2.20
   5 -13   0  752.92   25.50
  -5 -13   0  722.13   25.60
   5 -13   0  764.22   24.30
   5  13   0  734.13   22.40
   5  13   0  773.82   21.00
   5  13   0  695.43   21.50
   6 -13   0   90.49    8.00
  -6 -13   0   92.09    7.90
   6 -13   0   99.79    7.30
   6  13   0   94.59    6.30
   6  13   0   88.69    5.90
   6  13   0   90.29    5.60
  -7 -13   0    0.20    2.00
   7 -13   0    9.30    3.40
   7 -13   0    0.70    2.50
   7  13   0    0.20    1.70
   7  13   0   -0.10    1.70
   7  13   0    1.20    1.90
   8 -13   0   42.20    5.90
  -8 -13   0   41.10    6.60
   8 -13   0   45.00    6.80
   8  13   0   45.50    5.50
   8  13   0   46.90    5.30
   0 -14   0   72.69    4.90
   0 -14   0   78.19    6.10
   0 -14   0   82.19    7.00
   0  14   0   65.79    4.60
   0  14   0   75.59    4.80
  -1 -14   0   96.79    5.70
  -1 -14   0   94.09    7.70
   1 -14   0  108.39    7.20
   1 -14   0  103.69    5.60
   1 -14   0   95.99    7.70
  -1 -14   0  105.19    7.20
   1  14   0  103.49    5.90
   1  14   0   95.19    5.50
  -1  14   0  100.09    5.40
  -2 -14   0    9.90    2.40
  -2 -14   0   14.80    3.30
   2 -14   0   11.60    3.40
   2 -14   0   11.90    3.70
  -2 -14   0   11.60    3.70
   2  14   0   18.20    3.00
  -2  14   0   16.50    2.30
   2  14   0   13.50    2.80
   3 -14   0    2.00    2.30
  -3 -14   0    5.50    2.90
  -3 -14   0    1.70    2.00
  -3 -14   0    2.20    1.60
   3 -14   0    6.90    3.20
   3  14   0    2.80    1.80
   3  14   0    2.80    1.70
  -4 -14   0  175.18    9.00
   4 -14   0  175.68   10.70
  -4 -14   0  174.48   10.80
   4 -14   0  168.08    9.70
   4  14   0  177.18    8.30
   4  14   0  179.38    8.80
   5 -14   0    5.30    3.00
  -5 -14   0    6.70    3.50
   5 -14   0    7.00    3.00
   5  14   0    4.60    2.00
   5  14   0    2.80    2.00
   6 -14   0   27.80    5.40
   6 -14   0   27.70    4.80
  -6 -14   0   32.40    5.80
   6  14   0   32.30    4.60
   6  14   0   28.50    4.10
   7 -14   0    1.10    2.10
   7 -14   0   -0.40    2.40
  -7 -14   0    1.00    2.20
   7  14   0   -0.40    1.90
   7  14   0    1.50    1.90
   0 -15   0    0.80    1.70
   0 -15   0   -0.50    2.40
   0  15   0    2.10    1.70
   0  15   0    0.60    1.30
  -1 -15   0  331.97   13.90
  -1 -15   0  331.37   15.30
   1 -15   0  353.46   14.30
   1 -15   0  315.77   14.90
  -1  15   0  328.47   11.60
   1  15   0  333.27   12.30
   1  15   0  324.97   12.10
   2 -15   0   74.09    7.30
  -2 -15   0   76.59    6.40
  -2 -15   0   65.99    7.90
   2 -15   0   81.79    6.50
   2  15   0   72.79    5.20
   2  15   0   77.79    5.50
  -3 -15   0  685.13   22.20
   3 -15   0  677.93   24.00
   3 -15   0  681.83   23.00
   3  15   0  648.74   20.40
   3  15   0  662.03   20.90
  -4 -15   0   16.20    4.40
   4 -15   0   20.80    4.70
   4 -15   0   23.00    4.40
   4  15   0   21.00    3.30
   4  15   0   26.10    4.10
   5 -15   0  437.16   17.90
  -5 -15   0  454.05   19.80
   5 -15   0  448.26   18.80
   5  15   0  468.15   16.00
   5  15   0  440.66   16.30
   0 -16   0  769.12   24.80
   0 -16   0  756.72   26.40
   0  16   0  720.23   21.90
   1 -16   0  191.78   11.60
  -1 -16   0  204.78   10.60
   1 -16   0  198.38   10.70
  -1 -16   0  189.68   11.70
   1  16   0  210.58    9.20
   1  16   0  185.18    8.80
  -2 -16   0  476.35   19.90
   2 -16   0  480.25   19.80
  -2 -16   0  488.45   18.20
   2 -16   0  503.45   18.80
   2  16   0  498.35   16.80
   2  16   0  481.05   16.40
  -3 -16   0   23.00    5.10
   3 -16   0   27.40    4.70
   3 -16   0   24.90    5.20
  -3 -16   0   23.80    4.20
   3  16   0   31.10    4.30
   3  16   0   27.10    3.90
   4 -16   0   62.49    8.00
   4 -16   0   53.59    6.60
  -4 -16   0   61.49    8.00
   4  16   0   58.69    5.70
   4  16   0   60.09    5.30
   0 -17   0   -1.90    2.70
   0 -17   0   -0.10    2.00
  12   0  -1   -0.70    1.40
  12   0  -1   -0.40    1.60
  11   0  -1  388.66   13.30
  11   0  -1  391.06   14.60
  10   0  -1    1.20    1.50
  10   0  -1    2.00    1.40
   9   0  -1   87.69    5.20
   9   0  -1   75.69    4.40
   9   0  -1   82.29    3.70
   8   0  -1    0.80    1.20
   8   0  -1    0.80    1.00
   8   0  -1    0.80    0.70
   7   0  -1    4.40    1.30
   7   0  -1    4.40    0.90
   7   0  -1    5.80    1.00
   7   0  -1    5.00    1.20
   7   0  -1    4.00    0.80
   6   0  -1    0.30    0.80
   6   0  -1   -0.10    0.50
   6   0  -1    0.10    0.50
   6   0  -1    1.60    0.70
   6   0  -1    1.20    0.40
   5   0  -1 2685.33   62.19
   5   0  -1 2761.62   62.59
   5   0  -1 2749.52   62.39
   5   0  -1 2808.72   61.99
   4   0  -1    0.40    0.50
   4   0  -1    0.80    0.40
   4   0  -1    0.40    0.30
   4   0  -1    0.20    0.20
  -3   0   1 1064.99   24.80
   3   0  -1 1118.19   24.20
   3   0  -1 1032.90   24.50
   3   0  -1 1041.20   24.90
   3   0  -1 1055.69   24.60
   2   0  -1   -3.00    0.50
  -2   0   1   -0.20    0.70
   2   0  -1   -3.30    0.50
   2   0  -1   -2.50    0.60
   2   0  -1   -2.80    0.40
  -1   0   1  563.94   13.00
   1   0  -1  588.04   12.90
   1   0  -1  568.64   13.00
   1   0  -1  563.84   12.90
  -1   0   1  558.24   12.70
   1   0  -1  542.95   13.00
   1   0  -1  577.34   13.00
   0   0   1   -0.90    0.30
   0   0   1    0.00    0.30
   0   0  -1   -0.90    0.30
   0   0  -1    0.50    0.30
   0   0  -1    1.00    0.60
   1   0   1  987.20   22.40
  -1   0  -1  969.40   22.10
   2   0   1   -3.40    0.60
  -2   0  -1   -2.70    0.40
   2   0   1   -2.80    0.40
   3   0   1 2659.53   58.99
   3   0   1 2510.85   58.19
  -3   0  -1 2599.24   58.19
   3   0   1 2534.35   58.09
   5   0   1  102.99    3.70
   5   0   1   96.59    4.10
   5   0   1  103.89    3.90
   5   0   1  103.79    3.30
   6   0   1    1.30    0.80
   6   0   1    0.30    0.60
   6   0   1    2.30    0.60
   6   0   1    0.10    0.70
   7   0   1  121.89    4.80
   7   0   1  118.99    4.30
   7   0   1  105.59    4.90
   8   0   1    0.30    0.90
   8   0   1   -0.60    1.00
   9   0   1   13.00    2.40
   9   0   1   13.90    2.10
  10   0   1   -0.10    1.50
  10   0   1    1.30    1.20
  10   0   1    1.00    1.60
  11   0   1  120.89    7.00
  11   0   1  110.29    7.50
  12   0   1    0.30    1.70
  12   0   1   -1.10    1.80
  12  -1  -1    1.10    1.80
  12  -1  -1    0.60    1.60
  12   1  -1    2.60    2.20
  12   1  -1    2.80    1.90
  11  -1  -1  254.57   11.00
  11  -1  -1  234.58    9.60
  11   1  -1  255.87   10.00
  11   1  -1  236.78   10.70
  10  -1  -1    8.10    2.30
  10  -1  -1    9.10    2.00
  10   1  -1    7.00    2.00
  10   1  -1    9.70    2.60
   9  -1  -1  354.06   11.30
   9  -1  -1  346.97   12.20
   9   1  -1  366.96   10.40
   9   1  -1  349.17   11.40
   9   1  -1  360.46   12.40
   8  -1  -1  194.88    6.10
   8  -1  -1  190.08    7.70
   8  -1  -1  198.78    7.00
   8   1  -1  196.18    6.30
   8   1  -1  189.38    7.10
   8   1  -1  187.68    7.70
   8   1  -1  192.18    6.30
   8   1  -1  190.68    6.20
   7  -1  -1  224.98    6.60
   7  -1  -1  232.18    6.30
   7  -1  -1  223.18    8.00
   7  -1  -1  241.38    6.30
   7  -1  -1  228.18    7.40
   7  -1  -1  229.88    6.30
   7   1  -1  243.78    7.10
   7   1  -1  230.58    6.90
   7   1  -1  209.28    8.00
   7   1  -1  225.78    7.60
   6  -1  -1   28.80    1.60
   6  -1  -1   31.80    2.50
   6  -1  -1   29.30    1.50
   6  -1  -1   31.80    1.60
   6  -1  -1   27.60    2.00
   6  -1  -1   30.90    1.50
   6   1  -1   30.30    1.10
   6   1  -1   28.00    1.70
   6   1  -1   27.50    1.80
   6   1  -1   27.60    2.10
   5  -1  -1 1546.85   34.80
   5  -1  -1 1513.65   34.70
   5  -1  -1 1543.65   34.80
   5  -1  -1 1481.95   35.30
   5  -1  -1 1473.05   36.00
   5   1  -1 1499.55   35.60
   5   1  -1 1527.35   35.40
   5   1  -1 1525.15   35.00
   5   1  -1 1611.34   34.20
   4  -1  -1  100.89    3.00
   4  -1  -1   99.59    3.60
  -4  -1   1   96.99    3.40
   4  -1  -1   97.69    2.90
   4  -1  -1  103.49    2.90
   4  -1  -1   90.49    3.20
   4   1  -1   98.19    3.30
   4   1  -1  101.09    2.40
   4   1  -1   92.39    3.00
   4   1  -1   90.69    3.30
   3  -1  -1  200.58    5.00
  -3  -1   1  205.48    5.50
   3  -1  -1  196.88    5.00
   3  -1  -1  195.78    5.10
   3  -1  -1  199.78    4.80
   3  -1  -1  188.28    5.40
   3   1  -1  198.58    4.50
   3   1  -1  194.28    5.30
   3   1  -1  183.08    5.00
   3   1  -1  187.48    5.30
   2  -1  -1  454.95   10.90
   2  -1  -1  452.35   10.60
  -2  -1   1  467.25   11.30
  -2  -1   1  466.05   11.00
   2  -1  -1  466.75   10.70
   2  -1  -1  462.45   10.70
   2   1  -1  445.46   10.90
   2   1  -1  454.65   10.60
   2   1  -1  447.26   10.90
  -1  -1   1 1115.99   28.10
   1  -1  -1 1215.28   28.60
   1  -1  -1 1256.17   28.30
   1  -1  -1 1246.28   28.50
  -1  -1   1 1171.18   28.20
   1  -1  -1 1309.17   28.40
   1  -1  -1 1249.68   28.90
   1   1  -1 1250.37   28.50
  -1   1   1 1303.27   28.10
  -1   1   1 1286.07   29.00
   1   1  -1 1285.47   28.70
   1   1  -1 1269.77   28.00
   1   1  -1 1222.08   28.10
   0  -1   1 1247.78   27.70
   0  -1  -1 1320.97   28.00
   0  -1  -1 1232.68   28.40
   0  -1   1 1048.00   27.50
   0  -1  -1 1184.28   27.90
   0  -1  -1 1277.27   27.80
   0   1   1 1273.27   27.90
   0   1  -1 1226.08   27.80
   0   1  -1 1101.99   27.60
   0   1  -1 1236.88   27.60
   0   1   1 1268.37   28.60
  -1  -1  -1 1139.29   26.40
  -1  -1  -1 1191.38   26.40
  -1  -1  -1 1209.48   27.10
  -1  -1  -1 1135.79   26.60
  -1   1  -1 1139.19   26.50
   1   1   1 1182.78   26.50
   1   1   1 1184.28   26.40
   1   1   1 1148.39   26.40
  -1   1  -1 1156.68   26.30
   2  -1   1  245.38    5.50
  -2  -1  -1  234.78    6.10
  -2  -1  -1  237.58    6.50
   2   1   1  228.48    6.10
  -2   1  -1  241.38    5.50
   2   1   1  242.38    6.10
   2   1   1  246.08    6.30
   3  -1   1  621.84   13.80
  -3  -1  -1  590.74   14.40
   3   1   1  600.04   14.70
   3   1   1  616.34   14.50
   3   1   1  612.14   14.50
   4  -1   1  463.65   11.90
   4  -1   1  483.15   10.90
  -4  -1  -1  461.55   11.60
   4   1   1  448.46   11.90
   4   1   1  463.15   12.20
   4   1   1  484.05   11.70
   4   1   1  477.85   11.70
   5  -1   1  722.73   18.10
   5  -1   1  752.42   16.80
   5  -1   1  742.33   18.00
   5   1   1  724.73   18.10
   5   1   1  737.93   17.70
   5   1   1  738.43   17.70
   5   1   1  700.73   18.40
   6  -1   1    3.50    0.90
   6  -1   1    4.50    1.00
   6  -1   1    3.90    1.10
   6   1   1    5.70    1.00
   6   1   1    3.60    1.10
   6   1   1    3.30    1.00
   6   1   1    6.00    1.00
   7  -1   1  114.89    4.60
   7  -1   1  116.39    4.40
   7  -1   1  102.39    4.80
   7   1   1  107.69    4.50
   7   1   1  102.49    4.90
   7   1   1  118.69    4.10
   8  -1   1    8.40    1.80
   8  -1   1    8.90    1.60
   8   1   1    6.30    1.50
   8   1   1    8.70    1.80
   9  -1   1  614.54   17.90
   9  -1   1  623.84   16.90
   9   1   1  610.34   17.10
   9   1   1  610.94   18.00
  10  -1   1   25.30    4.00
  10  -1   1   26.40    3.50
  10   1   1   23.50    2.80
  10   1   1   29.90    3.80
  11  -1   1  288.47   11.50
  11  -1   1  292.67   12.80
  11   1   1  296.87   12.90
  11   1   1  293.57   11.80
  12  -1   1   63.19    6.90
  12  -1   1   67.99    5.60
  12   1   1   68.49    6.50
  12   1   1   75.89    6.00
  12  -2  -1  747.43   21.60
  12  -2  -1  720.13   23.30
  12   2  -1  712.63   22.00
  12   2  -1  694.43   23.20
  11  -2  -1    0.30    1.50
  11  -2  -1    0.10    1.30
  11   2  -1    0.70    1.50
  11   2  -1   -0.80    1.20
  10  -2  -1 1300.37   34.90
  10  -2  -1 1286.27   33.30
  10   2  -1 1262.77   33.70
  10   2  -1 1349.96   35.30
  10   2  -1 1355.86   32.50
   9  -2  -1   62.79    3.80
   9  -2  -1   62.09    4.50
   9   2  -1   57.59    3.30
   9   2  -1   71.79    4.70
   9   2  -1   64.09    4.10
   8  -2  -1  681.23   18.40
   8  -2  -1  720.43   17.40
   8  -2  -1  700.93   19.60
   8   2  -1  671.93   19.50
   8   2  -1  706.63   17.90
   8   2  -1  684.03   18.80
   8   2  -1  720.23   18.20
   7  -2  -1    3.80    0.80
   7  -2  -1    2.30    0.90
   7  -2  -1    3.30    1.20
   7   2  -1    2.00    0.90
   7   2  -1    3.50    1.20
   7   2  -1    2.70    0.90
   6  -2  -1   -0.30    0.80
   6  -2  -1    1.20    0.80
   6  -2  -1   -0.20    0.50
  -6  -2   1   -0.50    0.60
   6  -2  -1    0.90    0.50
   6  -2  -1    0.50    0.40
   6   2  -1   -0.30    0.60
   6   2  -1    0.00    0.80
   6   2  -1    1.20    0.30
   6   2  -1    0.40    0.70
  -5  -2   1   50.09    2.50
   5  -2  -1   50.59    2.00
   5  -2  -1   50.29    1.80
   5  -2  -1   46.50    2.20
   5  -2  -1   54.39    1.90
   5  -2  -1   50.79    2.70
   5   2  -1   50.09    1.50
   5   2  -1   46.60    2.50
   5   2  -1   46.90    2.50
   5   2  -1   52.39    2.30
  -4  -2   1 4167.88   95.29
   4  -2  -1 4000.20   93.39
   4  -2  -1 4041.50   91.79
   4  -2  -1 3890.21   93.29
   4  -2  -1 4190.38   94.59
  -4  -2   1 4008.60   94.29
   4   2  -1 4075.29   91.69
   4   2  -1 4096.89   92.19
   4   2  -1 3962.60   91.59
   4   2  -1 4301.57   91.99
   3  -2  -1  391.26    9.10
   3  -2  -1  388.56    9.10
  -3  -2   1  378.06    9.70
   3  -2  -1  376.96    9.20
  -3  -2   1  391.26   10.30
   3  -2  -1  366.36    9.60
   3   2  -1  370.46    9.40
   3   2  -1  354.26    9.60
   3   2  -1  382.96    9.70
   3   2  -1  386.76    8.90
   2  -2  -1 9298.77  204.98
   2  -2  -1 8925.11  198.98
  -2  -2   1 8119.49  202.68
   2  -2  -1 7972.70  199.88
   2  -2  -1 9276.37  201.78
  -2  -2   1 7988.30  204.88
   2   2  -1 7471.45  200.28
   2   2  -1 9834.52  203.18
   2   2  -1 9999.00  202.48
   2   2  -1 9105.59  202.28
  -2   2   1 9891.01  202.38
   1  -2  -1  200.28    5.10
  -1  -2   1  205.08    5.50
   1  -2  -1  193.58    5.50
  -1  -2   1  195.78    5.50
   1  -2  -1  203.58    5.10
   1  -2  -1  197.18    5.70
  -1   2   1  206.18    4.90
   1   2  -1  202.38    5.20
   1   2  -1  201.58    5.20
   1   2  -1  200.28    4.90
   1   2  -1  201.08    5.30
  -1   2   1  198.18    5.10
   0  -2   1  392.56    8.90
   0  -2  -1  365.56    9.40
   0  -2   1  389.06    9.70
   0  -2  -1  397.36    9.30
   0  -2  -1  392.76   10.00
   0  -2   1  320.37    9.60
   0  -2  -1  374.06    9.90
   0   2  -1  393.46    9.10
   0   2  -1  408.16    9.30
   0   2   1  389.96    9.10
   0   2   1  404.06    9.30
   0   2  -1  389.06    9.30
   0   2   1  397.76    9.20
   0   2  -1  366.06    9.00
  -1  -2  -1  629.14   15.60
  -1  -2  -1  634.34   14.60
  -1  -2  -1  615.94   14.90
  -1  -2  -1  633.04   15.30
   1   2   1  627.74   14.80
  -1   2  -1  637.94   14.40
   1   2   1  613.24   14.90
   1   2   1  613.34   14.80
  -2  -2  -1  338.97    9.60
  -2  -2  -1  343.77    9.20
  -2  -2  -1  348.77    8.30
  -2  -2  -1  337.07    8.80
   2   2   1  340.57    8.80
   2   2   1  336.17    8.70
   2   2   1  346.27    8.60
  -3  -2  -1  289.97    7.00
  -3  -2  -1  262.67    7.40
  -3  -2  -1  271.67    8.00
   3   2   1  275.37    7.40
   3   2   1  284.27    7.70
   3   2   1  278.17    7.50
   3   2   1  285.67    7.20
  -4  -2  -1 4241.18   94.19
  -4  -2  -1 4106.99   93.49
   4   2   1 3952.00   92.79
   4   2   1 4392.86   95.79
   4   2   1 4051.79   92.59
   4   2   1 3938.41   93.19
  -5  -2  -1   25.20    1.80
   5   2   1   21.90    1.90
   5   2   1   23.20    1.80
   5   2   1   24.40    1.60
   5   2   1   23.20    1.70
   6  -2   1 4516.35  101.99
   6  -2   1 4508.45  101.99
   6   2   1 4491.65  101.29
   6   2   1 4378.66  102.49
   6   2   1 4727.03  101.99
   6   2   1 4408.46  102.09
   7  -2   1   74.99    3.60
   7  -2   1   74.39    3.50
   7  -2   1   71.99    3.80
   7   2   1   69.69    3.60
   7   2   1   71.39    3.40
   7   2   1   65.49    3.90
   8  -2   1  211.88    7.80
   8  -2   1  208.28    7.20
   8   2   1  202.08    7.30
   8   2   1  209.88    8.00
   9  -2   1    5.40    1.70
   9  -2   1    3.70    1.30
   9   2   1    3.20    1.30
   9   2   1    2.30    1.50
  10  -2   1   83.29    5.30
  10  -2   1   96.19    6.30
  10   2   1   88.89    4.90
  10   2   1   86.59    5.60
  11  -2   1   11.30    3.10
  11  -2   1    9.20    2.40
  11   2   1    5.10    2.50
  11   2   1    9.60    2.60
  12  -2   1  863.21   25.20
  12  -2   1  801.32   26.40
  12   2   1  818.92   27.00
  12   2   1  835.92   25.30
  12  -3  -1   -0.20    1.60
  12   3  -1    5.00    2.40
  12   3  -1    0.30    1.80
  11  -3  -1   66.99    5.50
  11  -3  -1   59.39    4.40
  11   3  -1   75.29    5.30
  11   3  -1   70.99    5.60
  10  -3  -1    6.50    1.80
  10  -3  -1    8.20    2.30
  10   3  -1    6.00    1.60
  10   3  -1    6.30    2.20
  10   3  -1    7.20    2.00
   9  -3  -1  264.97    9.00
   9  -3  -1  259.57   10.00
   9   3  -1  255.97   10.10
   9   3  -1  267.17    9.60
   9   3  -1  267.07    8.90
   9   3  -1  272.87    8.70
   8  -3  -1   53.89    3.20
   8  -3  -1   56.69    2.70
   8  -3  -1   48.00    3.60
   8   3  -1   51.39    3.00
   8   3  -1   51.79    3.50
   8   3  -1   58.29    3.90
   8   3  -1   50.29    3.20
   7  -3  -1  482.55   12.20
   7  -3  -1  485.45   12.90
   7  -3  -1  471.85   13.80
   7   3  -1  461.05   13.40
   7   3  -1  469.75   12.80
   7   3  -1  492.35   13.40
   6  -3  -1   27.60    1.10
   6  -3  -1   25.60    2.20
   6  -3  -1   22.40    1.70
  -6  -3   1   27.50    2.00
   6  -3  -1   26.20    1.60
   6   3  -1   23.20    2.30
   6   3  -1   24.80    1.10
   6   3  -1   25.60    2.10
   6   3  -1   25.20    1.80
   5  -3  -1 2097.19   48.50
  -5  -3   1 2060.09   48.20
  -5  -3   1 2038.90   49.50
   5  -3  -1 1973.40   47.60
   5  -3  -1 2159.38   47.00
   5   3  -1 2204.88   46.90
   5   3  -1 2062.39   47.90
   5   3  -1 2212.98   48.60
   5   3  -1 1998.80   48.30
   4  -3  -1   46.30    1.60
   4  -3  -1   41.40    2.20
   4  -3  -1   43.10    1.80
  -4  -3   1   49.20    2.80
  -4  -3   1   44.10    2.20
   4   3  -1   41.20    2.20
   4   3  -1   42.50    2.20
   4   3  -1   42.90    2.00
   4   3  -1   46.10    1.60
   3  -3  -1  834.22   18.90
  -3  -3   1  819.92   20.50
   3  -3  -1  822.32   20.20
   3  -3  -1  864.31   19.00
   3  -3  -1  820.22   19.50
  -3  -3   1  821.62   19.80
   3   3  -1  820.92   19.50
   3   3  -1  838.72   19.90
   3   3  -1  856.51   19.00
   3   3  -1  766.22   19.60
   2  -3  -1  135.39    3.20
   2  -3  -1  129.89    4.30
  -2  -3   1  132.69    4.20
  -2  -3   1  126.19    4.00
   2  -3  -1  133.79    3.70
   2  -3  -1  138.29    3.70
  -2  -3   1  128.79    4.50
   2   3  -1  128.59    3.70
  -2   3   1  132.69    3.90
   2   3  -1  133.79    3.90
   2   3  -1  126.19    4.10
   2   3  -1  130.79    3.90
   1  -3  -1 2006.90   41.80
  -1  -3   1 1824.02   42.00
  -1  -3   1 1772.92   42.70
  -1  -3   1 1698.53   42.50
  -1  -3   1 1706.63   42.60
   1  -3  -1 1894.51   43.10
   1  -3  -1 1911.31   42.60
   1  -3  -1 1831.02   41.80
   1   3  -1 1846.22   42.50
  -1   3   1 1899.51   42.30
   1   3  -1 1890.21   42.00
   1   3  -1 1863.51   42.00
   1   3  -1 1842.52   41.90
  -1   3   1 1935.41   42.00
   0  -3  -1    2.40    1.00
   0  -3   1    5.30    0.60
   0  -3  -1    5.20    0.70
   0  -3   1    3.10    0.90
   0  -3  -1    4.90    1.20
   0  -3   1    8.40    1.30
   0  -3  -1    2.80    0.60
   0   3   1    4.50    0.40
   0   3  -1    4.40    0.70
   0   3   1    3.40    0.50
   0   3   1    4.10    0.60
   0   3   1    2.50    0.60
   0   3  -1    3.40    0.60
   0   3  -1    5.50    0.40
   0   3  -1    4.80    0.60
   1  -3   1 1692.13   40.70
  -1  -3  -1 1824.12   41.20
  -1  -3  -1 1767.52   40.10
  -1  -3  -1 1704.53   40.10
   1  -3   1 1674.53   40.50
  -1  -3  -1 1863.91   41.00
   1   3   1 1786.12   40.20
   1   3   1 1699.83   39.90
  -1   3  -1 1823.22   39.60
   1   3   1 1757.52   39.90
   1   3   1 1783.52   39.80
  -2  -3  -1    1.00    0.70
  -2  -3  -1    3.50    0.60
  -2  -3  -1    2.30    0.60
  -2  -3  -1    2.80    0.90
   2   3   1    1.10    0.50
   2   3   1    1.60    0.50
  -2   3  -1    2.70    0.30
   2   3   1    1.60    0.50
   2   3   1    1.20    0.60
  -3  -3  -1 1967.00   45.40
  -3  -3  -1 1994.10   44.00
  -3  -3  -1 1925.21   44.60
   3   3   1 1906.71   44.60
   3   3   1 2016.50   44.20
   3   3   1 1914.81   44.60
   3   3   1 1877.81   44.50
  -4  -3  -1  108.89    3.50
  -4  -3  -1  112.89    4.70
  -4  -3  -1  115.39    4.10
   4   3   1  107.09    4.10
   4   3   1  113.29    4.10
   4   3   1  112.29    4.20
   4   3   1  117.09    3.70
  -5  -3  -1  207.38    6.70
  -5  -3  -1  218.48    7.60
   5   3   1  217.98    6.20
   5   3   1  211.48    6.90
   5   3   1  213.78    6.70
   5   3   1  214.78    6.80
   6   3   1   31.90    2.30
   6   3   1   33.70    1.90
   6   3   1   31.80    2.50
   6   3   1   29.70    2.30
   7  -3   1   57.39    3.40
   7  -3   1   50.99    3.10
   7  -3   1   55.19    3.10
   7   3   1   49.90    3.40
   7   3   1   65.69    3.50
   7   3   1   56.19    3.20
   8  -3   1   19.30    2.20
   8  -3   1   17.10    2.40
   8   3   1   15.90    2.20
   8   3   1   18.00    2.60
   9  -3   1  863.81   23.90
   9  -3   1  878.41   25.10
   9  -3   1  892.31   23.00
   9   3   1  873.01   24.40
   9   3   1  919.61   23.60
  10  -3   1   35.90    3.80
  10  -3   1   35.70    4.50
  10   3   1   41.00    3.50
  10   3   1   34.00    4.20
  11  -3   1   82.59    5.60
  11  -3   1   80.79    6.30
  11   3   1   83.69    5.90
  11   3   1   85.99    6.60
  12  -4  -1    2.20    2.10
  12  -4  -1   -0.10    1.60
  12   4  -1   -1.40    1.50
  12   4  -1   -0.10    1.60
  11  -4  -1  304.37   12.50
  11  -4  -1  331.27   13.60
  11   4  -1  324.67   12.30
  11   4  -1  327.77   13.10
  10  -4  -1   78.39    5.40
  10  -4  -1   82.99    4.70
  10   4  -1   77.39    5.40
  10   4  -1   75.89    5.00
  10   4  -1   70.19    4.30
   9  -4  -1   95.49    5.60
   9  -4  -1  111.59    5.00
   9   4  -1  118.19    6.20
   9   4  -1  108.39    5.30
   9   4  -1  119.29    5.80
   9   4  -1  109.29    5.00
   8  -4  -1  115.29    4.70
   8  -4  -1  102.29    5.30
   8   4  -1  104.69    5.00
   8   4  -1  102.69    5.10
   8   4  -1  106.29    5.60
   8   4  -1  111.19    4.80
   7  -4  -1    6.30    1.00
  -7  -4   1    4.30    1.10
   7  -4  -1    4.90    1.30
   7  -4  -1    3.50    1.00
   7   4  -1    4.40    1.30
   7   4  -1    3.80    1.10
   7   4  -1    3.40    1.20
   6  -4  -1    7.40    1.40
   6  -4  -1    6.90    1.10
  -6  -4   1    7.20    1.70
  -6  -4   1    6.20    1.20
   6   4  -1    7.50    1.50
   6   4  -1    5.20    1.30
   6   4  -1    5.20    1.10
   6   4  -1    9.00    0.90
   5  -4  -1  512.75   12.50
   5  -4  -1  486.55   14.00
   5  -4  -1  500.95   13.20
   5  -4  -1  524.25   11.80
  -5  -4   1  479.75   14.30
  -5  -4   1  487.15   13.10
   5   4  -1  495.35   13.50
   5   4  -1  503.65   13.00
   5   4  -1  486.35   13.30
   5   4  -1  524.85   12.10
   4  -4  -1  164.48    4.50
  -4  -4   1  155.88    5.20
   4  -4  -1  152.48    5.70
   4  -4  -1  163.38    5.10
   4  -4  -1  162.98    4.30
  -4  -4   1  158.88    6.10
   4   4  -1  156.68    5.00
   4   4  -1  160.68    5.20
   4   4  -1  162.98    5.50
   4   4  -1  165.48    4.50
   3  -4  -1  560.74   15.00
  -3  -4   1  581.94   14.80
  -3  -4   1  581.94   15.60
  -3  -4   1  602.74   14.90
   3  -4  -1  605.84   13.90
   3  -4  -1  599.14   14.30
   3   4  -1  598.44   14.00
   3   4  -1  603.64   14.90
   3   4  -1  560.04   14.50
   3   4  -1  569.14   14.40
   2  -4  -1  368.16    8.90
  -2  -4   1  353.96   10.30
   2  -4  -1  351.56    9.80
   2  -4  -1  361.86   10.50
  -2  -4   1  345.07    9.50
  -2  -4   1  361.36    9.90
   2  -4  -1  350.66    9.00
   2   4  -1  357.76    9.30
  -2   4   1  358.46    9.00
   2   4  -1  356.16    9.60
   2   4  -1  347.97    8.90
  -2   4   1  360.86    9.00
   2   4  -1  354.26    9.30
   1  -4  -1   41.70    2.50
   1  -4  -1   36.00    2.60
  -1  -4   1   42.30    2.50
   1  -4  -1   40.30    1.80
  -1  -4   1   41.20    2.70
   1  -4  -1   46.30    1.80
  -1  -4   1   43.50    2.00
  -1  -4   1   43.60    2.00
   1   4  -1   41.80    1.40
  -1   4   1   40.70    1.70
  -1   4   1   43.30    2.00
  -1   4   1   42.80    1.30
   1   4  -1   43.30    1.90
  -1   4   1   42.80    1.90
   1   4  -1   43.90    2.00
   1   4  -1   40.00    1.90
   0  -4   1   61.59    2.50
   0  -4  -1   69.59    2.90
   0  -4   1   62.09    3.00
   0  -4  -1   67.69    2.50
   0  -4  -1   66.29    3.60
   0  -4   1   60.29    3.30
   0  -4   1   69.69    2.40
   0  -4  -1   64.29    3.30
   0   4  -1   63.59    2.30
   0   4   1   70.49    2.40
   0   4   1   67.29    2.50
   0   4   1   66.59    2.00
   0   4  -1   65.69    2.50
   0   4   1   67.69    2.60
   0   4  -1   69.99    2.40
   1  -4   1   18.00    1.30
  -1  -4  -1   15.10    1.50
   1  -4   1   18.70    1.10
   1  -4   1   20.90    1.90
  -1  -4  -1   18.10    1.90
  -1  -4  -1   17.60    1.40
  -1  -4  -1   20.40    2.10
   1  -4   1   19.10    1.70
   1   4   1   19.90    1.30
   1   4   1   20.10    1.30
   1   4   1   18.70    1.10
  -1   4  -1   20.30    1.10
   1   4   1   20.10    1.50
  -2  -4  -1   64.59    3.30
   2  -4   1   51.29    2.30
   2  -4   1   48.80    2.80
  -2  -4  -1   51.09    2.30
  -2  -4  -1   49.10    2.90
  -2  -4  -1   46.20    2.40
  -2   4  -1   52.39    1.80
   2   4   1   49.60    2.20
   2   4   1   50.39    2.50
   2   4   1   46.60    2.20
   2   4   1   47.80    2.30
  -3  -4  -1 2050.89   45.00
  -3  -4  -1 2027.10   46.60
  -3  -4  -1 1924.11   45.70
   3   4   1 1960.60   45.20
   3   4   1 1916.31   45.40
   3   4   1 2016.00   45.80
   3   4   1 1863.51   45.40
  -3   4  -1 2060.79   44.10
  -4  -4  -1  381.46   11.40
  -4  -4  -1  372.76   10.60
  -4  -4  -1  391.36    9.90
   4   4   1  400.26   10.10
   4   4   1  383.86   10.60
   4   4   1  384.06   10.50
   4   4   1  384.76   10.70
  -5  -4  -1  125.89    4.10
  -5  -4  -1  129.09    4.90
  -5  -4  -1  123.39    5.40
   5   4   1  125.99    4.20
   5   4   1  117.69    4.60
   5   4   1  118.49    4.80
   5   4   1  119.89    4.80
  -6  -4  -1   56.99    3.20
   6   4   1   44.70    3.00
   6   4   1   48.10    3.00
   6   4   1   48.90    2.90
   6   4   1   50.39    2.40
   7  -4   1  357.26   11.00
   7  -4   1  373.56   10.80
   7   4   1  373.26   11.60
   7   4   1  357.36   11.00
   7   4   1  383.76   11.40
   8  -4   1    3.00    1.30
   8  -4   1    3.10    1.60
   8  -4   1    2.50    1.10
   8  -4   1    1.60    1.00
   8   4   1    1.70    1.10
   8   4   1    2.10    1.30
   9  -4   1    2.10    1.60
   9  -4   1    1.50    1.20
   9   4   1    0.90    1.20
   9   4   1    1.10    1.50
  10  -4   1   10.90    2.70
  10  -4   1    6.70    1.90
  10   4   1    5.50    2.20
  10   4   1    6.90    2.00
  11  -4   1   64.79    5.50
  11   4   1   64.69    4.80
  11   4   1   62.19    5.30
  11   4   1   73.89    6.20
  12  -5  -1   31.80    5.00
  12  -5  -1   25.50    4.10
  12   5  -1   31.10    4.80
  12   5  -1   22.30    3.90
  11  -5  -1  284.37   12.60
  11  -5  -1  277.87   11.70
  11   5  -1  296.07   12.20
  11   5  -1  290.07   11.60
  10  -5  -1   48.90    4.30
  10  -5  -1   39.50    4.80
  10   5  -1   37.40    4.20
  10   5  -1   39.10    3.80
  10   5  -1   52.09    4.50
   9  -5  -1  224.58    9.90
   9  -5  -1  232.28    9.20
   9   5  -1  224.68    8.90
   9   5  -1  239.18    9.50
   9   5  -1  229.58    8.90
   9   5  -1  230.58    8.20
  -8  -5   1  660.03   17.60
   8  -5  -1  654.93   19.70
   8  -5  -1  653.33   18.60
   8  -5  -1  685.83   17.40
   8   5  -1  639.14   18.40
   8   5  -1  674.73   17.90
   8   5  -1  635.84   18.40
   8   5  -1  682.03   19.00
   7  -5  -1 1193.68   28.90
   7  -5  -1 1226.58   31.50
  -7  -5   1 1165.48   29.50
   7  -5  -1 1184.08   30.20
   7   5  -1 1197.68   29.60
   7   5  -1 1228.68   30.70
   7   5  -1 1244.68   30.50
   7   5  -1 1240.68   30.30
  -6  -5   1  142.59    5.20
   6  -5  -1  143.59    4.70
  -6  -5   1  135.49    6.40
   6  -5  -1  142.59    5.40
   6  -5  -1  141.19    6.20
   6   5  -1  146.19    5.30
   6   5  -1  136.79    5.70
   6   5  -1  132.39    5.40
   6   5  -1  151.08    4.30
  -5  -5   1  611.64   17.20
   5  -5  -1  620.94   14.10
   5  -5  -1  583.54   14.40
   5  -5  -1  587.14   15.30
   5  -5  -1  591.44   16.40
  -5  -5   1  587.44   15.40
   5   5  -1  612.24   14.50
   5   5  -1  563.44   15.50
  -5   5   1  608.84   14.00
   5   5  -1  590.94   15.90
   5   5  -1  589.14   15.30
  -4  -5   1   13.70    2.10
   4  -5  -1   10.20    1.20
   4  -5  -1   12.70    0.90
   4  -5  -1   13.40    0.90
  -4  -5   1   12.50    1.60
   4  -5  -1   12.80    1.80
  -4  -5   1   11.70    1.50
   4   5  -1   13.10    1.50
   4   5  -1   11.40    1.50
  -4   5   1   13.00    0.90
   4   5  -1   12.80    1.10
   4   5  -1    8.40    1.30
  -3  -5   1 1502.15   37.10
   3  -5  -1 1643.94   36.40
   3  -5  -1 1562.64   37.50
   3  -5  -1 1643.74   36.30
  -3  -5   1 1623.94   37.60
  -3  -5   1 1587.14   38.40
   3  -5  -1 1567.04   38.40
  -3   5   1 1596.14   36.20
   3   5  -1 1553.94   37.20
   3   5  -1 1544.95   36.80
   3   5  -1 1615.54   36.90
   2  -5  -1  293.57    7.70
   2  -5  -1  292.57    7.40
  -2  -5   1  287.77    9.20
  -2  -5   1  290.27    8.20
  -2  -5   1  272.47    8.70
  -2  -5   1  301.87    8.30
   2  -5  -1  281.67    8.50
   2  -5  -1  290.77    9.40
   2   5  -1  291.77    8.00
   2   5  -1  291.37    8.20
   2   5  -1  291.07    7.90
  -2   5   1  299.37    7.70
   2   5  -1  299.17    7.40
  -2   5   1  298.47    7.70
  -1  -5   1  816.02   21.60
  -1  -5   1  876.81   20.80
   1  -5  -1  902.81   20.20
   1  -5  -1  870.71   21.70
   1  -5  -1  871.21   20.50
  -1  -5   1  791.52   22.00
   1  -5  -1  810.02   22.40
  -1  -5   1  880.51   20.90
  -1   5   1  875.51   20.40
  -1   5   1  884.01   20.90
  -1   5   1  905.51   19.60
   1   5  -1  902.01   19.60
  -1   5   1  883.01   20.60
   1   5  -1  855.81   20.70
   1   5  -1  852.41   20.70
   1   5  -1  840.82   20.40
   0  -5   1 1247.98   32.00
   0  -5  -1 1392.26   32.00
   0  -5  -1 1336.47   33.20
   0  -5   1 1206.68   33.20
   0  -5  -1 1429.66   32.80
   0  -5  -1 1323.27   33.70
   0  -5   1 1428.36   31.80
   0  -5   1 1321.67   33.00
   0   5  -1 1359.16   31.60
   0   5  -1 1405.46   32.00
   0   5   1 1464.85   31.10
   0   5  -1 1419.86   31.80
   0   5   1 1403.26   32.00
   0   5   1 1407.76   31.70
   0   5   1 1435.56   32.10
  -1  -5  -1 1109.19   28.70
   1  -5   1 1179.98   27.20
  -1  -5  -1 1189.68   29.10
   1  -5   1 1211.58   26.90
   1  -5   1 1090.89   28.70
  -1  -5  -1 1102.79   27.40
   1  -5   1 1226.68   25.90
  -1  -5  -1 1095.79   27.80
   1   5   1 1152.58   27.10
  -1   5  -1 1198.88   26.90
   1   5   1 1151.28   27.20
   1   5   1 1180.18   26.70
   1   5   1 1176.58   27.50
   2  -5   1  225.38    7.70
  -2  -5  -1  218.18    6.80
   2  -5   1  236.28    6.00
  -2  -5  -1  226.18    7.80
  -2  -5  -1  240.48    6.90
  -2  -5  -1  229.88    7.80
   2  -5   1  236.08    6.70
   2   5   1  226.68    6.90
   2   5   1  234.28    6.60
   2   5   1  221.78    6.60
   2   5   1  225.78    6.40
  -2   5  -1  232.58    6.00
   3  -5   1 1328.97   31.30
   3  -5   1 1265.67   32.20
  -3  -5  -1 1318.07   30.70
  -3  -5  -1 1301.27   32.40
  -3  -5  -1 1300.77   31.40
  -3  -5  -1 1296.57   32.80
   3   5   1 1325.07   31.00
   3   5   1 1338.37   30.90
   3   5   1 1331.17   31.50
   3   5   1 1318.17   31.10
  -3   5  -1 1367.06   29.80
   4  -5   1  504.55   13.60
  -4  -5  -1  506.85   14.40
  -4  -5  -1  492.55   12.50
  -4  -5  -1  485.45   13.40
   4   5   1  478.35   13.10
   4   5   1  512.05   12.80
   4   5   1  512.25   13.30
   4   5   1  480.65   13.50
  -5  -5  -1  361.26   10.90
  -5  -5  -1  367.06   11.80
  -5  -5  -1  380.76    9.90
   5   5   1  363.06   10.80
   5   5   1  372.96   10.70
   5   5   1  371.76   11.00
   5   5   1  377.06   10.00
  -6  -5  -1  349.17   11.80
  -6  -5  -1  357.06   10.90
  -6  -5  -1  350.26    9.60
   6   5   1  356.86    9.70
   6   5   1  353.46   10.90
   6   5   1  358.46   10.90
   6   5   1  346.97   10.60
   7  -5   1  550.34   14.90
   7  -5   1  521.15   15.40
   7   5   1  535.05   15.10
   7   5   1  536.05   15.50
   7   5   1  521.05   15.40
   8  -5   1   37.00    3.40
   8  -5   1   32.00    2.80
   8  -5   1   41.60    3.00
   8   5   1   40.40    3.30
   8   5   1   40.00    3.60
   8   5   1   38.30    3.20
   9  -5   1   99.79    5.30
   9  -5   1   92.59    5.70
   9   5   1   93.39    5.20
   9   5   1   94.39    5.60
  10  -5   1    5.80    2.30
  10  -5   1    8.60    2.40
  10   5   1    6.70    2.10
  10   5   1    8.30    2.60
  10   5   1    7.90    2.50
  11  -5   1  220.18   10.50
  11  -5   1  235.78   11.20
  11   5   1  242.88   11.60
  11   5   1  242.08   10.60
  11   5   1  245.38    9.70
  12  -6  -1  282.07   13.00
  12   6  -1  287.97   12.60
  12   6  -1  272.07   11.80
  11  -6  -1   17.00    3.70
  11  -6  -1   14.10    2.90
  11   6  -1   17.10    3.50
  11   6  -1   13.80    2.60
  11   6  -1   20.00    3.60
  10  -6  -1  985.80   28.90
  10  -6  -1  968.50   27.50
  10   6  -1  960.00   27.40
  10   6  -1 1019.20   27.70
  10   6  -1 1041.50   28.40
  10   6  -1  995.00   26.40
   9  -6  -1    7.10    2.20
   9  -6  -1    6.30    1.90
   9   6  -1    4.60    1.80
   9   6  -1    2.80    1.70
   9   6  -1    2.20    1.40
   9   6  -1    6.30    1.90
  -8  -6   1  557.54   15.60
   8  -6  -1  563.74   16.40
   8  -6  -1  552.14   17.50
   8   6  -1  566.84   16.90
   8   6  -1  575.14   16.90
   8   6  -1  589.34   16.80
   8   6  -1  557.54   15.90
  -7  -6   1    0.20    0.70
  -7  -6   1    0.80    1.30
   7  -6  -1    0.70    0.90
   7  -6  -1    2.40    1.40
   7   6  -1   -0.90    0.90
   7   6  -1    1.40    1.00
   7   6  -1    3.20    1.40
   7   6  -1    1.80    1.10
   6  -6  -1  213.08    6.10
  -6  -6   1  209.48    8.60
   6  -6  -1  213.68    7.10
   6  -6  -1  210.08    8.10
  -6  -6   1  207.68    7.10
   6   6  -1  208.68    7.40
   6   6  -1  215.58    7.20
   6   6  -1  211.68    7.70
   6   6  -1  205.58    7.30
   5  -6  -1  102.09    3.10
   5  -6  -1   91.89    5.20
   5  -6  -1   98.49    3.20
   5  -6  -1  100.89    4.00
   5  -6  -1   90.69    4.70
  -5  -6   1   90.69    5.10
  -5  -6   1   96.09    4.20
  -5   6   1   98.49    3.00
   5   6  -1  100.39    4.20
   5   6  -1   90.29    4.10
   5   6  -1  100.19    4.60
   4  -6  -1 1046.80   23.20
   4  -6  -1 1062.09   23.70
  -4  -6   1 1024.30   25.20
   4  -6  -1 1008.90   24.10
  -4  -6   1  992.60   25.10
   4  -6  -1  984.60   25.50
   4  -6  -1  971.10   26.30
  -4  -6   1  978.60   26.40
   4   6  -1 1008.90   25.20
   4   6  -1  994.20   24.60
   4   6  -1 1022.90   24.50
  -4   6   1 1042.60   23.70
   4   6  -1 1018.40   24.70
   3  -6  -1   42.80    2.90
   3  -6  -1   47.80    2.20
   3  -6  -1   52.39    3.70
  -3  -6   1   47.40    2.70
  -3  -6   1   45.90    2.90
   3  -6  -1   47.10    2.10
  -3  -6   1   50.59    3.50
   3   6  -1   48.90    2.50
  -3   6   1   49.10    2.20
   3   6  -1   46.20    2.70
   3   6  -1   51.79    2.70
   3   6  -1   48.90    2.20
   2  -6  -1 5212.38  126.39
  -2  -6   1 5631.84  124.79
   2  -6  -1 5164.28  123.89
   2  -6  -1 5880.21  126.49
   2  -6  -1 5497.45  128.09
  -2  -6   1 5390.96  125.59
  -2  -6   1 5442.46  126.39
  -2  -6   1 5340.87  124.49
   2   6  -1 5560.14  126.29
  -2   6   1 5848.81  125.29
   2   6  -1 5546.45  125.29
   2   6  -1 5626.34  128.89
   2   6  -1 5724.03  125.99
  -2   6   1 5602.94  127.79
  -1  -6   1   52.09    2.60
   1  -6  -1   51.29    2.50
   1  -6  -1   52.29    3.80
  -1  -6   1   55.29    3.30
   1  -6  -1   51.39    3.20
  -1  -6   1   42.80    3.50
   1  -6  -1   53.99    1.90
  -1  -6   1   53.19    2.70
   1   6  -1   51.69    2.60
  -1   6   1   53.49    1.80
  -1   6   1   47.70    2.40
  -1   6   1   56.09    2.40
   1   6  -1   46.90    2.50
   1   6  -1   53.09    1.50
   1   6  -1   47.70    2.30
  -1   6   1   50.99    2.60
   0  -6   1 1970.30   44.40
   0  -6   1 1886.71   45.80
   0  -6  -1 1914.51   46.20
   0  -6  -1 1972.80   45.60
   0  -6  -1 1853.71   46.70
   0  -6   1 1778.82   46.30
   0  -6  -1 1942.91   44.60
   0  -6   1 1858.01   44.80
   0   6   1 1979.60   44.70
   0   6   1 1936.51   44.30
   0   6   1 2011.80   43.60
   0   6  -1 1993.60   44.40
   0   6   1 1952.70   44.60
   0   6  -1 1968.90   44.60
   0   6  -1 1916.11   44.10
  -1  -6  -1  261.07    9.10
   1  -6   1  285.87    8.10
  -1  -6  -1  268.07    8.60
   1  -6   1  279.87    9.50
  -1  -6  -1  266.17    9.50
  -1  -6  -1  285.57    8.10
   1  -6   1  280.27    8.90
   1  -6   1  275.87    7.50
   1   6   1  276.17    7.90
   1   6   1  265.97    8.00
  -1   6  -1  273.47    7.50
   1   6   1  272.77    7.80
  -1   6  -1  280.27    7.70
   1   6   1  268.17    7.30
  -2  -6  -1  125.59    5.80
   2  -6   1  122.09    5.20
  -2  -6  -1  127.39    4.90
   2  -6   1  134.59    3.50
   2  -6   1  127.89    4.60
  -2  -6  -1  122.99    4.70
   2  -6   1  126.89    3.90
  -2  -6  -1  117.19    5.60
  -2   6  -1  131.89    4.00
   2   6   1  127.59    4.20
   2   6   1  120.89    4.40
   2   6   1  117.89    4.40
   2   6   1  126.79    4.80
   3  -6   1   10.60    1.60
   3  -6   1   10.80    2.00
   3  -6   1   12.60    1.10
  -3  -6  -1    9.50    1.60
  -3  -6  -1    9.20    2.00
  -3  -6  -1   11.40    2.10
  -3  -6  -1   11.50    1.50
  -3   6  -1   10.30    0.90
   3   6   1   10.70    1.50
   3   6   1    9.60    1.30
   3   6   1   10.80    1.70
   3   6   1   10.30    1.40
  -4  -6  -1  847.62   21.80
   4  -6   1  872.01   20.80
   4  -6   1  870.21   21.80
  -4  -6  -1  861.61   23.10
  -4  -6  -1  855.21   20.80
   4  -6   1  857.11   22.90
   4   6   1  851.91   21.90
   4   6   1  806.62   21.30
   4   6   1  863.11   21.40
   4   6   1  864.91   21.00
   5  -6   1   72.69    3.40
  -5  -6  -1   64.29    4.20
   5  -6   1   68.39    3.80
  -5  -6  -1   71.79    3.10
   5  -6   1   72.99    4.40
  -5  -6  -1   67.49    3.80
   5   6   1   71.99    3.90
   5   6   1   66.79    3.60
   5   6   1   66.89    3.50
   5   6   1   71.39    3.20
   6  -6   1 2522.85   59.99
  -6  -6  -1 2554.14   59.79
  -6  -6  -1 2576.34   61.09
   6  -6   1 2429.16   58.89
  -6  -6  -1 2508.25   57.99
   6   6   1 2559.04   59.49
   6   6   1 2625.24   58.19
   6   6   1 2422.96   59.09
   6   6   1 2523.75   59.79
   7  -6   1   15.20    2.50
   7  -6   1   19.50    2.30
  -7  -6  -1   14.00    2.60
   7  -6   1   17.20    2.40
   7   6   1   19.50    2.70
   7   6   1   16.20    2.20
   7   6   1   24.00    2.90
   8  -6   1  471.95   13.70
   8  -6   1  474.75   15.30
   8  -6   1  470.65   14.50
   8  -6   1  439.06   15.90
   8   6   1  463.35   14.60
   8   6   1  454.65   14.60
   8   6   1  473.15   14.20
   9  -6   1   57.09    4.40
   9  -6   1   47.80    4.50
   9   6   1   46.80    4.00
   9   6   1   54.79    4.40
  10  -6   1  136.69    7.40
  10  -6   1  138.59    8.00
  10   6   1  153.98    7.90
  10   6   1  162.48    7.40
  10   6   1  150.38    8.40
  11  -6   1    8.50    2.70
  11   6   1    5.80    2.10
  11   6   1    5.60    2.40
  11   6   1    7.50    2.70
  11  -7  -1    1.90    2.20
  11  -7  -1    4.70    2.30
  11   7  -1    3.10    1.90
  11   7  -1    2.90    1.80
  11   7  -1    3.70    2.10
  10  -7  -1   64.59    5.60
  10   7  -1   68.49    5.20
  10   7  -1   71.89    5.20
  10   7  -1   74.19    5.40
  10   7  -1   72.79    4.80
   9  -7  -1   85.99    5.20
   9  -7  -1   86.79    6.00
   9   7  -1   81.69    5.30
   9   7  -1   80.19    5.30
   9   7  -1   84.29    5.40
   9   7  -1   86.39    5.00
   8  -7  -1   19.60    2.60
   8  -7  -1   20.30    3.30
  -8  -7   1   16.40    2.20
   8   7  -1   18.80    2.70
   8   7  -1   16.70    2.70
   8   7  -1   22.50    2.80
   8   7  -1   20.50    3.10
   7  -7  -1  838.82   23.50
   7  -7  -1  847.52   22.00
  -7  -7   1  804.32   21.60
   7  -7  -1  827.92   24.40
  -7  -7   1  881.81   24.80
   7   7  -1  830.52   22.00
   7   7  -1  824.72   22.90
   7   7  -1  861.91   22.60
   7   7  -1  847.32   22.40
   6  -7  -1   37.90    2.60
   6  -7  -1   31.80    3.80
  -6  -7   1   38.80    3.80
  -6  -7   1   33.00    2.60
   6  -7  -1   38.10    3.30
   6   7  -1   36.80    2.80
   6   7  -1   37.80    2.70
   6   7  -1   38.50    2.90
   6   7  -1   34.50    3.00
  -5  -7   1 1044.40   28.20
   5  -7  -1 1061.49   24.40
  -5  -7   1 1038.00   26.10
   5  -7  -1 1020.70   26.90
   5  -7  -1  969.50   27.80
   5  -7  -1 1038.80   25.20
   5   7  -1 1031.40   25.80
   5   7  -1 1017.80   25.90
   5   7  -1 1026.80   26.50
  -5   7   1 1032.10   24.20
   5   7  -1 1155.58   25.90
   4  -7  -1  268.47    7.20
  -4  -7   1  266.67    8.70
   4  -7  -1  273.57    9.90
   4  -7  -1  262.17    8.80
   4  -7  -1  265.57    7.30
  -4  -7   1  254.97    9.70
  -4  -7   1  246.58    8.30
   4   7  -1  242.58    7.90
  -4   7   1  258.87    7.10
   4   7  -1  247.28    8.00
   4   7  -1  261.07    7.60
   4   7  -1  253.37    8.50
   3  -7  -1  148.39    6.00
  -3  -7   1  155.68    6.20
  -3  -7   1  147.09    5.60
   3  -7  -1  140.99    6.80
   3  -7  -1  158.68    4.90
   3  -7  -1  156.08    4.50
  -3  -7   1  145.79    6.80
  -3   7   1  158.78    4.90
   3   7  -1  146.39    4.60
   3   7  -1  146.79    5.20
   3   7  -1  151.58    5.40
   3   7  -1  143.59    5.60
   2  -7  -1  206.98    6.30
  -2  -7   1  201.28    7.70
   2  -7  -1  206.98    7.50
  -2  -7   1  211.98    7.00
  -2  -7   1  205.38    6.80
   2  -7  -1  188.08    8.20
  -2  -7   1  195.88    8.20
   2  -7  -1  225.68    5.70
   2   7  -1  206.28    6.60
   2   7  -1  214.68    6.40
   2   7  -1  213.48    5.50
   2   7  -1  206.98    6.80
  -2   7   1  212.78    6.30
  -2   7   1  212.28    6.30
  -1  -7   1  348.87    9.80
   1  -7  -1  345.77    9.40
   1  -7  -1  340.57   10.40
  -1  -7   1  332.07   10.70
   1  -7  -1  345.07   11.80
  -1  -7   1  328.17    9.50
  -1  -7   1  319.17   11.30
   1  -7  -1  332.27   10.70
   1   7  -1  338.67    9.60
  -1   7   1  334.37    9.70
   1   7  -1  333.57    9.60
  -1   7   1  346.27    8.30
  -1   7   1  341.47    9.30
   1   7  -1  339.47    9.10
  -1   7   1  331.47    9.40
   0  -7   1   47.00    3.70
   0  -7  -1   45.70    3.80
   0  -7  -1   45.50    3.40
   0  -7  -1   46.00    2.60
   0  -7  -1   48.70    3.20
   0  -7   1   52.59    3.00
   0  -7   1   49.40    3.40
   0  -7   1   51.79    2.60
   0   7   1   47.80    2.50
   0   7  -1   50.89    2.60
   0   7  -1   52.69    2.40
   0   7   1   47.40    2.60
   0   7  -1   53.19    2.70
   0   7   1   51.99    2.70
   0   7   1   50.19    2.00
  -1  -7  -1 2149.28   53.49
  -1  -7  -1 2224.98   52.09
   1  -7   1 2250.17   53.29
  -1  -7  -1 2217.48   54.49
  -1  -7  -1 2170.38   52.99
   1  -7   1 2174.98   54.09
   1  -7   1 2331.57   51.49
   1  -7   1 2203.48   52.09
   1   7   1 2202.68   51.69
   1   7   1 2364.36   51.09
   1   7   1 2282.17   51.89
  -1   7  -1 2257.77   51.89
  -1   7  -1 2244.38   51.49
  -1   7  -1 2276.07   51.39
   1   7   1 2275.77   52.19
  -2  -7  -1   12.90    2.20
  -2  -7  -1    7.10    1.50
  -2  -7  -1    7.40    1.40
   2  -7   1   11.40    1.60
   2  -7   1   10.50    0.50
   2  -7   1   11.10    2.20
   2  -7   1    8.90    1.10
   2  -7   1   11.70    1.90
  -2  -7  -1   11.10    2.30
  -2   7  -1    9.10    1.10
   2   7   1   11.10    1.50
   2   7   1   10.40    1.30
   2   7   1   15.90    1.90
   2   7   1   11.80    1.50
  -3  -7  -1  735.63   18.60
   3  -7   1  738.43   20.50
   3  -7   1  744.73   18.70
   3  -7   1  690.53   19.60
  -3  -7  -1  701.13   18.80
  -3  -7  -1  727.03   20.60
   3  -7   1  758.62   17.20
  -3  -7  -1  691.33   20.30
   3   7   1  733.73   19.00
   3   7   1  707.13   18.50
   3   7   1  743.13   18.40
   3   7   1  704.93   18.10
  -3   7  -1  742.63   17.30
  -4  -7  -1   22.20    3.00
   4  -7   1   28.90    1.80
  -4  -7  -1   30.00    2.90
   4  -7   1   27.90    2.30
   4  -7   1   28.80    3.40
  -4  -7  -1   22.80    1.90
   4   7   1   26.50    2.20
   4   7   1   23.80    2.40
   4   7   1   27.40    2.00
   4   7   1   28.00    2.80
   5  -7   1  148.29    7.10
  -5  -7  -1  145.89    5.20
   5  -7   1  153.98    5.40
  -5  -7  -1  161.38    7.40
  -5  -7  -1  154.88    6.40
   5  -7   1  147.89    6.20
   5   7   1  145.89    6.20
   5   7   1  159.18    6.10
   5   7   1  156.18    5.50
   5   7   1  159.18    6.00
  -6  -7  -1   21.40    3.30
   6  -7   1   21.00    3.20
   6  -7   1   21.10    2.70
   6  -7   1   24.90    2.20
  -6  -7  -1   22.60    2.90
  -6  -7  -1   17.00    2.60
   6   7   1   20.70    2.50
   6   7   1   28.30    3.20
   6   7   1   21.00    2.10
   6   7   1   17.20    2.30
   7  -7   1  251.47    9.50
  -7  -7  -1  260.97   10.50
   7  -7   1  237.78    8.60
   7  -7   1  249.68   10.30
   7   7   1  238.28    9.00
   7   7   1  256.57    9.60
   7   7   1  239.28    8.80
   8  -7   1   78.99    5.30
   8  -7   1   87.19    6.10
   8  -7   1   99.09    5.80
   8   7   1   86.59    5.40
   8   7   1   82.09    4.90
   8   7   1   88.09    5.40
   9  -7   1  752.02   22.20
   9  -7   1  720.43   23.00
   9   7   1  723.53   20.90
   9   7   1  719.13   21.40
   9   7   1  717.73   21.60
  10  -7   1   38.40    5.10
  10  -7   1   32.60    4.50
  10   7   1   38.00    4.70
  10   7   1   38.50    4.20
  10   7   1   38.20    4.60
  11   7   1  116.09    7.70
  11   7   1  118.89    6.80
  11   7   1  117.89    7.50
  11  -8  -1   55.69    5.40
  11   8  -1   49.00    4.90
  11   8  -1   44.40    5.10
  11   8  -1   46.90    5.20
  10  -8  -1   70.49    5.80
  10  -8  -1   69.19    6.30
  10   8  -1   69.39    5.40
  10   8  -1   62.69    4.70
  10   8  -1   66.49    5.40
  10   8  -1   81.09    5.60
   9  -8  -1   55.89    5.00
   9  -8  -1   55.09    6.20
   9   8  -1   51.39    4.20
   9   8  -1   49.70    4.00
   9   8  -1   57.89    4.50
   9   8  -1   56.09    4.70
   8  -8  -1    1.90    1.50
  -8  -8   1    1.40    1.80
  -8  -8   1    1.60    1.00
   8  -8  -1   -0.80    1.60
   8   8  -1    0.70    1.10
   8   8  -1    0.40    1.30
   8   8  -1    1.00    1.20
   8   8  -1    0.00    1.30
  -7  -8   1   38.70    4.70
   7  -8  -1   41.40    3.90
  -7  -8   1   38.80    2.90
   7  -8  -1   33.90    4.50
   7   8  -1   39.80    3.20
   7   8  -1   37.40    3.10
   7   8  -1   42.20    3.60
   7   8  -1   36.50    3.20
   6  -8  -1   11.00    2.70
  -6  -8   1   10.30    1.80
   6  -8  -1    9.30    2.10
  -6  -8   1    8.70    2.40
   6   8  -1   10.10    1.90
   6   8  -1   12.40    1.90
   6   8  -1   10.60    2.10
   6   8  -1   11.50    2.00
   5  -8  -1  103.19    6.20
  -5  -8   1  109.79    6.40
   5  -8  -1   99.79    5.30
  -5  -8   1  103.59    5.00
   5   8  -1  107.99    4.40
   5   8  -1   99.99    5.00
   5   8  -1  104.69    4.70
   5   8  -1  105.59    4.70
  -4  -8   1  202.08    7.40
   4  -8  -1  189.38    8.70
   4  -8  -1  195.88    7.70
  -4  -8   1  206.88    7.70
  -4  -8   1  187.68    8.70
   4  -8  -1  199.38    6.10
  -4   8   1  208.58    6.10
   4   8  -1  212.18    6.40
   4   8  -1  201.28    7.00
   4   8  -1  195.78    6.80
   4   8  -1  198.68    7.40
  -3  -8   1  311.07    9.80
  -3  -8   1  302.87   11.40
   3  -8  -1  321.17    8.90
   3  -8  -1  310.47   11.70
   3  -8  -1  333.97   10.60
  -3  -8   1  308.67   10.60
  -3   8   1  306.27    8.80
   3   8  -1  319.37    9.90
   3   8  -1  308.77    9.40
   3   8  -1  319.57    9.20
   3   8  -1  311.07    8.30
  -2  -8   1   12.90    2.40
  -2  -8   1   13.70    2.80
   2  -8  -1   12.70    2.30
   2  -8  -1   10.30    2.70
  -2  -8   1   12.00    1.80
   2  -8  -1   12.10    1.50
  -2  -8   1   12.40    1.90
   2  -8  -1   13.10    2.30
  -2   8   1    9.70    1.40
   2   8  -1   11.60    1.70
   2   8  -1   10.90    1.50
   2   8  -1   12.50    0.90
   2   8  -1   13.90    1.90
  -2   8   1   10.80    1.50
  -1  -8   1  376.76   13.30
   1  -8  -1  410.06   11.10
   1  -8  -1  409.66   12.40
   1  -8  -1  392.96   13.70
   1  -8  -1  387.36   12.50
  -1  -8   1  414.66   12.80
  -1  -8   1  409.16   11.50
  -1  -8   1  391.06   11.20
   1   8  -1  401.96   11.20
  -1   8   1  390.96   11.00
   1   8  -1  382.16   11.20
  -1   8   1  391.26   10.90
  -1   8   1  412.56    9.90
   1   8  -1  392.96   10.60
   0  -8  -1  142.79    6.20
   0  -8   1  151.08    5.60
   0  -8   1  133.29    6.70
   0  -8   1  138.49    5.00
   0  -8  -1  131.09    6.20
   0  -8   1  144.59    6.30
   0  -8  -1  136.09    5.20
   0  -8  -1  130.39    6.90
   0   8   1  139.79    5.20
   0   8  -1  136.79    4.60
   0   8   1  132.69    4.90
   0   8   1  130.29    5.10
   0   8   1  135.49    4.20
   0   8  -1  137.39    5.00
   0   8  -1  144.69    5.20
   1  -8   1   40.70    3.90
   1  -8   1   47.90    2.60
  -1  -8  -1   44.70    2.80
  -1  -8  -1   52.29    3.60
  -1  -8  -1   45.10    3.60
   1  -8   1   44.50    3.50
   1  -8   1   44.40    3.10
  -1  -8  -1   42.70    4.10
  -1   8  -1   43.90    2.50
   1   8   1   43.80    2.70
   1   8   1   45.50    2.70
  -1   8  -1   45.90    2.80
   1   8   1   47.90    2.90
   1   8   1   49.00    2.30
   2  -8   1    8.10    1.20
  -2  -8  -1    3.90    1.60
  -2  -8  -1    6.50    2.00
   2  -8   1    3.70    1.30
   2  -8   1    3.50    1.90
   2  -8   1    4.90    1.60
  -2  -8  -1    6.00    1.40
   2   8   1    3.50    1.10
   2   8   1    7.10    1.40
   2   8   1    4.40    1.10
   2   8   1    5.30    1.00
  -2   8  -1    3.10    0.80
  -3  -8  -1   27.10    3.50
  -3  -8  -1   30.10    2.60
  -3  -8  -1   30.80    3.60
   3  -8   1   23.00    3.00
  -3  -8  -1   27.70    2.40
   3  -8   1   25.80    2.40
   3  -8   1   27.40    3.50
  -3   8  -1   26.60    1.60
   3   8   1   26.70    2.70
   3   8   1   29.30    2.30
   3   8   1   26.90    2.10
   3   8   1   26.70    2.20
   4  -8   1  634.64   18.60
  -4  -8  -1  667.63   19.60
   4  -8   1  671.33   17.60
   4  -8   1  626.44   19.30
  -4  -8  -1  648.34   17.90
  -4  -8  -1  636.34   17.00
   4   8   1  630.94   17.90
   4   8   1  633.34   17.30
   4   8   1  649.93   17.00
   4   8   1  656.73   17.00
   5  -8   1   71.99    5.20
  -5  -8  -1   80.69    3.70
   5  -8   1   87.09    4.60
  -5  -8  -1   84.49    4.60
  -5  -8  -1   97.49    5.80
   5   8   1   86.89    3.90
   5   8   1   77.99    4.50
   5   8   1   82.39    4.40
   5   8   1   82.29    4.30
   6  -8   1    1.90    1.60
  -6  -8  -1    1.10    1.10
   6  -8   1    2.10    1.20
  -6  -8  -1    2.20    1.70
   6   8   1    1.00    0.90
   6   8   1    0.00    1.00
   6   8   1    3.70    1.50
   6   8   1    0.50    1.20
  -7  -8  -1  151.98    7.90
   7  -8   1  148.19    7.00
   7  -8   1  143.89    7.90
   7   8   1  133.39    6.40
   7   8   1  138.59    7.00
   7   8   1  146.39    6.70
   8  -8   1   19.50    3.20
   8  -8   1   16.30    3.40
   8   8   1   18.80    3.00
   8   8   1   21.40    3.00
   8   8   1   20.80    3.40
   9  -8   1   54.29    4.80
   9  -8   1   55.19    6.20
   9   8   1   50.59    4.30
   9   8   1   49.60    5.10
   9   8   1   49.30    5.20
   9   8   1   57.79    4.80
  10  -8   1   11.70    3.10
  10  -8   1   11.00    3.40
  10   8   1   13.30    3.10
  10   8   1   16.20    3.20
  10   8   1   13.30    3.10
  11  -9  -1  218.38   10.90
  11   9  -1  208.48   10.20
  11   9  -1  206.88    9.30
  10  -9  -1   72.59    6.70
  10   9  -1   60.99    4.90
  10   9  -1   60.59    4.80
  10   9  -1   61.79    5.40
  10   9  -1   61.99    5.30
   9  -9  -1  124.89    7.50
   9  -9  -1  110.99    7.90
   9   9  -1  118.19    6.80
   9   9  -1  133.49    6.80
   9   9  -1  153.48    7.90
   9   9  -1  120.59    6.50
  -8  -9   1  400.16   15.70
   8  -9  -1  392.46   14.20
   8  -9  -1  379.86   15.40
   8   9  -1  410.36   13.00
   8   9  -1  383.56   13.80
   8   9  -1  376.36   12.80
   8   9  -1  408.96   13.40
  -7  -9   1  467.45   17.20
   7  -9  -1  473.45   17.20
  -7  -9   1  474.85   14.20
   7  -9  -1  496.25   16.00
   7   9  -1  497.15   14.40
   7   9  -1  475.25   14.70
   7   9  -1  469.25   15.40
   7   9  -1  473.45   14.50
   6  -9  -1   13.20    2.60
   6  -9  -1   13.30    3.00
  -6  -9   1   12.90    3.00
  -6  -9   1   10.70    2.00
   6   9  -1   14.60    2.50
   6   9  -1   14.20    2.30
   6   9  -1   11.60    2.20
   6   9  -1   12.50    1.90
  -5  -9   1  376.86   14.30
   5  -9  -1  370.86   14.10
  -5  -9   1  396.86   12.40
   5  -9  -1  380.06   12.70
   5   9  -1  391.86   11.70
   5   9  -1  391.36   11.00
   5   9  -1  381.46   11.80
   5   9  -1  381.66   12.40
   4  -9  -1  173.38    5.60
  -4  -9   1  157.58    8.10
  -4  -9   1  167.68    7.30
   4  -9  -1  170.18    7.30
   4  -9  -1  160.88    8.30
  -4  -9   1  163.58    6.70
   4   9  -1  168.88    5.40
   4   9  -1  163.58    6.10
  -4   9   1  163.88    5.40
   4   9  -1  158.68    6.30
   4   9  -1  164.18    6.80
   3  -9  -1  917.51   21.70
  -3  -9   1  828.42   25.00
  -3  -9   1  832.82   22.50
   3  -9  -1  892.81   23.70
   3  -9  -1  859.11   25.40
  -3  -9   1  796.92   23.60
   3  -9  -1  882.01   23.80
  -3   9   1  916.81   21.60
   3   9  -1  902.41   22.80
   3   9  -1  842.02   22.20
   3   9  -1  869.31   21.90
  -2  -9   1  449.86   15.80
  -2  -9   1  465.25   15.10
   2  -9  -1  490.15   14.90
  -2  -9   1  473.35   13.70
   2  -9  -1  500.95   13.30
   2  -9  -1  482.95   14.80
   2  -9  -1  475.25   16.30
  -2  -9   1  518.35   14.00
  -2   9   1  490.25   13.20
   2   9  -1  489.95   13.80
   2   9  -1  486.45   13.60
  -2   9   1  483.15   13.10
   2   9  -1  484.45   13.00
   1  -9  -1  417.16   13.10
   1  -9  -1  391.96   11.40
  -1  -9   1  400.66   14.00
   1  -9  -1  384.96   14.00
  -1  -9   1  411.26   13.20
  -1  -9   1  394.06   11.60
   1  -9  -1  396.06   12.80
  -1  -9   1  416.96   11.80
  -1   9   1  413.16   10.80
  -1   9   1  380.86   11.30
   1   9  -1  405.86   11.60
   1   9  -1  408.96   11.60
   1   9  -1  374.66   10.70
  -1   9   1  390.76   11.20
   0  -9   1  752.72   18.80
   0  -9  -1  678.33   21.20
   0  -9  -1  711.63   20.10
   0  -9  -1  706.23   18.50
   0  -9   1  712.03   20.20
   0  -9   1  697.43   18.20
   0  -9   1  694.43   20.80
   0  -9  -1  722.13   20.00
   0   9   1  702.03   16.90
   0   9   1  680.63   18.10
   0   9   1  708.43   18.50
   0   9  -1  697.93   18.40
   0   9  -1  702.43   18.20
   0   9  -1  696.93   17.60
   1  -9   1 1068.79   29.10
   1  -9   1 1068.99   28.20
  -1  -9  -1 1048.20   28.10
   1  -9   1 1079.99   26.00
   1  -9   1 1062.29   26.70
  -1  -9  -1 1024.60   27.70
  -1  -9  -1 1053.29   26.60
  -1  -9  -1 1057.99   29.50
   1   9   1 1092.89   25.20
   1   9   1 1058.99   26.60
   1   9   1 1023.00   26.10
  -1   9  -1 1091.39   25.90
   1   9   1 1034.00   26.40
   2  -9   1  132.39    4.70
  -2  -9  -1  124.39    6.30
   2  -9   1  134.79    5.60
  -2  -9  -1  130.19    5.50
   2  -9   1  128.09    7.00
   2  -9   1  124.19    6.30
  -2  -9  -1  116.79    5.80
  -2  -9  -1  131.49    7.20
   2   9   1  121.99    5.40
   2   9   1  129.29    4.60
   2   9   1  125.59    5.20
   2   9   1  120.79    5.10
  -2   9  -1  117.69    4.50
  -3  -9  -1  581.24   18.60
  -3  -9  -1  573.74   16.50
   3  -9   1  593.64   17.70
   3  -9   1  578.64   18.50
  -3  -9  -1  573.64   17.90
   3  -9   1  602.34   16.40
  -3  -9  -1  587.54   16.60
  -3   9  -1  605.64   14.80
   3   9   1  584.74   15.40
   3   9   1  561.14   16.50
   3   9   1  576.74   15.90
   3   9   1  592.74   16.10
  -4  -9  -1  136.89    5.70
  -4  -9  -1  143.19    6.30
   4  -9   1  138.19    7.40
   4  -9   1  125.49    6.60
  -4  -9  -1  135.29    7.50
   4  -9   1  146.49    6.10
   4   9   1  142.89    5.60
   4   9   1  125.29    5.60
   4   9   1  139.49    6.20
   4   9   1  138.69    5.60
  -5  -9  -1  312.37   10.90
  -5  -9  -1  325.17   12.60
   5  -9   1  320.27   12.50
   5  -9   1  309.37   11.70
   5  -9   1  327.07   10.70
  -5  -9  -1  308.67    9.70
   5   9   1  296.37   10.30
   5   9   1  330.37   10.30
   5   9   1  318.47   11.00
   5   9   1  311.67    9.90
  -6  -9  -1  164.38    7.50
   6  -9   1  160.28    8.00
   6  -9   1  175.28    8.80
  -6  -9  -1  177.38    8.80
   6  -9   1  174.98    7.50
   6   9   1  172.28    7.60
   6   9   1  162.38    7.10
   6   9   1  161.88    7.00
   7  -9   1  558.04   18.30
  -7  -9  -1  575.34   19.20
   7  -9   1  572.34   18.30
   7  -9   1  553.94   19.10
   7   9   1  559.14   17.70
   7   9   1  539.05   16.80
   7   9   1  571.34   17.00
   8  -9   1   85.19    6.60
   8  -9   1   89.59    6.30
  -8  -9  -1   84.29    6.40
   8   9   1   80.79    5.50
   8   9   1   83.69    5.80
   8   9   1   79.59    5.20
   9  -9   1  316.27   13.10
   9  -9   1  312.37   13.80
   9   9   1  304.57   11.70
   9   9   1  315.67   12.10
   9   9   1  291.67   12.30
   9   9   1  305.57   11.90
  10  -9   1   52.79    6.40
  10  -9   1   48.40    5.80
  10   9   1   56.19    5.00
  10   9   1   50.39    5.30
  10   9   1   51.19    5.40
  10 -10  -1  816.42   27.50
  10  10  -1  798.82   23.60
  10  10  -1  832.22   24.50
  10  10  -1  763.72   24.80
   9 -10  -1   33.70    5.40
   9 -10  -1   34.50    4.80
   9  10  -1   32.10    4.10
   9  10  -1   35.40    4.50
   9  10  -1   37.90    4.60
   9  10  -1   40.60    5.60
   8 -10  -1  657.43   22.90
   8 -10  -1  664.63   21.00
  -8 -10   1  693.43   23.40
   8  10  -1  676.63   19.90
   8  10  -1  673.83   20.10
   8  10  -1  674.03   19.80
   8  10  -1  670.53   20.90
  -7 -10   1    5.30    1.60
  -7 -10   1    7.70    2.80
   7 -10  -1   12.20    2.80
   7 -10  -1    8.70    3.20
   7  10  -1    6.70    2.00
   7  10  -1    8.60    2.30
   7  10  -1    6.70    1.90
   7  10  -1    7.30    2.30
  -6 -10   1  240.38   11.40
  -6 -10   1  255.17    9.20
   6 -10  -1  236.68   11.40
   6 -10  -1  242.68    9.90
   6  10  -1  218.18    8.70
   6  10  -1  233.68    9.50
   6  10  -1  247.58    9.00
  -5 -10   1   22.80    3.10
   5 -10  -1   22.40    4.10
  -5 -10   1   17.60    3.60
   5 -10  -1   25.00    3.50
   5  10  -1   21.30    2.90
   5  10  -1   27.50    2.90
   5  10  -1   26.20    3.00
  -4 -10   1  694.63   20.10
  -4 -10   1  671.43   19.10
   4 -10  -1  637.04   21.50
   4 -10  -1  660.73   20.10
   4 -10  -1  709.13   20.00
   4 -10  -1  722.23   17.60
  -4 -10   1  611.64   21.10
   4  10  -1  654.63   18.50
   4  10  -1  692.63   19.30
  -4  10   1  697.63   17.30
   4  10  -1  686.33   18.20
  -3 -10   1    5.70    2.30
   3 -10  -1    2.00    1.40
   3 -10  -1    5.40    2.30
  -3 -10   1    1.50    1.20
  -3 -10   1    0.00    1.30
   3 -10  -1    2.60    1.70
   3 -10  -1    1.00    0.80
   3  10  -1    0.40    0.80
  -3  10   1    0.00    0.70
   3  10  -1    0.70    1.00
   3  10  -1    1.40    1.20
  -2 -10   1 1117.99   32.70
   2 -10  -1 1222.58   31.50
  -2 -10   1 1194.28   31.90
  -2 -10   1 1246.28   30.20
   2 -10  -1 1162.18   33.00
   2 -10  -1 1201.08   31.60
   2 -10  -1 1214.58   29.40
  -2 -10   1 1148.59   29.90
   2  10  -1 1242.28   30.00
  -2  10   1 1207.88   29.30
   2  10  -1 1187.18   30.00
   2  10  -1 1185.28   29.00
  -2  10   1 1188.18   29.30
   1 -10  -1   25.00    4.00
  -1 -10   1   21.70    2.40
  -1 -10   1   24.10    3.40
   1 -10  -1   28.60    3.60
   1 -10  -1   25.60    2.60
  -1 -10   1   30.30    2.60
   1 -10  -1   20.20    3.00
  -1 -10   1   23.30    3.60
   1  10  -1   23.40    2.50
  -1  10   1   22.80    2.30
   1  10  -1   22.50    1.90
  -1  10   1   24.40    2.50
   1  10  -1   25.10    2.60
   0 -10  -1 1523.65   37.40
   0 -10  -1 1480.75   40.60
   0 -10   1 1461.65   40.00
   0 -10   1 1551.54   39.40
   0 -10  -1 1567.14   39.20
   0 -10   1 1622.24   37.60
   0 -10  -1 1557.84   39.10
   0 -10   1 1506.35   37.10
   0  10  -1 1528.85   36.30
   0  10  -1 1546.15   37.30
   0  10  -1 1513.15   37.10
   0  10   1 1549.94   37.10
   0  10   1 1560.54   37.40
   1 -10   1  143.99    7.10
   1 -10   1  142.59    7.70
  -1 -10  -1  138.19    6.80
  -1 -10  -1  155.18    7.20
   1 -10   1  149.59    5.60
  -1 -10  -1  138.49    7.90
  -1 -10  -1  146.59    6.10
   1 -10   1  153.18    6.20
  -1  10  -1  152.58    5.60
   1  10   1  146.99    5.80
   1  10   1  143.29    4.90
   1  10   1  145.29    6.10
  -2 -10  -1   25.20    3.30
   2 -10   1   21.60    2.20
  -2 -10  -1   21.40    3.10
   2 -10   1   17.20    2.80
   2 -10   1   30.10    3.10
  -2 -10  -1   21.80    3.90
   2 -10   1   22.80    3.90
  -2 -10  -1   20.20    2.50
   2  10   1   19.40    2.40
  -2  10  -1   20.90    2.10
   2  10   1   23.10    2.80
   2  10   1   16.80    2.20
   2  10   1   20.60    2.00
  -3 -10  -1   28.40    3.70
   3 -10   1   32.50    3.90
  -3 -10  -1   26.50    4.00
  -3 -10  -1   36.60    3.20
   3 -10   1   41.10    4.90
   3 -10   1   32.00    3.10
  -3 -10  -1   30.50    3.40
   3  10   1   39.10    3.00
   3  10   1   35.10    2.60
   3  10   1   36.50    3.10
   3  10   1   32.10    3.10
  -3  10  -1   34.20    2.20
   4 -10   1 1054.19   29.40
  -4 -10  -1 1023.40   28.10
   4 -10   1 1035.00   30.40
  -4 -10  -1 1106.49   27.70
   4 -10   1 1135.29   33.00
  -4 -10  -1 1084.49   30.80
   4  10   1 1052.49   27.50
   4  10   1 1075.39   27.20
   4  10   1 1052.89   28.20
   4  10   1 1083.09   26.90
  -5 -10  -1   33.80    4.80
  -5 -10  -1   28.70    3.40
   5 -10   1   26.10    3.80
   5 -10   1   29.70    4.50
   5  10   1   23.50    2.80
   5  10   1   27.30    2.90
   5  10   1   24.30    3.30
   5  10   1   18.00    2.60
  -6 -10  -1  781.12   22.40
   6 -10   1  769.82   24.40
   6 -10   1  742.03   23.20
  -6 -10  -1  811.72   24.80
   6  10   1  771.42   21.30
   6  10   1  780.22   22.50
   6  10   1  755.12   21.60
  -7 -10  -1    2.90    2.00
   7 -10   1    3.90    2.40
   7 -10   1    1.80    1.60
   7  10   1    3.10    1.80
   7  10   1    1.50    1.50
   7  10   1    2.50    1.70
   8 -10   1  599.84   21.10
   8 -10   1  584.34   19.90
  -8 -10  -1  594.94   20.80
   8  10   1  602.74   18.40
   8  10   1  582.64   18.00
   8  10   1  582.64   19.20
   8  10   1  566.44   18.10
   9 -10   1   10.80    3.30
   9 -10   1   11.00    3.40
   9  10   1   11.20    2.80
   9  10   1   12.90    2.80
   9  10   1   12.60    3.20
   9  10   1    9.80    2.60
   9 -11  -1   27.20    4.70
   9 -11  -1   28.80    5.60
   9  11  -1   18.50    3.50
   9  11  -1   19.70    3.70
   9  11  -1   23.40    3.70
  -8 -11   1   35.80    5.50
   8 -11  -1   50.19    6.60
   8  11  -1   39.60    4.90
   8  11  -1   37.70    4.40
   8  11  -1   44.60    4.60
  -7 -11   1  857.71   27.40
   7 -11  -1  840.12   27.20
   7 -11  -1  841.52   24.70
   7 -11  -1  810.52   25.40
   7  11  -1  824.82   23.20
   7  11  -1  787.72   24.20
   7  11  -1  835.22   23.40
   6 -11  -1   33.30    5.40
   6 -11  -1   23.40    3.80
   6 -11  -1   25.90    3.90
  -6 -11   1   31.30    3.70
  -6 -11   1   33.80    5.20
   6  11  -1   25.90    3.30
   6  11  -1   30.10    3.40
   6  11  -1   32.30    4.10
   5 -11  -1  271.87   11.20
   5 -11  -1  259.27   12.40
   5 -11  -1  275.67   10.80
  -5 -11   1  237.18   11.80
  -5 -11   1  281.57   10.60
   5  11  -1  269.57    9.40
   5  11  -1  240.68    9.40
   5  11  -1  253.97   10.00
   4 -11  -1  130.79    7.20
  -4 -11   1  127.49    7.00
  -4 -11   1  105.09    7.40
   4 -11  -1  125.79    6.90
   4 -11  -1  132.09    8.20
   4  11  -1  125.99    6.20
   4  11  -1  126.49    5.60
   4  11  -1  118.29    5.80
   3 -11  -1   39.20    2.70
   3 -11  -1   31.30    4.60
  -3 -11   1   34.60    5.00
   3 -11  -1   33.90    4.10
   3 -11  -1   33.00    4.00
  -3 -11   1   31.00    4.10
  -3 -11   1   35.20    3.60
   3  11  -1   30.10    3.10
   3  11  -1   30.80    3.20
  -3  11   1   37.80    2.60
   3  11  -1   37.60    2.80
  -2 -11   1  276.27   12.10
   2 -11  -1  293.47   12.50
   2 -11  -1  299.67   11.10
   2 -11  -1  289.77   11.20
   2 -11  -1  288.57    9.40
  -2 -11   1  289.67    9.80
  -2 -11   1  304.17   11.60
  -2 -11   1  291.67   10.00
   2  11  -1  292.07    9.00
  -2  11   1  295.77    9.30
  -2  11   1  278.27    9.20
   2  11  -1  289.27   10.00
   2  11  -1  285.07    9.80
   1 -11  -1  192.78    7.10
  -1 -11   1  194.38    7.10
  -1 -11   1  191.08    8.70
   1 -11  -1  183.48    8.40
  -1 -11   1  189.88    9.40
   1 -11  -1  185.08    8.20
   1 -11  -1  178.18    9.30
  -1 -11   1  188.18    7.20
   1  11  -1  187.78    7.20
  -1  11   1  167.48    6.80
   1  11  -1  177.68    7.10
   1  11  -1  177.98    6.20
  -1  11   1  169.28    6.70
   0 -11  -1  170.18    8.00
   0 -11   1  163.98    8.00
   0 -11   1  163.08    6.40
   0 -11   1  166.78    8.80
   0 -11  -1  158.58    6.50
   0 -11   1  175.48    9.00
   0 -11  -1  150.68    8.60
   0 -11  -1  168.48    7.80
   0  11   1  179.18    6.90
   0  11   1  160.28    6.40
   0  11  -1  159.68    6.40
   0  11  -1  154.38    6.40
  -1 -11  -1 1300.57   38.60
   1 -11   1 1407.76   38.40
  -1 -11  -1 1451.75   37.20
  -1 -11  -1 1474.45   37.50
   1 -11   1 1490.25   37.70
  -1 -11  -1 1373.56   35.60
   1 -11   1 1456.15   35.00
   1  11   1 1494.25   35.90
  -1  11  -1 1480.65   34.90
   1  11   1 1375.86   35.10
  -2 -11  -1    0.40    1.80
   2 -11   1    0.50    1.60
  -2 -11  -1    0.20    1.30
   2 -11   1    2.80    2.10
  -2 -11  -1    2.00    1.30
  -2 -11  -1    3.70    1.70
   2  11   1    2.30    1.30
  -2  11  -1   -0.10    0.70
   2  11   1    2.60    1.30
   2  11   1    2.90    1.10
   3 -11   1  415.16   15.70
   3 -11   1  433.66   15.20
  -3 -11  -1  422.36   16.20
  -3 -11  -1  428.16   14.90
  -3 -11  -1  426.56   13.80
  -3 -11  -1  445.76   14.20
   3  11   1  474.05   12.70
   3  11   1  442.86   13.90
   3  11   1  427.96   13.30
  -4 -11  -1   23.70    4.20
   4 -11   1   25.60    3.80
   4 -11   1   26.10    4.30
  -4 -11  -1   26.00    3.20
  -4 -11  -1   24.10    3.10
   4  11   1   23.90    3.20
   4  11   1   22.00    2.60
   4  11   1   20.30    2.70
  -5 -11  -1   35.30    5.20
   5 -11   1   29.60    4.80
   5 -11   1   30.70    4.40
  -5 -11  -1   33.20    3.80
   5  11   1   31.00    3.70
   5  11   1   29.70    3.50
   5  11   1   31.70    3.40
  -6 -11  -1    1.70    1.60
  -6 -11  -1   11.00    3.20
   6 -11   1   -0.20    1.50
   6 -11   1   -1.40    1.80
   6  11   1    2.30    1.80
   6  11   1    0.50    1.60
   6  11   1    2.90    1.50
  -7 -11  -1  191.48   10.70
   7 -11   1  210.78   11.10
   7 -11   1  195.58   10.10
   7  11   1  200.88    8.60
   7  11   1  198.78    9.50
   7  11   1  194.48    8.70
   8 -11   1  119.09    8.00
   8 -11   1  132.49    9.00
  -8 -11  -1  131.19    8.70
   8  11   1  119.89    6.90
   8  11   1  112.49    7.30
   8  11   1  127.09    7.20
   9 -11   1  392.46   17.00
   9  11   1  383.46   15.30
   9  11   1  384.66   14.40
   9  11   1  412.46   14.70
   9 -12  -1   14.80    4.50
  -9 -12   1   10.40    3.80
   9 -12  -1    8.00    3.00
   9  12  -1   18.20    3.50
   9  12  -1   10.10    3.00
   9  12  -1    7.90    2.60
   8 -12  -1   55.79    6.60
  -8 -12   1   44.40    6.50
   8 -12  -1   39.80    6.10
   8  12  -1   42.40    5.10
   8  12  -1   41.00    4.60
   8  12  -1   34.50    4.20
   7 -12  -1   62.89    6.60
   7 -12  -1   57.69    7.50
  -7 -12   1   57.49    7.10
   7  12  -1   53.19    4.40
   7  12  -1   49.60    5.40
   7  12  -1   56.69    4.60
   6 -12  -1  113.99    7.30
   6 -12  -1  106.09    8.30
  -6 -12   1   92.89    7.60
  -6 -12   1   99.79    6.00
   6  12  -1   91.59    5.60
   6  12  -1   88.29    5.40
   6  12  -1   90.79    6.00
  -5 -12   1   53.79    4.70
   5 -12  -1   58.79    5.50
  -5 -12   1   48.90    6.30
   5 -12  -1   55.89    6.70
   5 -12  -1   57.89    5.30
   5  12  -1   60.49    4.70
   5  12  -1   47.90    4.10
   5  12  -1   60.49    4.10
   4 -12  -1    6.30    2.30
  -4 -12   1    7.70    2.90
  -4 -12   1    8.00    2.60
   4 -12  -1    9.90    2.80
   4 -12  -1    8.70    3.10
   4  12  -1    5.20    1.70
   4  12  -1    5.10    1.80
   4  12  -1   11.30    2.30
   3 -12  -1  101.19    4.80
   3 -12  -1   92.09    6.20
  -3 -12   1   99.19    6.40
   3 -12  -1  101.79    7.40
   3 -12  -1  107.89    6.40
  -3 -12   1   89.39    6.90
   3  12  -1  101.59    4.70
   3  12  -1   89.39    5.30
   3  12  -1   86.19    5.10
  -3  12   1  100.99    4.70
   2 -12  -1   13.90    3.00
  -2 -12   1   19.20    2.70
   2 -12  -1   15.60    3.70
  -2 -12   1   16.50    3.70
   2 -12  -1   21.50    3.50
   2 -12  -1   18.80    2.50
  -2 -12   1   18.70    3.30
   2  12  -1   17.90    2.60
  -2  12   1   17.10    2.30
   2  12  -1   19.70    2.80
   2  12  -1   21.50    2.40
  -2  12   1   16.70    2.30
  -1 -12   1   42.00    5.40
   1 -12  -1   43.70    5.00
  -1 -12   1   36.30    3.30
  -1 -12   1   40.90    4.80
   1 -12  -1   43.30    5.60
   1 -12  -1   40.90    4.50
   1 -12  -1   39.80    3.30
   1  12  -1   40.70    3.30
   1  12  -1   43.00    3.40
  -1  12   1   45.40    3.30
  -1  12   1   41.40    3.20
   0 -12   1   88.19    6.00
   0 -12  -1   86.79    4.90
   0 -12   1   80.39    4.50
   0 -12  -1   91.59    6.00
   0 -12   1   79.59    6.30
   0 -12  -1   94.19    5.70
   0 -12  -1   87.79    6.80
   0  12  -1   91.79    4.70
   0  12   1   84.39    4.50
   0  12  -1   79.99    4.70
   0  12   1   85.39    4.70
  -1 -12  -1   14.30    3.00
  -1 -12  -1   14.10    2.70
  -1 -12  -1   20.20    4.10
   1 -12   1   10.00    2.60
   1 -12   1   15.20    3.50
  -1 -12  -1   12.40    2.30
  -1  12  -1   12.60    2.00
   1  12   1   10.00    2.00
   1  12   1   11.50    2.30
  -2 -12  -1  157.18    9.30
  -2 -12  -1  158.08    7.80
  -2 -12  -1  146.69    7.70
   2 -12   1  163.28    8.30
  -2 -12  -1  147.89    7.00
   2 -12   1  158.08    8.80
   2  12   1  167.68    7.30
   2  12   1  159.38    6.90
  -2  12  -1  162.78    6.20
  -3 -12  -1    1.60    2.10
  -3 -12  -1    4.80    1.80
   3 -12   1    0.00    1.80
  -3 -12  -1    0.80    1.50
  -3 -12  -1    3.50    1.90
   3 -12   1    2.60    2.20
   3  12   1    2.20    1.50
   3  12   1    1.00    1.20
  -4 -12  -1    0.80    1.30
  -4 -12  -1    1.60    1.40
   4 -12   1    4.70    2.70
  -4 -12  -1    1.40    1.90
   4 -12   1    1.50    1.90
   4  12   1    0.20    1.10
   4  12   1    2.30    1.50
   4  12   1    0.70    1.40
  -5 -12  -1  126.79    8.70
   5 -12   1  126.99    7.80
  -5 -12  -1  126.09    6.90
   5 -12   1  120.39    8.40
   5  12   1  118.19    6.70
   5  12   1  128.59    6.00
   5  12   1  120.49    6.40
   6 -12   1    1.70    2.40
  -6 -12  -1   -0.10    1.90
   6 -12   1    1.80    1.80
   6  12   1    0.80    1.50
   6  12   1    0.00    1.30
   6  12   1    5.20    2.10
   7 -12   1   24.20    4.30
  -7 -12  -1   21.40    4.50
   7 -12   1   21.50    4.50
   7  12   1   19.50    3.80
   7  12   1   25.40    3.80
   7  12   1   16.40    3.10
  -8 -12  -1   57.99    7.10
   8 -12   1   60.79    7.50
   8 -12   1   55.89    6.50
   8  12   1   52.19    5.30
   8  12   1   59.89    5.90
   8  12   1   50.49    5.80
   8 -13  -1   39.50    6.50
   8 -13  -1   41.30    5.90
  -8 -13   1   42.40    6.60
   8  13  -1   43.50    4.90
   8  13  -1   42.30    5.30
   8  13  -1   41.00    4.70
  -7 -13   1  725.43   26.40
   7 -13  -1  748.93   26.60
   7 -13  -1  734.83   24.80
   7  13  -1  718.43   22.10
   7  13  -1  739.43   23.30
   7  13  -1  783.12   22.10
   6 -13  -1   40.10    5.60
  -6 -13   1   34.00    5.50
   6 -13  -1   42.70    6.40
   6  13  -1   35.00    4.10
   6  13  -1   37.50    4.50
   6  13  -1   39.60    4.20
   5 -13  -1  288.77   14.10
   5 -13  -1  296.57   12.90
  -5 -13   1  284.67   11.90
  -5 -13   1  264.77   13.70
   5  13  -1  289.57   11.60
   5  13  -1  301.27   10.50
   5  13  -1  297.87   11.20
   4 -13  -1  203.98   10.20
  -4 -13   1  180.48   10.70
   4 -13  -1  201.38   11.20
  -4 -13   1  196.58    9.70
   4  13  -1  207.58    8.60
   4  13  -1  201.58    9.00
   4  13  -1  206.78    8.50
  -3 -13   1  424.66   17.30
   3 -13  -1  465.55   14.10
  -3 -13   1  444.36   16.10
   3 -13  -1  452.75   16.40
   3 -13  -1  444.46   17.60
   3  13  -1  453.05   14.40
  -3  13   1  453.25   13.30
   3  13  -1  421.36   14.50
  -2 -13   1   48.60    6.10
   2 -13  -1   55.29    6.60
   2 -13  -1   54.89    3.90
  -2 -13   1   61.09    5.40
   2 -13  -1   59.09    5.10
  -2  13   1   53.59    3.70
   2  13  -1   53.59    4.10
   2  13  -1   58.79    4.30
   1 -13  -1  434.96   14.70
   1 -13  -1  420.76   13.40
   1 -13  -1  417.66   15.30
   1 -13  -1  411.86   16.60
  -1 -13   1  434.46   15.60
  -1 -13   1  415.96   16.50
   1  13  -1  422.66   13.60
   1  13  -1  409.56   13.40
  -1  13   1  426.86   13.30
  -1  13   1  409.56   13.00
   0 -13  -1  126.59    6.40
   0 -13   1  139.59    8.60
   0 -13  -1  137.19    7.60
   0 -13  -1  129.49    8.60
   0 -13   1  171.88    8.60
   0 -13  -1  143.99    7.40
   0  13   1  137.99    6.60
   0  13  -1  139.69    6.60
   0  13  -1  141.79    6.40
   0  13   1  143.99    6.50
  -1 -13  -1  886.71   29.10
   1 -13   1  955.00   27.90
  -1 -13  -1  976.80   26.90
  -1 -13  -1  935.31   25.90
  -1 -13  -1  985.60   27.70
   1 -13   1  972.50   29.00
   1  13   1  934.21   25.40
  -1  13  -1  956.10   24.90
   1  13   1  948.91   25.90
  -2 -13  -1    4.80    2.10
   2 -13   1   15.10    3.30
   2 -13   1    0.40    2.20
  -2 -13  -1    6.80    2.20
  -2 -13  -1    5.30    2.30
  -2 -13  -1    8.30    3.20
   2  13   1    5.50    1.90
   2  13   1    6.90    2.00
   3 -13   1  605.14   21.10
   3 -13   1  598.84   20.20
  -3 -13  -1  586.24   18.60
  -3 -13  -1  582.14   21.60
  -3 -13  -1  607.04   19.10
   3  13   1  630.84   18.90
   3  13   1  618.14   18.30
   4 -13   1   62.39    6.50
   4 -13   1   57.49    7.00
  -4 -13  -1   55.89    4.60
  -4 -13  -1   56.69    7.10
   4  13   1   64.99    5.00
   4  13   1   54.99    5.10
  -5 -13  -1  120.49    8.80
   5 -13   1  136.49    9.10
   5 -13   1  127.19    8.40
  -5 -13  -1  131.09    7.40
   5  13   1  125.19    6.80
   5  13   1  129.99    7.40
   6 -13   1    6.00    3.20
   6 -13   1    7.30    3.00
  -6 -13  -1    7.40    3.00
   6  13   1    9.70    2.70
   6  13   1    6.50    2.30
  -7 -13  -1  539.45   21.00
   7 -13   1  505.05   19.30
   7 -13   1  518.15   20.40
   7  13   1  520.85   16.70
   7  13   1  500.35   17.20
   7  13   1  501.75   18.00
   7 -14  -1   23.70    5.10
   7 -14  -1   23.90    4.90
  -7 -14   1   23.10    4.90
   7  14  -1   23.60    4.10
   7  14  -1   17.70    3.40
   6 -14  -1  158.18    9.50
   6 -14  -1  151.38   10.50
  -6 -14   1  136.09   10.10
   6  14  -1  142.09    7.70
   6  14  -1  144.19    8.30
   5 -14  -1  165.78   10.80
  -5 -14   1  144.99   10.10
   5 -14  -1  174.38    9.90
  -5 -14   1  167.88    8.90
   5  14  -1  150.78    8.20
   5  14  -1  166.18    8.10
  -4 -14   1  491.65   20.30
  -4 -14   1  525.05   18.70
   4 -14  -1  545.65   19.50
   4 -14  -1  579.64   21.10
   4  14  -1  561.44   17.90
   4  14  -1  536.15   17.20
  -3 -14   1   22.10    4.10
   3 -14  -1   20.90    4.60
   3 -14  -1   25.10    4.30
  -3 -14   1   20.70    4.40
   3  14  -1   21.00    3.40
   3  14  -1   16.80    3.00
   2 -14  -1  831.82   27.60
   2 -14  -1  853.51   26.20
   2 -14  -1  887.31   23.50
  -2 -14   1  804.82   27.20
  -2 -14   1  848.32   26.20
   2  14  -1  849.52   24.20
  -2  14   1  873.01   23.30
   2  14  -1  853.31   24.00
   1 -14  -1  161.18   10.10
   1 -14  -1  174.28    7.70
   1 -14  -1  183.58    9.30
  -1 -14   1  180.88    9.60
  -1 -14   1  174.38   10.30
   1  14  -1  175.78    7.80
  -1  14   1  176.88    7.50
   1  14  -1  179.58    8.00
  -1  14   1  164.58    7.40
   0 -14  -1  559.74   18.90
   0 -14   1  556.14   20.10
   0 -14  -1  506.45   19.90
   0 -14   1  575.34   19.20
   0 -14  -1  550.14   17.00
   0  14  -1  550.44   16.50
   0  14   1  523.35   16.40
   0  14   1  545.85   16.80
  -1 -14  -1    1.80    1.70
  -1 -14  -1    1.90    2.60
  -1 -14  -1    2.00    2.10
   1 -14   1    2.40    2.50
   1 -14   1    5.00    2.30
   1  14   1    1.90    1.30
  -1  14  -1    3.00    1.40
   1  14   1    1.50    1.50
   2 -14   1   53.59    6.50
  -2 -14  -1   48.70    6.60
   2 -14   1   55.99    6.20
  -2 -14  -1   48.10    5.50
  -2 -14  -1   51.69    4.50
   2  14   1   41.30    4.50
   2  14   1   50.29    4.10
   3 -14   1   28.20    4.60
  -3 -14  -1   21.20    3.80
  -3 -14  -1   20.80    4.60
   3 -14   1   24.50    4.80
  -3 -14  -1   14.60    2.90
   3  14   1   25.20    3.40
   3  14   1   20.10    3.40
   4 -14   1  646.84   22.30
  -4 -14  -1  621.14   20.50
  -4 -14  -1  676.43   24.20
   4 -14   1  661.03   23.20
   4  14   1  672.83   20.90
   4  14   1  684.73   20.20
   5 -14   1    0.50    2.10
   5 -14   1    2.90    2.60
  -5 -14  -1    0.10    1.90
   5  14   1    1.50    1.90
   5  14   1    0.40    1.70
   6 -14   1  492.75   19.90
   6 -14   1  517.95   19.50
  -6 -14  -1  491.45   20.50
   6  14   1  479.15   16.90
   6  14   1  533.35   18.10
   6 -15  -1    3.70    2.90
   6 -15  -1    6.00    3.60
  -6 -15   1    4.90    3.50
   6  15  -1    3.40    2.20
   6  15  -1    4.00    2.40
  -5 -15   1   82.59    8.20
   5 -15  -1   90.39    7.40
   5 -15  -1  104.39    8.90
   5  15  -1   94.79    6.50
   5  15  -1   93.29    6.20
   4 -15  -1    1.10    2.80
  -4 -15   1    3.90    2.90
   4 -15  -1    1.50    2.10
  -4 -15   1    2.50    2.00
   4  15  -1    0.70    1.60
   4  15  -1    1.00    1.70
  -3 -15   1   34.30    4.90
   3 -15  -1   47.00    6.00
   3 -15  -1   46.50    6.80
  -3 -15   1   40.60    6.00
   3  15  -1   52.09    5.30
   3  15  -1   46.40    4.90
   2 -15  -1   48.60    6.70
  -2 -15   1   53.49    6.20
  -2 -15   1   57.19    7.00
   2 -15  -1   55.39    4.70
   2 -15  -1   52.09    6.00
  -2  15   1   54.69    4.10
   2  15  -1   54.99    4.50
   2  15  -1   54.19    4.70
   1 -15  -1    4.30    1.80
  -1 -15   1    0.70    2.50
   1 -15  -1    1.60    2.20
   1 -15  -1   -0.50    2.20
  -1 -15   1    3.60    2.30
   1  15  -1    2.30    1.60
   1  15  -1    3.40    1.80
  -1  15   1    2.10    1.50
   0 -15   1   61.19    7.10
   0 -15  -1   61.09    4.70
   0 -15  -1   65.19    5.80
   0 -15  -1   51.79    7.00
   0 -15   1   67.59    6.10
   0  15   1   57.69    4.50
   0  15   1   61.59    4.60
   0  15  -1   61.19    4.40
   1 -15   1  350.36   15.50
  -1 -15  -1  351.26   16.20
  -1 -15  -1  383.26   14.80
  -1 -15  -1  351.96   13.00
   1 -15   1  368.66   15.00
   1  15   1  356.56   12.70
   1  15   1  357.56   13.10
   2 -15   1    7.70    3.30
  -2 -15  -1    7.30    2.50
   2 -15   1    5.20    2.50
  -2 -15  -1    0.20    1.80
  -2 -15  -1    5.00    3.10
   2  15   1    4.20    1.90
   2  15   1    5.00    2.00
  -3 -15  -1  237.18   13.00
  -3 -15  -1  233.88   10.40
   3 -15   1  244.28   12.10
   3  15   1  245.58   10.70
   3  15   1  235.68   10.20
   4 -15   1   13.10    3.60
   4 -15   1   11.80    3.90
  -4 -15  -1    9.90    3.80
   4  15   1   10.50    2.90
   4  15   1   15.80    3.20
  -5 -15  -1    1.30    2.50
   5 -15   1    4.20    2.70
   5 -15   1    0.70    2.50
   5  15   1   -1.00    1.50
   5  15   1    2.30    2.10
  -4 -16   1    0.90    2.00
  -4 -16   1    4.60    3.20
   4 -16  -1    0.90    2.70
   4 -16  -1    3.00    2.40
   4  16  -1    0.60    1.80
   4  16  -1    1.20    1.70
  -3 -16   1  117.99    8.30
  -3 -16   1  104.69    8.80
   3 -16  -1  115.39    9.10
   3 -16  -1  111.19    8.10
   3  16  -1  126.29    7.20
   3  16  -1  101.79    6.80
   2 -16  -1    8.40    2.80
   2 -16  -1    5.20    3.40
  -2 -16   1   -1.00    2.30
  -2 -16   1    5.30    2.60
   2  16  -1    5.10    2.20
   2  16  -1    7.10    2.40
   1 -16  -1   74.09    8.40
  -1 -16   1   75.79    6.70
   1 -16  -1   68.49    6.40
  -1 -16   1   77.89    7.20
   1 -16  -1   76.69    5.30
   1  16  -1   69.59    5.20
  -1  16   1   81.69    5.30
   0 -16   1   62.39    7.30
   0 -16  -1   61.79    5.00
   0 -16  -1   73.29    6.40
   0 -16   1   72.39    6.60
   0 -16  -1   63.69    7.70
   0  16   1   55.69    4.60
   0  16  -1   68.89    4.90
   0  16   1   61.69    4.90
   1 -16   1   10.00    3.30
  -1 -16  -1    4.50    3.20
  -1 -16  -1    5.90    2.80
   1 -16   1    7.00    3.40
  -1 -16  -1    7.10    2.40
   1  16   1    5.80    2.10
   1  16   1    6.20    2.20
  -2 -16  -1  181.08    9.10
   2 -16   1  189.88   10.70
   2 -16   1  189.38   11.30
  -2 -16  -1  200.28   12.10
   2  16   1  188.88    9.30
   3 -16   1    0.20    1.90
  -3 -16  -1    5.80    3.40
   3 -16   1    1.60    2.90
   3  16   1    5.50    2.30
   3  16   1    4.90    2.30
  13   0  -2    1.30    1.90
  13   0  -2    1.40    1.80
  12   0  -2  489.05   15.80
  12   0  -2  455.75   17.00
  11   0  -2   -2.20    1.10
  11   0  -2    0.60    1.50
  10   0  -2  248.68    9.00
  10   0  -2  232.58    9.70
   9   0  -2   -0.50    0.90
   9   0  -2    0.50    1.20
   8   0  -2   49.10    2.60
   8   0  -2   44.80    2.30
   8   0  -2   46.60    2.50
   8   0  -2   52.19    3.20
   8   0  -2   43.60    3.30
   7   0  -2    0.50    0.60
   7   0  -2   -0.10    0.70
   7   0  -2    0.40    0.50
   7   0  -2    0.40    0.90
   7   0  -2    1.10    0.60
   6   0  -2 3789.02   86.79
   6   0  -2 3546.45   85.59
   6   0  -2 4027.40   85.99
   6   0  -2 3955.70   86.19
   6   0  -2 3672.83   85.69
   5   0  -2    3.00    0.60
   5   0  -2    9.60    1.20
   5   0  -2   -0.40    0.70
   4   0  -2 5214.08  114.99
   4   0  -2 4795.02  116.19
   4   0  -2 5237.38  117.19
  -4   0   2 4983.90  118.49
   4   0  -2 5704.13  115.99
   4   0  -2 4636.04  117.79
  -3   0   2    0.00    0.20
   3   0  -2   -0.90    0.40
   3   0  -2   -0.60    0.50
   3   0  -2   -1.20    0.40
  -3   0   2   -0.90    0.50
   3   0  -2   -1.20    0.40
   2   0  -2    6.70    0.80
   2   0  -2    8.90    0.80
   2   0  -2    6.90    0.80
   2   0  -2    7.50    0.90
  -2   0   2    7.90    0.50
  -2   0   2    8.60    0.90
   1   0  -2   -0.80    0.60
  -1   0   2   -1.20    0.40
   1   0  -2   -0.90    0.40
   1   0  -2    0.60    0.50
   1   0  -2   -1.60    0.50
  -1   0   2   -1.10    0.40
   1   0  -2   -1.10    0.40
   0   0  -2 2562.04   59.09
   0   0  -2 2696.43   57.49
   0   0  -2 2658.83   60.39
   0   0  -2 2422.66   58.09
   0   0  -2 2470.65   58.59
   0   0   2 2401.96   58.09
   0   0   2 2665.63   58.89
   1   0   2    0.00    0.40
   1   0   2    0.20    0.30
  -1   0  -2    1.30    0.40
  -1   0  -2    0.40    0.50
  -2   0  -2 2283.47   50.69
   2   0   2 2169.78   51.19
   2   0   2 2312.97   51.39
   3   0   2   -0.30    0.50
   3   0   2    0.40    0.40
   3   0   2   -0.60    0.50
  -3   0  -2   -0.60    0.30
  -4   0  -2 4625.24  100.29
   4   0   2 4245.88   99.09
   4   0   2 4418.76   98.29
   4   0   2 4295.97   99.19
   5   0   2    0.70    0.40
   5   0   2    0.40    0.60
   5   0   2    0.50    0.70
   6   0   2   19.00    1.90
   6   0   2   15.20    1.90
   6   0   2   16.70    2.10
   7   0   2    1.00    1.10
   7   0   2    1.30    1.00
   7   0   2    0.70    0.80
   8   0   2  603.34   16.80
   8   0   2  599.84   17.40
   9   0   2   -0.60    1.20
   9   0   2   -0.50    1.10
  10   0   2  909.61   25.90
  10   0   2  912.91   24.60
  11   0   2    2.10    2.10
  11   0   2    1.70    1.90
  13  -1  -2  199.58    9.30
  13  -1  -2  210.18   10.90
  13   1  -2  200.78   10.70
  13   1  -2  200.98    9.60
  12  -1  -2    2.70    2.20
  12  -1  -2    4.50    2.00
  12   1  -2    6.20    2.50
  12   1  -2    6.80    2.30
  11  -1  -2   77.09    4.90
  11  -1  -2   70.09    5.40
  11   1  -2   73.49    5.00
  11   1  -2   68.49    5.40
  10  -1  -2  195.68    7.70
  10  -1  -2  183.58    8.40
  10   1  -2  193.08    7.90
  10   1  -2  197.58    8.70
   9  -1  -2  670.83   19.90
   9  -1  -2  702.83   18.90
   9   1  -2  694.73   20.10
   9   1  -2  724.73   17.80
   9   1  -2  705.03   19.20
   8  -1  -2   54.09    3.70
   8  -1  -2   63.59    3.40
   8  -1  -2   58.89    3.20
   8  -1  -2   56.89    3.30
   8  -1  -2   61.79    2.60
   8   1  -2   60.19    3.10
   8   1  -2   62.09    3.10
   8   1  -2   59.19    3.50
   8   1  -2   57.79    2.80
   8   1  -2   56.99    3.90
   7  -1  -2 1374.46   31.70
   7  -1  -2 1374.96   32.50
   7  -1  -2 1417.96   31.40
   7  -1  -2 1273.37   33.30
   7  -1  -2 1359.56   31.70
   7   1  -2 1393.46   31.80
   7   1  -2 1334.77   32.30
   7   1  -2 1369.26   32.80
   7   1  -2 1373.06   32.40
   7   1  -2 1322.47   33.40
   6  -1  -2  177.78    5.80
   6  -1  -2  186.58    5.40
   6  -1  -2  174.08    6.30
   6  -1  -2  189.28    5.00
   6  -1  -2  189.58    5.50
   6   1  -2  184.28    5.30
   6   1  -2  183.88    6.50
   6   1  -2  180.18    6.00
   6   1  -2  190.68    5.90
   5  -1  -2  106.69    3.00
  -5  -1   2  108.89    4.10
   5  -1  -2  113.39    3.60
   5  -1  -2   99.19    3.60
   5  -1  -2  106.29    4.10
   5  -1  -2  127.79    3.70
   5   1  -2  105.69    3.90
   5   1  -2  105.99    4.20
   5   1  -2  105.19    3.30
   5   1  -2  105.89    3.90
   4  -1  -2   21.30    1.30
   4  -1  -2   25.80    1.40
   4  -1  -2   21.10    1.50
   4  -1  -2   24.10    1.30
  -4  -1   2   25.40    1.70
   4  -1  -2   23.50    0.90
   4   1  -2   22.70    1.50
   4   1  -2   23.10    1.10
   4   1  -2   20.60    1.50
   4   1  -2   22.00    1.50
   3  -1  -2  972.60   22.30
  -3  -1   2  985.10   21.50
   3  -1  -2  946.31   22.30
   3  -1  -2  966.70   22.60
   3  -1  -2  967.90   22.10
   3  -1  -2  995.40   21.50
  -3  -1   2  902.81   22.60
  -3   1   2  982.70   21.90
   3   1  -2  983.70   22.00
   3   1  -2  941.81   22.60
   3   1  -2  945.21   22.60
  -2  -1   2 1911.61   46.60
   2  -1  -2 2041.90   46.60
   2  -1  -2 2162.58   47.30
  -2  -1   2 1947.31   46.70
   2  -1  -2 2105.69   46.90
   2  -1  -2 2067.09   46.60
   2  -1  -2 2124.39   47.90
   2   1  -2 1988.50   46.70
   2   1  -2 2126.79   47.70
   2   1  -2 2123.49   47.70
  -2   1   2 2093.29   46.60
   2   1  -2 2090.69   46.60
  -1  -1   2 2009.20   48.20
   1  -1  -2 2119.89   48.40
   1  -1  -2 2091.59   47.80
   1  -1  -2 2070.99   47.40
   1  -1  -2 2087.29   47.20
  -1  -1   2 1995.50   47.90
   1   1  -2 2117.69   47.50
  -1   1   2 2101.09   46.90
   1   1  -2 2063.29   46.90
   1   1  -2 2099.09   47.90
  -1   1   2 2184.08   48.60
   1   1  -2 2070.39   46.90
   1   1  -2 2045.10   48.60
   0  -1  -2    1.40    0.80
   0  -1  -2    3.40    0.60
   0  -1  -2    2.20    0.80
   0  -1   2    5.40    0.50
   0  -1  -2    4.30    0.60
   0   1  -2    4.60    0.90
   0   1  -2    3.40    0.50
   0   1  -2    2.50    0.50
   0   1   2    3.40    0.60
   0   1   2    3.10    0.50
   0   1  -2    6.40    0.70
  -1  -1  -2 3416.96   78.29
   1  -1   2 3462.55   77.29
  -1  -1  -2 3394.46   76.59
  -1  -1  -2 3395.46   77.19
   1   1   2 3099.79   75.89
   1   1   2 3185.98   75.69
  -1   1  -2 3225.48   74.59
  -1   1  -2 3257.37   75.89
  -2  -1  -2  309.67    8.10
  -2  -1  -2  304.17    7.80
  -2   1  -2  307.07    7.30
   2   1   2  303.17    8.00
   2   1   2  316.87    7.80
   2   1   2  303.47    8.10
   3  -1   2  297.37    7.00
  -3  -1  -2  279.97    7.50
   3  -1   2  287.67    8.10
   3   1   2  285.37    7.60
   3   1   2  283.87    7.90
   3   1   2  293.97    7.90
  -3   1  -2  299.67    7.00
   4  -1   2   14.40    1.50
  -4  -1  -2   15.20    1.20
   4  -1   2   16.50    0.80
   4   1   2   19.00    1.60
  -4   1  -2   16.10    0.80
   4   1   2   14.90    1.20
   4   1   2   21.20    1.60
   5  -1   2  549.45   12.50
  -5  -1  -2  526.65   13.50
   5  -1   2  531.95   14.20
   5  -1   2  536.25   14.20
   5   1   2  534.25   14.20
   5   1   2  531.95   13.50
   5   1   2  556.94   13.90
   6  -1   2  388.76   11.40
   6  -1   2  413.06   11.40
   6   1   2  411.66   11.00
   6   1   2  386.46   11.80
   6   1   2  390.76   11.40
   6   1   2  414.76   10.70
   7  -1   2 1029.90   24.60
   7  -1   2  984.70   24.80
   7  -1   2  933.01   25.30
   7   1   2  992.80   24.90
   7   1   2 1009.80   24.20
   7   1   2  930.71   25.30
   8  -1   2   10.40    1.90
   8  -1   2    8.50    1.90
   8   1   2   10.90    2.20
   8   1   2   14.00    2.20
   9  -1   2  141.39    7.00
   9  -1   2  139.59    6.20
   9   1   2  143.49    7.00
   9   1   2  141.09    6.30
  10  -1   2  187.18    8.70
  10  -1   2  193.38    7.90
  10   1   2  194.58    8.00
  10   1   2  185.48    8.80
  11  -1   2  129.79    7.50
  11  -1   2  114.49    7.80
  11   1   2  128.89    7.60
  11   1   2  112.99    7.90
  13  -2  -2  171.28    9.70
  13  -2  -2  162.68   10.10
  13   2  -2  176.78   10.00
  12  -2  -2    0.30    1.40
  12  -2  -2    0.90    1.90
  12   2  -2    1.20    1.80
  12   2  -2   -0.50    1.50
  11  -2  -2   67.69    4.60
  11  -2  -2   71.79    5.40
  11   2  -2   68.29    5.40
  11   2  -2   65.09    4.90
  10  -2  -2    1.50    1.20
  10  -2  -2    0.60    1.50
  10   2  -2    0.50    1.30
  10   2  -2    0.70    1.40
   9  -2  -2  174.68    6.70
   9  -2  -2  178.38    7.60
   9   2  -2  168.18    7.60
   9   2  -2  183.58    6.20
   9   2  -2  176.58    6.50
   9   2  -2  179.58    7.10
   9   2  -2  184.48    6.60
   8  -2  -2   30.80    2.40
   8  -2  -2   32.40    2.90
   8   2  -2   32.00    2.50
   8   2  -2   30.10    3.20
   8   2  -2   32.30    2.10
   8   2  -2   25.20    2.70
   7  -2  -2  540.75   13.00
   7  -2  -2  512.25   13.70
   7  -2  -2  527.55   12.90
   7  -2  -2  510.25   14.60
   7  -2  -2  525.05   12.70
   7   2  -2  524.25   13.40
   7   2  -2  519.95   14.20
   7   2  -2  507.15   14.00
   6  -2  -2   46.70    2.00
   6  -2  -2   44.50    2.80
  -6  -2   2   45.90    2.60
   6  -2  -2   47.10    1.80
   6  -2  -2   46.60    2.40
   6  -2  -2   50.39    2.10
   6   2  -2   46.70    2.70
   6   2  -2   43.50    2.60
   6   2  -2   42.10    2.10
   6   2  -2   45.40    2.80
   5  -2  -2  658.23   16.80
   5  -2  -2  677.33   15.90
   5  -2  -2  660.03   16.00
   5  -2  -2  686.43   15.30
  -5  -2   2  666.63   16.80
   5  -2  -2  665.23   15.90
   5   2  -2  654.03   16.70
   5   2  -2  633.04   16.80
   5   2  -2  655.63   16.60
   5   2  -2  673.53   16.00
   4  -2  -2   15.90    1.10
   4  -2  -2   16.50    1.40
   4  -2  -2   21.90    1.30
   4  -2  -2   16.80    1.10
   4  -2  -2   18.00    0.70
  -4  -2   2   21.20    1.60
   4   2  -2   16.60    1.10
   4   2  -2   19.40    1.50
   4   2  -2   14.60    1.40
   4   2  -2   15.00    1.30
   3  -2  -2  167.08    5.10
   3  -2  -2  177.08    4.50
   3  -2  -2  170.98    5.50
  -3  -2   2  180.78    5.50
   3  -2  -2  182.08    4.90
  -3  -2   2  176.18    5.30
   3  -2  -2  178.68    4.90
  -3   2   2  174.98    4.70
   3   2  -2  178.08    5.30
   3   2  -2  174.88    5.10
   3   2  -2  172.48    5.10
   3   2  -2  179.28    4.80
   2  -2  -2  137.39    3.90
   2  -2  -2  137.49    3.90
   2  -2  -2  136.79    4.40
   2  -2  -2  140.29    3.50
  -2  -2   2  131.59    4.20
  -2  -2   2  133.49    4.20
   2  -2  -2  137.89    4.10
   2   2  -2  133.99    4.10
   2   2  -2  130.19    3.90
   2   2  -2  133.49    3.80
  -2   2   2  135.69    3.80
  -2   2   2  137.69    3.30
   2   2  -2  140.69    4.10
   1  -2  -2  400.16   10.00
   1  -2  -2  375.06   10.40
  -1  -2   2  417.76   10.00
   1  -2  -2  412.16   10.30
  -1  -2   2  399.76   10.30
   1  -2  -2  381.76   10.50
   1   2  -2  385.96    9.80
   1   2  -2  394.96   10.10
  -1   2   2  408.16    9.90
   1   2  -2  390.76   10.00
   1   2  -2  417.66   10.00
  -1   2   2  406.06    9.50
   0  -2  -2    7.00    1.40
   0  -2  -2    5.90    1.30
   0  -2  -2    4.80    0.90
   0  -2   2    4.90    1.00
   0  -2  -2    7.30    1.30
   0  -2   2    4.10    1.10
   0   2  -2    6.60    0.80
   0   2  -2    6.90    1.10
   0   2  -2    4.80    1.10
   0   2   2    5.90    0.80
   0   2   2    3.00    0.80
  -1  -2  -2 2933.31   69.19
   1  -2   2 3043.90   68.29
  -1  -2  -2 3086.09   70.79
   1  -2   2 2929.61   67.89
  -1  -2  -2 3222.38   68.09
  -1  -2  -2 3037.60   69.09
  -1   2  -2 2939.61   69.49
   1   2   2 2940.51   67.89
   1   2   2 3188.58   70.49
   1   2   2 2977.40   69.19
  -1   2  -2 2968.70   68.99
  -2  -2  -2  618.44   16.10
  -2  -2  -2  607.74   15.00
  -2  -2  -2  630.24   15.30
   2   2   2  615.24   15.00
  -2   2  -2  628.84   14.10
   2   2   2  626.14   15.00
   2   2   2  607.54   15.00
  -3  -2  -2   27.40    1.90
  -3  -2  -2   28.70    1.70
   3   2   2   30.00    1.70
   3   2   2   23.20    1.60
   3   2   2   28.90    1.80
  -4  -2  -2  132.99    4.50
   4   2   2  129.79    4.50
   4   2   2  133.69    4.50
   4   2   2  128.09    4.70
  -5  -2  -2   39.50    2.30
   5  -2   2   38.70    2.50
   5   2   2   39.20    2.20
   5   2   2   39.00    2.60
   5   2   2   40.30    2.30
   5   2   2   37.50    2.40
  -6  -2  -2    2.70    0.80
   6  -2   2   -0.10    0.70
   6  -2   2    0.90    0.80
   6   2   2    1.20    0.70
   6   2   2    0.80    0.70
   6   2   2   -0.30    0.80
   6   2   2    0.60    0.90
   7  -2   2   14.00    2.10
   7  -2   2   13.20    1.90
   7  -2   2   11.00    1.80
   7   2   2   10.60    1.90
   7   2   2   10.20    1.80
   7   2   2   12.50    1.70
   8  -2   2   31.80    3.10
   8  -2   2   26.40    3.10
   8   2   2   24.80    3.10
   8   2   2   31.20    3.10
   9  -2   2  320.77   10.60
   9  -2   2  319.87   11.50
   9   2   2  322.57   10.90
   9   2   2  323.07   11.70
  10  -2   2   45.50    4.80
  10   2   2   49.00    5.00
  10   2   2   49.60    4.00
  11  -2   2    4.40    2.40
  11  -2   2    0.40    1.70
  11   2   2    7.50    2.80
  11   2   2    3.10    2.10
  13  -3  -2  154.08    9.20
  13  -3  -2  144.29    9.50
  13   3  -2  169.88    8.70
  13   3  -2  165.98    9.50
  12  -3  -2  115.09    7.80
  12  -3  -2  106.59    7.20
  12   3  -2  115.19    7.50
  12   3  -2  109.49    6.60
  11  -3  -2  165.18    7.10
  11  -3  -2  154.18    8.10
  11   3  -2  153.18    7.70
  11   3  -2  169.48    8.50
  10  -3  -2  223.98    9.30
  10  -3  -2  215.58    8.00
  10   3  -2  205.38    8.50
  10   3  -2  206.18    9.10
  10   3  -2  215.28    8.30
   9  -3  -2  354.96   11.00
   9  -3  -2  351.06   12.20
   9   3  -2  353.16   11.70
   9   3  -2  391.06   11.60
   9   3  -2  376.06   10.80
   9   3  -2  375.76   12.50
   8  -3  -2   20.60    2.10
   8  -3  -2   21.80    2.70
   8   3  -2   23.30    2.90
   8   3  -2   19.30    2.40
   8   3  -2   22.40    2.20
   8   3  -2   25.30    2.80
  -7  -3   2 1061.69   27.40
   7  -3  -2 1109.29   26.80
   7  -3  -2 1098.99   28.00
   7  -3  -2 1156.98   25.90
   7  -3  -2 1148.19   25.80
   7   3  -2 1073.29   27.50
   7   3  -2 1081.09   28.10
   7   3  -2 1164.08   26.90
   7   3  -2 1130.59   27.70
  -6  -3   2   27.40    2.10
   6  -3  -2   26.00    1.70
   6  -3  -2   25.90    2.20
   6  -3  -2   27.80    1.30
   6  -3  -2   27.80    1.50
   6  -3  -2   29.30    1.50
   6   3  -2   25.80    2.20
   6   3  -2   28.20    2.20
   6   3  -2   27.80    1.80
   6   3  -2   26.00    2.30
  -5  -3   2 1185.18   29.20
   5  -3  -2 1143.79   28.90
   5  -3  -2 1242.08   26.70
   5  -3  -2 1164.38   27.20
   5  -3  -2 1194.88   28.20
  -5  -3   2 1174.98   28.20
   5  -3  -2 1176.88   27.10
   5   3  -2 1135.59   28.20
   5   3  -2 1149.98   28.00
   5   3  -2 1140.79   28.20
   5   3  -2 1193.38   27.50
  -4  -3   2    2.20    0.90
   4  -3  -2    2.80    0.80
  -4  -3   2    1.60    0.70
   4  -3  -2    2.40    0.50
   4  -3  -2    2.00    0.40
   4  -3  -2    2.50    0.90
   4   3  -2    1.40    0.60
   4   3  -2    4.80    1.00
   4   3  -2    0.80    0.60
   4   3  -2    2.30    0.60
  -3  -3   2 1983.20   48.10
   3  -3  -2 2133.89   47.50
   3  -3  -2 2118.29   48.50
   3  -3  -2 2194.48   47.10
   3  -3  -2 2104.39   47.80
  -3  -3   2 2034.90   48.50
   3   3  -2 2066.49   47.50
   3   3  -2 2121.19   47.70
   3   3  -2 2172.28   47.90
   3   3  -2 2024.20   48.00
   2  -3  -2 1499.85   34.60
  -2  -3   2 1323.57   34.30
   2  -3  -2 1407.16   34.70
   2  -3  -2 1528.25   33.90
  -2  -3   2 1403.06   34.40
   2  -3  -2 1502.85   33.90
   2   3  -2 1497.25   33.70
  -2   3   2 1542.25   33.30
   2   3  -2 1510.75   33.90
   2   3  -2 1466.25   34.20
  -2   3   2 1565.04   33.90
   2   3  -2 1492.25   34.00
   1  -3  -2 1754.22   38.60
  -1  -3   2 1638.04   39.20
  -1  -3   2 1624.04   39.00
   1  -3  -2 1642.24   39.60
   1  -3  -2 1723.53   39.60
   1  -3  -2 1755.02   39.00
   1   3  -2 1667.23   38.20
   1   3  -2 1739.63   38.70
   1   3  -2 1632.84   38.60
  -1   3   2 1775.22   38.60
  -1   3   2 1677.03   38.10
   1   3  -2 1679.23   38.60
   0  -3   2 1162.98   26.20
   0  -3  -2 1181.88   28.40
   0  -3   2 1191.68   27.80
   0  -3  -2 1189.18   28.10
   0  -3  -2 1143.49   27.60
   0  -3   2 1094.29   27.60
   0  -3  -2 1161.08   27.10
   0   3  -2 1196.98   27.40
   0   3  -2 1163.08   27.00
   0   3  -2 1185.28   26.90
   0   3   2 1210.58   27.10
   0   3   2 1172.78   26.80
  -1  -3  -2 1450.25   33.90
  -1  -3  -2 1495.05   35.20
   1  -3   2 1459.85   34.20
   1  -3   2 1405.76   34.30
  -1  -3  -2 1489.15   33.40
  -1  -3  -2 1499.85   34.50
  -1   3  -2 1477.75   33.30
   1   3   2 1487.25   33.80
   1   3   2 1438.76   33.70
   1   3   2 1490.75   34.00
  -2  -3  -2  358.66    9.70
  -2  -3  -2  384.16    8.80
  -2  -3  -2  368.56   10.90
  -2  -3  -2  378.16   10.20
  -2   3  -2  374.96    8.70
   2   3   2  374.76    9.90
   2   3   2  367.96    9.70
  -2   3  -2  383.76    8.70
   2   3   2  369.76    9.60
  -3  -3  -2  828.92   18.20
  -3  -3  -2  766.32   19.30
  -3  -3  -2  787.82   19.90
   3   3   2  785.82   19.40
   3   3   2  823.42   19.20
   3   3   2  777.62   19.40
   3   3   2  768.92   19.30
  -4  -3  -2  379.76   11.00
  -4  -3  -2  383.56   10.40
   4   3   2  372.26   10.40
   4   3   2  373.26   10.60
   4   3   2  374.36   10.40
   4   3   2  388.66   10.20
  -5  -3  -2  364.06   10.20
   5   3   2  354.36   10.20
   5   3   2  369.86    9.80
   5   3   2  341.87   10.20
   5   3   2  348.17   10.40
   6  -3   2   73.39    3.80
  -6  -3  -2   77.69    3.70
   6   3   2   70.69    3.60
   6   3   2   71.59    3.90
   6   3   2   75.49    3.30
   6   3   2   60.69    3.50
   7  -3   2  683.73   18.20
   7  -3   2  673.33   18.20
   7   3   2  654.83   18.60
   7   3   2  682.33   17.90
   7   3   2  678.03   18.30
   8  -3   2    2.20    1.40
   8  -3   2    2.80    1.80
   8  -3   2    0.20    0.90
   8   3   2    1.70    1.20
   8   3   2    0.40    1.10
   9  -3   2  491.65   15.60
   9  -3   2  487.05   14.70
   9   3   2  502.45   15.10
  10  -3   2   83.19    5.60
  10  -3   2   81.49    6.10
  10   3   2   77.19    5.60
  10   3   2   78.39    5.00
  11  -3   2  127.29    7.50
  11  -3   2  132.69    8.30
  11   3   2  149.69    7.30
  11   3   2  128.79    8.60
  11   3   2  134.89    7.80
  12  -4  -2  603.44   20.50
  12  -4  -2  634.94   21.90
  12   4  -2  650.03   21.20
  12   4  -2  629.04   20.00
  11  -4  -2   14.80    3.30
  11  -4  -2   20.50    3.50
  11   4  -2   19.10    3.60
  11   4  -2   14.40    2.80
  10  -4  -2  327.47   12.90
  10  -4  -2  325.57   12.10
  10   4  -2  337.37   10.50
  10   4  -2  348.77   12.40
  10   4  -2  323.77   11.90
  10   4  -2  313.47   11.50
   9  -4  -2   18.40    3.00
   9  -4  -2   24.10    3.20
   9  -4  -2   25.40    2.60
   9   4  -2   22.40    2.40
   9   4  -2   21.10    3.00
   9   4  -2   22.30    3.00
   9   4  -2   18.10    2.50
   8  -4  -2   26.60    2.10
   8  -4  -2   25.40    3.30
  -8  -4   2   23.30    2.50
   8  -4  -2   23.80    2.90
   8   4  -2   30.60    3.10
   8   4  -2   22.20    2.70
   8   4  -2   23.00    2.80
   8   4  -2   21.40    2.20
   7  -4  -2  242.28    9.00
   7  -4  -2  236.88    8.20
   7  -4  -2  242.48    7.10
  -7  -4   2  237.38    7.90
   7   4  -2  236.38    8.30
   7   4  -2  222.08    7.90
   7   4  -2  245.48    7.50
   7   4  -2  235.88    8.10
   6  -4  -2 2042.20   47.10
  -6  -4   2 2001.90   46.90
   6  -4  -2 1931.11   48.00
   6  -4  -2 2126.09   45.40
  -6  -4   2 1958.40   48.30
   6  -4  -2 1999.20   45.70
   6   4  -2 1938.01   47.10
   6   4  -2 1970.40   46.20
   6   4  -2 2003.20   47.20
   6   4  -2 1996.90   46.90
  -5  -4   2    2.30    1.00
   5  -4  -2    3.40    0.70
  -5  -4   2    0.00    1.00
   5  -4  -2    3.80    1.30
   5  -4  -2    3.60    0.70
   5  -4  -2    1.90    0.90
   5   4  -2    0.40    0.90
   5   4  -2    0.60    0.90
   5   4  -2    1.90    0.80
   5   4  -2    1.40    0.90
  -4  -4   2 2944.21   67.89
   4  -4  -2 3001.10   66.59
   4  -4  -2 2983.40   66.09
   4  -4  -2 2984.10   66.69
   4  -4  -2 2906.81   67.59
  -4  -4   2 2828.52   66.99
   4   4  -2 2854.21   66.69
   4   4  -2 2953.80   66.49
   4   4  -2 2908.61   66.59
   4   4  -2 2930.41   67.09
  -3  -4   2   33.00    2.20
  -3  -4   2   35.50    2.40
   3  -4  -2   35.80    1.70
   3  -4  -2   35.30    1.00
   3  -4  -2   31.30    2.20
   3  -4  -2   40.00    1.90
   3   4  -2   33.80    1.90
   3   4  -2   39.00    2.00
   3   4  -2   34.30    1.80
  -3   4   2   39.40    1.90
   3   4  -2   31.30    2.00
  -2  -4   2  879.61   21.90
   2  -4  -2  896.11   20.90
  -2  -4   2  868.41   21.80
   2  -4  -2  880.21   22.30
   2  -4  -2  939.71   21.00
   2  -4  -2  876.01   21.90
  -2   4   2  900.01   20.40
   2   4  -2  873.91   21.30
   2   4  -2  852.71   21.00
   2   4  -2  895.91   20.60
   2   4  -2  882.11   21.00
   1  -4  -2   10.50    1.90
   1  -4  -2   15.00    1.30
   1  -4  -2   16.20    2.10
  -1  -4   2   14.30    1.70
  -1  -4   2   14.00    1.80
   1   4  -2   14.60    1.30
   1   4  -2   14.00    1.00
  -1   4   2   13.30    1.00
  -1   4   2   14.50    1.30
   1   4  -2   14.60    1.30
  -1   4   2   13.90    0.70
   1   4  -2   19.80    1.40
   0  -4  -2    0.30    1.20
   0  -4  -2    1.10    1.40
   0  -4  -2    0.30    0.80
   0  -4   2   -1.60    1.00
   0  -4  -2   -0.90    0.70
   0  -4   2   -0.90    1.00
   0   4   2    3.80    0.90
   0   4   2    0.30    0.50
   0   4  -2   -0.60    0.60
   0   4  -2    0.80    0.60
   0   4   2   -0.90    0.70
   0   4  -2   -1.00    0.70
   0   4   2   -1.70    0.50
  -1  -4  -2   71.79    2.80
  -1  -4  -2   72.49    3.00
  -1  -4  -2   73.69    3.90
   1  -4   2   74.59    3.40
   1  -4   2   73.29    3.40
   1  -4   2   76.89    2.50
  -1  -4  -2   82.29    3.70
   1   4   2   74.79    2.80
   1   4   2   72.99    3.00
   1   4   2   74.29    2.90
   1   4   2   73.49    2.60
  -1   4  -2   75.19    2.50
  -2  -4  -2 4600.74  104.99
  -2  -4  -2 4770.82  104.89
  -2  -4  -2 4921.21  109.69
   2  -4   2 4588.74  106.49
   2  -4   2 4536.55  106.19
  -2  -4  -2 4511.25  105.49
  -2   4  -2 4507.55  103.89
   2   4   2 4558.54  104.69
   2   4   2 4500.05  104.59
   2   4   2 4602.44  105.69
   2   4   2 4457.85  103.19
  -3  -4  -2   63.29    4.00
  -3  -4  -2   66.49    3.50
  -3  -4  -2   65.99    3.20
  -3  -4  -2   74.09    2.40
   3   4   2   69.29    3.10
   3   4   2   66.29    3.10
   3   4   2   69.79    3.30
   3   4   2   73.39    3.10
  -4  -4  -2 4340.17   97.79
  -4  -4  -2 4358.06   98.89
  -4  -4  -2 4244.38   98.09
   4   4   2 4486.35   98.29
   4   4   2 4254.47   97.99
   4   4   2 4350.36   97.59
   4   4   2 4225.78   97.99
  -5  -4  -2    3.60    1.10
  -5  -4  -2    2.80    1.20
   5   4   2    2.20    1.10
   5   4   2    3.40    1.00
   5   4   2    3.80    1.20
   5   4   2    4.40    1.20
  -6  -4  -2  219.78    7.60
   6   4   2  225.68    7.00
   6   4   2  213.38    7.50
   6   4   2  221.48    7.90
   6   4   2  211.38    7.50
   7  -4   2  197.78    7.20
   7  -4   2  206.68    7.50
   7   4   2  189.98    7.60
   7   4   2  193.68    7.40
   7   4   2  195.38    7.30
   8  -4   2  319.87   10.40
   8  -4   2  316.47   10.90
   8  -4   2  308.17   10.40
   8   4   2  321.17   11.20
   8   4   2  316.57   10.60
   9  -4   2    0.00    1.20
   9  -4   2    0.60    1.10
   9  -4   2    0.80    1.40
   9   4   2    0.90    1.30
   9   4   2    0.00    1.30
  10  -4   2  814.42   23.70
  10  -4   2  808.92   24.70
  10   4   2  824.32   23.20
  10   4   2  827.92   24.30
  11  -4   2   20.80    3.90
  11  -4   2   23.80    5.50
  11   4   2   21.90    3.60
  11   4   2   29.60    5.00
  11   4   2   23.30    3.30
  12  -5  -2   72.09    5.80
  12  -5  -2   69.69    6.30
  12   5  -2   60.49    5.20
  12   5  -2   66.09    5.70
  11  -5  -2   94.59    6.30
  11  -5  -2   96.09    6.90
  11   5  -2  102.79    6.60
  11   5  -2   95.59    6.10
  10  -5  -2  162.78    7.70
  10  -5  -2  151.28    8.30
  10   5  -2  159.88    6.60
  10   5  -2  155.08    7.20
  10   5  -2  152.48    7.30
  10   5  -2  154.08    7.60
   9  -5  -2  543.05   16.60
   9  -5  -2  547.05   17.80
  -9  -5   2  547.15   15.70
   9   5  -2  549.35   16.50
   9   5  -2  550.24   15.40
   9   5  -2  549.05   16.50
   9   5  -2  553.84   16.90
   8  -5  -2   24.30    1.90
   8  -5  -2   23.00    3.30
  -8  -5   2   19.50    2.40
   8  -5  -2   22.10    2.70
   8   5  -2   30.30    3.30
   8   5  -2   21.50    2.80
   8   5  -2   21.70    2.70
   8   5  -2   22.50    2.40
   7  -5  -2  570.44   17.20
  -7  -5   2  575.14   15.90
   7  -5  -2  574.34   16.10
   7  -5  -2  582.74   14.70
   7   5  -2  575.54   16.20
   7   5  -2  599.44   16.40
   7   5  -2  600.04   15.60
   7   5  -2  604.04   16.60
  -6  -5   2   85.39    4.90
   6  -5  -2   86.89    4.70
   6  -5  -2   86.99    3.10
   6  -5  -2   96.59    3.10
  -6  -5   2   83.09    4.00
   6  -5  -2   87.69    4.00
   6   5  -2   87.59    4.30
   6   5  -2   88.49    4.10
   6   5  -2   84.79    4.00
   6   5  -2   77.89    3.70
  -5  -5   2   17.40    2.50
  -5  -5   2   17.70    2.10
   5  -5  -2   16.70    1.80
   5  -5  -2   21.60    1.40
   5  -5  -2   19.70    1.10
   5  -5  -2   18.30    2.30
   5   5  -2   19.30    2.00
   5   5  -2   18.30    1.90
   5   5  -2   15.90    2.00
   5   5  -2   19.50    1.90
  -4  -5   2   16.50    1.90
  -4  -5   2   14.70    2.10
   4  -5  -2   17.80    2.20
   4  -5  -2   13.20    1.10
   4  -5  -2   13.70    0.70
   4  -5  -2   12.20    1.40
   4   5  -2   11.20    1.50
   4   5  -2   11.80    1.40
   4   5  -2   15.60    1.40
   4   5  -2   12.80    1.70
   3  -5  -2 1248.78   31.20
  -3  -5   2 1239.28   30.50
   3  -5  -2 1216.68   30.50
   3  -5  -2 1313.97   29.30
   3  -5  -2 1229.28   29.20
  -3  -5   2 1258.27   31.00
   3   5  -2 1262.57   29.60
  -3   5   2 1241.08   29.60
   3   5  -2 1213.38   29.50
   3   5  -2 1259.77   29.10
  -3   5   2 1320.07   28.90
   3   5  -2 1247.68   30.00
  -2  -5   2   76.89    3.80
   2  -5  -2   68.29    3.60
   2  -5  -2   71.19    4.00
  -2  -5   2   81.09    3.80
   2  -5  -2   71.99    2.80
  -2   5   2   73.19    2.60
   2   5  -2   69.79    2.90
  -2   5   2   70.49    3.00
  -2   5   2   74.29    2.90
   2   5  -2   72.49    3.10
   2   5  -2   73.49    2.50
  -1  -5   2 1530.05   34.00
   1  -5  -2 1435.86   36.50
  -1  -5   2 1375.56   35.80
  -1  -5   2 1376.46   35.70
   1  -5  -2 1529.85   36.20
   1  -5  -2 1470.45   34.60
   1  -5  -2 1480.65   34.80
  -1   5   2 1520.45   34.20
   1   5  -2 1483.25   34.60
   1   5  -2 1500.05   33.60
  -1   5   2 1505.65   34.70
   1   5  -2 1446.56   34.70
  -1   5   2 1567.54   34.70
   1   5  -2 1513.05   34.60
  -1   5   2 1598.54   33.40
   0  -5   2   63.69    2.40
   0  -5  -2   61.19    3.70
   0  -5   2   62.69    3.40
   0  -5  -2   59.09    2.70
   0  -5  -2   63.19    2.90
   0  -5   2   60.39    3.40
   0  -5  -2   61.19    3.70
   0   5  -2   65.49    2.60
   0   5   2   67.69    2.80
   0   5   2   59.99    2.40
   0   5  -2   59.49    2.70
   0   5   2   57.39    2.60
   0   5   2   63.99    2.10
   1  -5   2 1153.68   28.30
  -1  -5  -2 1088.09   28.70
   1  -5   2 1169.58   28.10
   1  -5   2 1173.78   26.40
  -1  -5  -2 1120.99   28.40
  -1  -5  -2 1131.79   27.20
  -1  -5  -2 1098.39   27.20
   1   5   2 1132.59   26.80
   1   5   2 1139.39   27.00
   1   5   2 1159.68   27.30
   1   5   2 1136.99   26.40
  -1   5  -2 1157.68   26.40
   2  -5   2  598.84   16.40
   2  -5   2  602.34   16.60
   2  -5   2  630.34   15.30
  -2  -5  -2  631.54   16.80
  -2  -5  -2  633.64   15.30
  -2  -5  -2  619.84   15.90
  -2  -5  -2  597.54   17.40
   2   5   2  642.14   15.70
   2   5   2  643.04   15.50
  -2   5  -2  646.54   14.80
   2   5   2  627.94   16.00
   2   5   2  608.94   15.60
   3  -5   2    3.60    0.90
  -3  -5  -2    4.10    0.70
  -3  -5  -2    3.40    1.40
   3  -5   2    9.10    1.60
  -3  -5  -2    3.50    1.20
  -3  -5  -2    3.10    1.00
   3  -5   2    5.70    1.30
   3   5   2    4.00    1.00
   3   5   2    2.10    0.90
   3   5   2    4.90    1.10
  -3   5  -2    4.60    0.50
  -3   5  -2    3.90    0.40
   3   5   2    5.00    1.00
  -4  -5  -2   28.80    1.50
   4  -5   2   27.80    2.50
  -4  -5  -2   28.30    2.30
  -4  -5  -2   29.60    2.60
   4   5   2   32.70    2.30
   4   5   2   27.90    2.20
   4   5   2   30.20    2.30
   4   5   2   31.50    2.10
  -5  -5  -2  445.46   12.90
  -5  -5  -2  457.35   11.20
  -5  -5  -2  441.16   13.50
   5   5   2  444.36   12.10
   5   5   2  463.55   13.10
   5   5   2  456.05   12.80
   5   5   2  423.96   12.60
  -6  -5  -2   58.39    3.60
  -6  -5  -2   58.99    4.00
   6   5   2   61.99    3.80
   6   5   2   65.49    3.90
   6   5   2   58.59    3.60
   6   5   2   63.69    3.20
  -7  -5  -2 1141.29   28.00
   7   5   2 1063.79   27.90
   7   5   2 1020.20   27.40
   7   5   2 1065.89   27.80
   8  -5   2    3.00    1.40
   8  -5   2    5.10    1.50
   8  -5   2    2.90    1.40
   8   5   2    0.20    1.10
   8   5   2    2.30    1.50
   8   5   2    2.70    1.60
   9  -5   2   88.19    5.70
   9  -5   2   90.29    5.40
   9   5   2   85.59    5.70
   9   5   2   95.89    5.40
  10  -5   2    1.80    1.70
  10   5   2    5.10    2.00
  10   5   2    7.40    2.40
  11  -5   2  114.19    7.50
  11  -5   2  118.19    7.40
  11   5   2  110.39    7.30
  11   5   2  122.69    8.10
  11   5   2  113.49    6.60
  12  -6  -2   16.50    3.40
  12  -6  -2   14.10    3.60
  12   6  -2   24.90    4.30
  12   6  -2   12.90    3.20
  11  -6  -2    8.70    2.90
  11  -6  -2    6.40    2.40
  11   6  -2    5.30    2.20
  11   6  -2    3.80    2.00
  10  -6  -2  191.78    9.60
  10  -6  -2  192.68    8.60
  10   6  -2  195.48    7.70
  10   6  -2  189.38    8.70
  10   6  -2  201.48    8.70
  10   6  -2  184.18    8.50
   9  -6  -2    1.30    1.20
  -9  -6   2   -0.50    0.80
   9  -6  -2   -0.30    1.30
   9   6  -2    0.00    1.10
   9   6  -2    2.00    1.40
   9   6  -2   -1.10    0.90
   9   6  -2   -0.40    1.20
   8  -6  -2  116.49    5.60
  -8  -6   2  112.49    5.20
   8  -6  -2  115.89    6.40
   8   6  -2  119.59    5.70
   8   6  -2  117.49    5.20
   8   6  -2  116.89    5.70
   8   6  -2  114.19    5.80
   7  -6  -2  584.54   17.90
   7  -6  -2  631.04   16.70
  -7  -6   2  579.64   16.50
  -7  -6   2  596.34   18.60
   7   6  -2  600.34   17.20
   7   6  -2  621.84   16.90
   7   6  -2  611.54   16.30
   7   6  -2  614.24   16.90
  -6  -6   2    4.60    1.30
   6  -6  -2    7.00    0.90
   6  -6  -2    4.50    1.70
  -6  -6   2    3.40    1.60
   6  -6  -2   13.10    1.80
   6   6  -2    6.50    1.50
   6   6  -2    7.60    1.40
   6   6  -2    3.70    1.20
  -6   6   2    5.00    0.80
   6   6  -2    4.10    1.40
  -5  -6   2  419.66   13.00
   5  -6  -2  399.16   10.10
   5  -6  -2  393.46    9.60
   5  -6  -2  382.86   10.80
   5  -6  -2  391.86   12.80
  -5  -6   2  383.16   11.50
   5  -6  -2  374.06   12.00
   5   6  -2  393.96   11.60
   5   6  -2  377.86   10.90
   5   6  -2  397.56   10.90
  -5   6   2  398.06   10.10
   5   6  -2  386.66   11.20
  -4  -6   2   15.00    2.10
   4  -6  -2   18.30    1.50
  -4  -6   2   22.00    3.00
   4  -6  -2   19.30    1.70
   4  -6  -2   17.30    2.70
   4  -6  -2   15.90    2.40
   4   6  -2   21.00    1.80
   4   6  -2   17.50    1.60
  -4   6   2   19.90    1.50
   4   6  -2   21.30    2.40
   4   6  -2   16.10    1.90
   3  -6  -2   76.59    4.10
   3  -6  -2   82.09    3.20
   3  -6  -2   77.49    4.50
  -3  -6   2   83.29    4.50
   3  -6  -2   80.89    3.20
  -3  -6   2   78.29    4.10
  -3   6   2   81.49    3.20
   3   6  -2   81.09    3.50
  -3   6   2   89.59    3.10
   3   6  -2   81.19    3.00
   3   6  -2   81.99    3.50
   3   6  -2   83.19    3.70
   2  -6  -2   44.90    3.50
   2  -6  -2   44.70    2.30
  -2  -6   2   46.90    3.40
  -2  -6   2   39.50    3.00
   2  -6  -2   46.40    2.30
   2  -6  -2   42.40    3.10
  -2   6   2   41.20    2.20
   2   6  -2   44.60    1.80
   2   6  -2   45.80    2.40
  -2   6   2   41.60    2.00
   2   6  -2   43.20    2.50
   2   6  -2   41.10    2.40
  -2   6   2   46.80    2.50
  -1  -6   2  100.69    5.10
   1  -6  -2  119.29    4.00
  -1  -6   2  116.99    3.70
   1  -6  -2  118.59    5.40
  -1  -6   2  107.69    5.10
   1  -6  -2  115.19    4.20
   1  -6  -2  110.09    5.60
   1   6  -2  114.09    4.20
  -1   6   2  111.69    3.80
  -1   6   2  108.69    4.20
   1   6  -2  116.59    3.10
   1   6  -2  111.69    4.20
  -1   6   2  115.09    3.00
   1   6  -2  110.79    4.00
  -1   6   2  115.99    4.20
   0  -6  -2   -1.30    1.20
   0  -6  -2   -0.80    0.70
   0  -6  -2   -2.10    0.70
   0  -6  -2   -1.20    1.30
   0  -6   2    2.10    0.90
   0  -6   2    0.50    1.30
   0  -6   2   -1.60    1.00
   0   6   2   -0.70    0.80
   0   6  -2   -0.70    0.70
   0   6   2    0.30    0.70
   0   6   2   -1.20    0.70
   0   6  -2    0.60    0.90
   0   6   2   -0.60    0.50
   0   6  -2   -1.90    0.60
   1  -6   2 1285.17   28.70
  -1  -6  -2 1154.18   31.00
   1  -6   2 1259.27   30.90
  -1  -6  -2 1246.08   31.10
  -1  -6  -2 1157.48   29.50
  -1  -6  -2 1209.28   29.40
   1  -6   2 1211.38   30.40
   1   6   2 1256.97   28.40
   1   6   2 1242.08   29.20
   1   6   2 1197.38   28.90
   1   6   2 1248.28   29.50
  -1   6  -2 1207.28   28.50
  -2  -6  -2  483.15   13.40
   2  -6   2  520.85   12.80
  -2  -6  -2  508.55   13.00
  -2  -6  -2  474.15   14.40
  -2  -6  -2  458.35   14.80
   2  -6   2  475.25   14.00
   2  -6   2  499.85   14.50
  -2   6  -2  508.05   12.20
   2   6   2  485.95   13.00
   2   6   2  508.35   13.10
   2   6   2  512.15   12.70
   2   6   2  512.15   13.50
  -3  -6  -2   51.59    2.40
  -3  -6  -2   50.19    3.00
   3  -6   2   44.40    3.30
   3  -6   2   45.90    2.60
  -3  -6  -2   43.30    3.70
  -3  -6  -2   48.20    3.40
   3  -6   2   47.50    3.30
   3   6   2   46.50    3.00
   3   6   2   48.50    2.70
  -3   6  -2   49.10    1.80
   3   6   2   49.60    2.90
   3   6   2   43.90    2.60
  -4  -6  -2   97.49    3.50
  -4  -6  -2  102.49    5.20
   4  -6   2  104.89    5.10
   4  -6   2   98.39    4.30
  -4  -6  -2   96.69    4.50
   4   6   2  100.99    4.40
   4   6   2  102.89    4.30
   4   6   2  100.89    4.10
   4   6   2   98.49    4.60
  -5  -6  -2  106.29    5.00
   5  -6   2  109.69    5.50
  -5  -6  -2  108.49    5.60
   5  -6   2  108.99    4.90
   5   6   2  105.89    5.00
   5   6   2  105.49    4.80
   5   6   2  105.39    4.80
   5   6   2  110.39    4.40
   6  -6   2   28.60    3.50
  -6  -6  -2   24.70    3.00
  -6  -6  -2   24.00    3.20
   6  -6   2   20.80    2.60
   6   6   2   22.30    2.60
   6   6   2   25.00    2.10
   6   6   2   17.90    2.50
   6   6   2   18.80    2.60
  -7  -6  -2   17.90    2.60
   7  -6   2   11.20    2.30
   7   6   2   12.80    2.40
   7   6   2   10.80    2.20
   7   6   2   11.10    2.10
   8  -6   2   84.59    4.80
   8  -6   2   84.09    5.30
   8  -6   2   78.39    4.50
   8  -6   2   70.49    4.70
   8   6   2   81.69    5.10
   8   6   2   77.29    4.80
   8   6   2   79.39    5.10
   9  -6   2  217.68    9.50
   9  -6   2  199.68    8.90
   9   6   2  204.38    8.60
   9   6   2  201.38    9.10
  10  -6   2   75.19    5.80
  10   6   2   76.49    5.30
  10   6   2   78.29    5.80
  12  -7  -2  208.58   11.10
  12  -7  -2  197.58   11.40
  12   7  -2  213.68   10.40
  11  -7  -2  224.98   11.00
  11   7  -2  212.68    9.50
  11   7  -2  236.68   10.40
  11   7  -2  202.38    9.70
  10  -7  -2   67.29    5.60
  10  -7  -2   75.69    5.10
  10   7  -2   75.39    5.40
  10   7  -2   73.69    5.20
  10   7  -2   70.89    5.10
  10   7  -2   63.09    4.50
   9  -7  -2  521.95   17.40
  -9  -7   2  509.25   15.10
   9  -7  -2  520.35   15.80
   9   7  -2  514.45   16.40
   9   7  -2  506.45   16.00
   9   7  -2  523.25   16.10
   9   7  -2  499.85   15.20
   8  -7  -2   81.69    4.50
  -8  -7   2   79.69    4.40
   8  -7  -2   73.59    5.30
   8   7  -2   73.09    4.80
   8   7  -2   82.19    4.50
   8   7  -2   84.59    4.90
   8   7  -2   85.59    4.80
   7  -7  -2  493.35   15.90
   7  -7  -2  513.15   14.50
  -7  -7   2  506.75   14.60
  -7  -7   2  511.75   16.90
   7  -7  -2  507.15   16.80
   7   7  -2  519.25   14.50
   7   7  -2  489.85   15.30
   7   7  -2  505.55   14.60
   7   7  -2  517.05   14.90
  -6  -7   2    5.10    1.50
   6  -7  -2    2.90    1.60
   6  -7  -2    5.10    1.30
   6  -7  -2    4.80    1.70
  -6  -7   2    3.50    1.70
   6   7  -2    5.50    1.40
   6   7  -2    3.80    1.30
   6   7  -2    4.40    1.50
   6   7  -2    4.40    1.20
   5  -7  -2  979.60   23.10
   5  -7  -2  952.90   25.40
   5  -7  -2  956.20   26.40
  -5  -7   2  942.41   26.30
  -5  -7   2  978.50   25.00
   5  -7  -2  983.80   23.70
   5   7  -2  963.80   24.90
   5   7  -2  966.60   24.30
   5   7  -2  936.41   24.00
   5   7  -2  966.90   23.70
  -5   7   2  974.50   23.00
   4  -7  -2  871.21   20.90
   4  -7  -2  834.82   22.70
   4  -7  -2  878.01   20.80
  -4  -7   2  849.32   23.50
  -4  -7   2  873.71   22.70
   4  -7  -2  854.81   23.80
   4   7  -2  846.52   21.50
   4   7  -2  877.01   21.60
  -4   7   2  855.51   20.70
   4   7  -2  866.01   20.80
   4   7  -2  811.72   21.90
   3  -7  -2  294.97    8.10
   3  -7  -2  277.27   10.50
  -3  -7   2  281.17   10.30
   3  -7  -2  274.07    9.60
   3  -7  -2  296.37    8.40
  -3  -7   2  293.67    9.90
   3   7  -2  298.47    8.80
  -3   7   2  301.67    8.10
  -3   7   2  300.27    8.30
   3   7  -2  288.37    8.60
   3   7  -2  297.87    9.10
   3   7  -2  302.37    7.80
  -2  -7   2  694.83   19.80
   2  -7  -2  741.23   17.40
   2  -7  -2  693.93   17.70
   2  -7  -2  694.43   20.30
   2  -7  -2  704.53   19.40
  -2  -7   2  665.43   19.20
   2   7  -2  686.03   18.00
   2   7  -2  714.63   18.00
  -2   7   2  712.83   17.30
   2   7  -2  679.53   17.60
   2   7  -2  722.03   16.50
  -2   7   2  709.23   18.10
  -2   7   2  730.03   17.80
   1  -7  -2 1941.41   44.40
  -1  -7   2 1687.33   45.10
   1  -7  -2 1835.52   46.10
   1  -7  -2 1841.32   43.30
  -1  -7   2 1861.41   45.10
  -1  -7   2 1872.01   42.70
   1  -7  -2 1841.42   45.30
  -1   7   2 1892.61   43.40
   1   7  -2 1779.92   43.00
  -1   7   2 1949.41   41.70
  -1   7   2 1807.72   43.40
   1   7  -2 1875.81   43.40
   1   7  -2 1903.41   43.50
  -1   7   2 1882.91   42.90
   0  -7  -2   51.79    3.30
   0  -7  -2   51.49    3.90
   0  -7  -2   48.80    4.10
   0  -7  -2   50.89    2.80
   0  -7   2   53.79    3.80
   0  -7   2   71.59    4.00
   0  -7   2   59.19    2.70
   0   7  -2   54.69    2.90
   0   7  -2   54.49    2.70
   0   7   2   57.69    2.10
   0   7   2   50.79    2.80
   0   7  -2   53.49    2.70
   0   7   2   51.59    2.80
   0   7   2   54.79    2.70
  -1  -7  -2  824.12   21.30
  -1  -7  -2  820.82   21.70
   1  -7   2  855.91   22.50
  -1  -7  -2  812.82   23.10
   1  -7   2  871.81   23.00
  -1  -7  -2  820.62   23.10
   1  -7   2  897.11   20.80
   1   7   2  855.71   20.90
   1   7   2  847.72   20.20
  -1   7  -2  857.61   20.50
   1   7   2  831.62   21.10
   1   7   2  855.71   21.40
   2  -7   2  182.68    7.50
  -2  -7  -2  184.18    7.70
   2  -7   2  187.58    7.20
   2  -7   2  185.88    5.90
  -2  -7  -2  158.98    7.50
  -2  -7  -2  193.18    6.40
   2  -7   2  186.98    4.80
  -2  -7  -2  179.38    6.40
  -2   7  -2  184.18    5.40
   2   7   2  181.98    6.20
   2   7   2  175.68    6.10
   2   7   2  179.28    5.70
   2   7   2  181.18    6.50
  -3  -7  -2  802.92   22.00
   3  -7   2  793.22   21.90
  -3  -7  -2  780.62   20.60
  -3  -7  -2  799.12   19.60
   3  -7   2  806.82   20.00
  -3  -7  -2  761.32   22.50
   3  -7   2  804.42   21.50
   3   7   2  793.42   20.20
   3   7   2  770.92   20.00
   3   7   2  777.32   20.70
  -3   7  -2  828.82   18.70
   3   7   2  798.82   19.90
  -4  -7  -2  311.97    8.70
  -4  -7  -2  316.97   10.10
   4  -7   2  314.77    9.60
   4  -7   2  314.17   11.00
  -4  -7  -2  318.57   11.10
   4  -7   2  313.47   10.70
   4   7   2  317.77    9.60
   4   7   2  305.77    9.70
   4   7   2  310.17   10.10
   4   7   2  317.97    9.50
   5  -7   2  458.05   14.90
   5  -7   2  466.65   14.60
  -5  -7  -2  487.15   14.20
  -5  -7  -2  459.65   14.90
   5  -7   2  485.65   13.70
   5   7   2  448.36   14.00
   5   7   2  446.26   13.50
   5   7   2  488.55   13.70
   5   7   2  490.45   13.20
   6  -7   2   68.19    3.70
   6  -7   2   68.79    4.20
   6  -7   2   68.69    4.60
  -6  -7  -2   67.89    4.70
  -6  -7  -2   68.19    4.30
   6  -7   2   75.89    5.10
   6   7   2   69.59    4.40
   6   7   2   67.89    4.10
   6   7   2   66.89    4.10
   6   7   2   70.49    3.60
   7  -7   2  404.36   14.10
   7  -7   2  389.16   13.00
  -7  -7  -2  388.26   13.10
   7  -7   2  377.06   12.70
  -7  -7  -2  387.06   13.80
   7   7   2  384.26   12.60
   7   7   2  385.36   12.70
   7   7   2  388.86   13.10
   8  -7   2   36.50    4.10
   8  -7   2   42.70    4.70
   8  -7   2   39.50    4.80
   8   7   2   37.10    3.90
   8   7   2   34.80    4.10
   8   7   2   33.80    3.60
   9  -7   2  500.45   17.80
   9  -7   2  506.05   17.00
   9   7   2  537.95   17.00
   9   7   2  489.45   16.10
  10   7   2    5.80    2.30
  10   7   2    4.00    2.20
  11  -8  -2   28.60    5.10
  11  -8  -2   28.90    4.70
  11   8  -2   37.30    5.30
  11   8  -2   43.20    5.20
  11   8  -2   33.70    4.30
  11   8  -2   28.00    3.70
  10  -8  -2  530.25   19.50
  10  -8  -2  537.35   18.70
  10   8  -2  541.45   17.90
  10   8  -2  545.15   16.50
  10   8  -2  517.15   17.20
   9  -8  -2   13.80    3.00
   9  -8  -2   11.90    3.20
  -9  -8   2   12.20    2.20
   9   8  -2   12.70    2.50
   9   8  -2   12.40    2.40
   9   8  -2   11.70    2.70
   9   8  -2    8.80    2.40
  -8  -8   2  147.49    6.40
  -8  -8   2  139.29    8.20
   8  -8  -2  132.39    7.90
   8  -8  -2  147.89    7.70
   8   8  -2  149.09    7.20
   8   8  -2  144.19    6.70
   8   8  -2  151.18    6.60
   8   8  -2  137.09    6.30
  -7  -8   2    4.50    1.90
   7  -8  -2    6.40    2.40
   7  -8  -2    3.80    1.70
  -7  -8   2    2.20    1.20
   7   8  -2    6.00    1.70
   7   8  -2    2.60    1.30
   7   8  -2    5.10    1.70
   7   8  -2    4.90    1.40
   6  -8  -2  819.22   20.50
  -6  -8   2  809.02   21.70
   6  -8  -2  764.02   23.50
  -6  -8   2  771.12   23.60
   6  -8  -2  826.52   22.80
   6   8  -2  800.42   22.00
   6   8  -2  809.22   21.30
   6   8  -2  816.82   20.70
   6   8  -2  777.52   21.00
   5  -8  -2   55.19    3.00
   5  -8  -2   63.49    4.30
   5  -8  -2   60.49    2.80
  -5  -8   2   58.39    4.60
  -5  -8   2   63.09    4.10
   5  -8  -2   60.69    4.90
   5   8  -2   61.49    3.50
  -5   8   2   59.49    2.70
   5   8  -2   52.89    3.60
   5   8  -2   61.09    3.10
   5   8  -2   54.69    3.30
   4  -8  -2 3956.50   93.59
  -4  -8   2 3980.30   93.59
   4  -8  -2 4226.78   91.19
  -4  -8   2 4026.30   94.99
   4  -8  -2 4057.19   91.39
   4  -8  -2 3866.21   95.09
   4   8  -2 4032.40   92.09
   4   8  -2 4006.30   92.19
   4   8  -2 4113.99   91.09
  -4   8   2 4033.50   91.29
   4   8  -2 4042.00   92.89
   3  -8  -2   80.69    3.50
   3  -8  -2   88.49    3.30
  -3  -8   2   74.69    4.80
   3  -8  -2   74.09    4.60
  -3  -8   2   80.59    5.10
   3  -8  -2   77.09    5.30
   3   8  -2   83.89    2.90
  -3   8   2   77.59    3.50
   3   8  -2   76.29    3.70
   3   8  -2   78.29    3.80
  -3   8   2   77.59    3.30
   3   8  -2   80.79    4.00
   2  -8  -2 1102.39   28.40
   2  -8  -2 1051.39   26.30
   2  -8  -2 1139.99   25.30
   2  -8  -2 1034.60   29.30
  -2  -8   2 1016.40   28.70
  -2  -8   2 1051.79   28.30
  -2   8   2 1090.79   25.90
  -2   8   2 1089.59   26.30
  -2   8   2 1072.39   26.70
   2   8  -2 1097.09   26.70
   2   8  -2 1069.39   26.20
   2   8  -2 1089.59   24.60
   2   8  -2 1103.89   26.80
   1  -8  -2  647.84   19.90
   1  -8  -2  668.33   18.30
  -1  -8   2  689.53   16.60
   1  -8  -2  639.54   17.10
   1  -8  -2  662.33   19.10
  -1  -8   2  629.64   18.70
  -1  -8   2  653.13   19.30
  -1   8   2  669.73   17.20
   1   8  -2  650.43   17.10
  -1   8   2  702.53   15.40
   1   8  -2  646.04   17.30
   1   8  -2  658.33   16.80
  -1   8   2  660.03   16.70
  -1   8   2  674.33   17.50
   0  -8  -2   37.10    4.30
   0  -8  -2   39.70    2.60
   0  -8   2   42.50    2.50
   0  -8  -2   38.80    3.80
   0  -8   2   36.10    4.00
   0  -8  -2   37.20    3.10
   0  -8   2   41.00    3.50
   0   8  -2   41.30    2.50
   0   8   2   42.20    2.50
   0   8  -2   39.10    2.70
   0   8   2   42.30    2.80
   0   8   2   40.00    2.60
   0   8   2   39.70    1.80
   0   8  -2   40.60    2.50
  -1  -8  -2   50.49    3.40
   1  -8   2   48.10    3.90
   1  -8   2   46.30    3.70
  -1  -8  -2   48.50    4.00
   1  -8   2   49.60    2.80
  -1  -8  -2   45.90    3.00
  -1  -8  -2   53.59    4.30
   1   8   2   48.10    2.80
  -1   8  -2   49.60    2.50
   1   8   2   47.40    2.30
   1   8   2   45.60    2.90
   1   8   2   47.70    2.90
  -2  -8  -2 1488.95   37.20
  -2  -8  -2 1549.24   37.30
  -2  -8  -2 1546.75   39.40
   2  -8   2 1613.74   36.60
  -2  -8  -2 1461.35   39.20
   2  -8   2 1521.35   39.00
   2  -8   2 1524.05   38.40
   2   8   2 1543.35   37.30
   2   8   2 1548.95   36.80
   2   8   2 1511.05   36.70
  -2   8  -2 1552.94   35.70
   2   8   2 1552.64   36.00
  -3  -8  -2   32.80    2.40
  -3  -8  -2   29.50    3.70
   3  -8   2   29.80    2.40
  -3  -8  -2   30.40    3.90
  -3  -8  -2   25.30    2.70
   3  -8   2   34.10    3.70
   3  -8   2   27.30    3.60
   3   8   2   34.20    2.60
   3   8   2   29.80    2.60
   3   8   2   25.70    2.30
   3   8   2   27.60    2.20
  -3   8  -2   33.10    1.90
  -4  -8  -2 2204.28   50.99
   4  -8   2 2287.67   51.99
  -4  -8  -2 2294.87   54.59
   4  -8   2 2162.58   53.69
   4  -8   2 2124.59   54.09
  -4  -8  -2 2173.18   52.69
   4   8   2 2198.18   52.29
   4   8   2 2161.68   52.79
   4   8   2 2222.08   51.79
   4   8   2 2216.68   51.89
  -5  -8  -2    8.00    1.90
   5  -8   2    6.40    1.90
   5  -8   2    9.50    1.80
  -5  -8  -2    7.60    2.20
   5  -8   2    6.60    2.10
   5   8   2    8.00    1.50
   5   8   2    8.10    1.80
   5   8   2    7.30    1.80
   5   8   2    6.50    1.60
  -6  -8  -2  568.54   17.00
   6  -8   2  557.34   16.30
  -6  -8  -2  577.34   18.00
   6  -8   2  557.44   18.00
   6  -8   2  542.75   17.30
   6   8   2  560.84   16.20
   6   8   2  523.75   16.70
   6   8   2  538.15   16.10
   6   8   2  563.64   15.40
  -7  -8  -2  199.98    9.40
   7  -8   2  202.88    9.70
   7  -8   2  212.68    9.40
  -7  -8  -2  243.68    9.50
   7   8   2  213.38    8.70
   7   8   2  206.28    8.50
   7   8   2  213.28    9.10
   8  -8   2    3.70    1.90
   8  -8   2    8.00    2.60
   8   8   2    6.40    2.10
   8   8   2    4.90    2.00
   8   8   2   10.90    2.70
   9  -8   2   35.80    6.90
   9  -8   2   34.80    4.70
   9   8   2   32.40    4.20
   9   8   2   34.40    4.30
  10   8   2  544.15   18.00
  10   8   2  549.85   19.10
  10   8   2  566.34   18.80
  11  -9  -2  119.89    8.90
  11  -9  -2  117.29    8.00
  11   9  -2  115.79    7.00
  11   9  -2  119.89    7.50
  11   9  -2  113.39    6.50
  11   9  -2  103.59    7.30
  10  -9  -2   50.79    6.40
  10  -9  -2   60.39    5.70
  10   9  -2   71.39    5.00
  10   9  -2   70.89    5.10
  10   9  -2   60.69    5.30
  10   9  -2   72.39    5.60
   9  -9  -2  455.45   17.90
   9   9  -2  476.65   16.40
   9   9  -2  494.05   15.50
   9   9  -2  478.35   15.10
   9   9  -2  480.85   15.80
   8  -9  -2   27.70    4.60
  -8  -9   2   20.20    3.90
  -8  -9   2   23.40    3.00
   8  -9  -2   22.00    3.70
   8   9  -2   24.90    3.30
   8   9  -2   14.50    2.50
   8   9  -2   19.20    3.10
   8   9  -2   22.50    2.90
  -7  -9   2   66.19    4.30
  -7  -9   2   65.09    5.60
   7  -9  -2   72.49    5.30
   7  -9  -2   69.99    5.90
   7   9  -2   60.59    4.20
   7   9  -2   82.39    4.80
   7   9  -2   71.49    4.90
   7   9  -2   73.29    4.10
  -6  -9   2    6.10    2.30
   6  -9  -2    3.60    2.00
  -6  -9   2    5.40    1.70
   6  -9  -2    1.60    1.70
   6   9  -2    6.50    1.80
   6   9  -2    6.40    1.70
   6   9  -2    7.00    1.40
   6   9  -2    6.80    1.80
   5  -9  -2    3.00    1.70
  -5  -9   2   11.20    2.90
  -5  -9   2    6.60    1.90
   5  -9  -2    6.90    1.20
   5  -9  -2    6.50    2.40
   5   9  -2    5.40    1.50
  -5   9   2    7.20    1.20
   5   9  -2    4.40    1.50
   5   9  -2    6.40    1.70
   5   9  -2    7.10    1.30
   4  -9  -2  666.43   16.80
  -4  -9   2  584.94   19.70
  -4  -9   2  655.73   19.20
   4  -9  -2  629.54   20.40
   4  -9  -2  684.73   19.30
   4   9  -2  641.34   18.10
   4   9  -2  659.03   16.20
   4   9  -2  654.43   17.40
   4   9  -2  648.24   17.60
  -4   9   2  654.33   16.70
   3  -9  -2  492.55   15.30
   3  -9  -2  495.85   13.20
   3  -9  -2  482.25   16.50
  -3  -9   2  446.46   15.70
  -3  -9   2  456.35   15.10
   3   9  -2  483.95   13.30
   3   9  -2  470.05   13.60
   3   9  -2  499.15   14.10
  -3   9   2  489.25   13.10
  -3   9   2  478.75   12.90
  -2  -9   2   11.10    2.40
   2  -9  -2   13.20    2.30
   2  -9  -2    7.20    2.10
  -2  -9   2   12.10    2.70
   2  -9  -2    9.10    2.60
   2  -9  -2    8.20    1.50
   2   9  -2    9.50    1.60
  -2   9   2    9.60    1.40
   2   9  -2   10.30    1.50
   2   9  -2   10.90    1.80
  -2   9   2   11.30    1.60
  -1  -9   2 1101.29   26.00
   1  -9  -2 1093.99   29.90
   1  -9  -2 1078.99   28.10
  -1  -9   2 1137.09   28.90
  -1  -9   2 1085.29   29.20
   1  -9  -2 1055.89   26.70
   1  -9  -2 1088.69   29.00
   1   9  -2 1076.69   26.90
  -1   9   2 1063.49   26.20
   1   9  -2 1066.99   26.70
  -1   9   2 1063.29   26.70
   1   9  -2 1009.40   26.00
  -1   9   2 1032.40   26.80
   0  -9  -2   14.90    2.40
   0  -9   2   18.30    2.80
   0  -9  -2   13.60    2.60
   0  -9  -2   13.50    3.00
   0  -9  -2   13.70    1.90
   0  -9   2   14.50    2.90
   0  -9   2   18.60    1.80
   0   9   2   13.80    1.80
   0   9   2   13.70    1.90
   0   9  -2   21.00    2.30
   0   9   2   16.60    1.20
   0   9  -2   15.60    1.90
   0   9  -2   16.10    1.80
   0   9   2   13.80    2.00
  -1  -9  -2  110.89    5.00
  -1  -9  -2  113.09    6.20
   1  -9   2  120.79    6.40
   1  -9   2  124.99    4.80
  -1  -9  -2  117.69    5.60
  -1  -9  -2  119.19    6.90
   1  -9   2  113.59    5.90
   1   9   2  108.69    5.00
   1   9   2  115.69    4.80
   1   9   2  112.39    4.00
  -1   9  -2  109.69    4.40
   1   9   2  110.49    4.90
   2  -9   2    0.70    1.40
  -2  -9  -2    5.90    2.20
  -2  -9  -2   10.00    2.40
   2  -9   2    0.60    1.50
  -2  -9  -2    5.80    1.60
  -2  -9  -2    1.20    1.00
   2   9   2    1.40    0.80
   2   9   2    0.90    0.90
  -2   9  -2    1.10    0.70
   2   9   2    0.00    0.70
   2   9   2    0.20    0.90
   3  -9   2   12.00    2.80
  -3  -9  -2   14.60    2.30
  -3  -9  -2   12.90    2.80
   3  -9   2   11.40    2.40
  -3  -9  -2   12.40    1.90
  -3  -9  -2   10.50    2.50
   3   9   2   14.50    2.00
   3   9   2   11.80    1.70
   3   9   2   12.30    2.20
   3   9   2   11.60    2.00
   4  -9   2  179.28    8.60
  -4  -9  -2  178.58    7.40
   4  -9   2  171.98    8.00
  -4  -9  -2  187.38    8.70
  -4  -9  -2  170.58    6.60
   4   9   2  184.78    7.10
   4   9   2  194.68    6.80
   4   9   2  173.18    6.70
   4   9   2  175.98    7.40
  -5  -9  -2  433.36   13.80
   5  -9   2  414.46   14.40
  -5  -9  -2  432.06   15.10
   5  -9   2  420.06   14.90
   5   9   2  423.16   13.70
   5   9   2  406.46   13.00
   5   9   2  411.16   12.40
   5   9   2  419.96   12.70
   6  -9   2  133.59    7.30
  -6  -9  -2  132.89    7.50
  -6  -9  -2  140.79    6.90
   6  -9   2  135.89    7.70
   6   9   2  125.19    6.70
   6   9   2  126.49    6.10
   6   9   2  119.69    6.10
   7  -9   2  525.55   18.30
  -7  -9  -2  515.65   17.90
  -7  -9  -2  546.05   17.20
   7  -9   2  516.85   17.50
   7   9   2  489.85   16.00
   7   9   2  523.95   17.00
   7   9   2  527.65   16.20
   8  -9   2   43.30    5.70
   8  -9   2   33.20    4.50
   8   9   2   28.60    3.70
   8   9   2   39.30    4.60
   8   9   2   34.00    4.00
   9  -9   2  106.99    7.20
   9   9   2   81.49    7.00
   9   9   2  100.19    6.50
   9   9   2   87.49    6.10
  10 -10  -2    6.60    3.10
  10 -10  -2    2.70    2.20
  10  10  -2    3.40    2.10
  10  10  -2    1.80    1.80
  10  10  -2    2.40    1.70
   9 -10  -2   43.00    5.90
   9 -10  -2   40.20    5.00
   9  10  -2   52.19    4.40
   9  10  -2   44.70    5.10
   9  10  -2   49.30    4.40
   8 -10  -2   90.79    7.20
   8 -10  -2   99.59    6.50
  -8 -10   2   94.49    7.30
  -8 -10   2   90.39    5.20
   8  10  -2   91.19    6.00
   8  10  -2   87.59    5.40
   8  10  -2   85.09    5.50
  -7 -10   2  172.98    9.70
  -7 -10   2  182.88    7.90
   7 -10  -2  158.78    9.40
   7 -10  -2  180.38    8.80
   7  10  -2  184.18    8.40
   7  10  -2  162.78    7.30
   7  10  -2  177.68    7.70
   6 -10  -2   15.20    3.40
   6 -10  -2   22.20    3.50
  -6 -10   2   12.30    2.50
  -6 -10   2   15.30    3.50
   6  10  -2    9.20    2.10
   6  10  -2   10.80    2.30
   6  10  -2    8.90    2.00
   5 -10  -2  186.18    8.50
   5 -10  -2  178.98    9.50
  -5 -10   2  158.38    8.90
  -5 -10   2  187.68    8.30
   5  10  -2  164.68    7.00
   5  10  -2  185.28    7.80
   5  10  -2  186.38    7.20
  -4 -10   2   61.79    4.80
   4 -10  -2   40.70    5.30
   4 -10  -2   52.29    3.00
   4 -10  -2   51.49    4.50
  -4 -10   2   56.09    5.00
   4  10  -2   57.59    3.90
  -4  10   2   52.69    3.00
   4  10  -2   53.79    3.60
   4  10  -2   48.40    3.40
  -3 -10   2   41.80    4.90
   3 -10  -2   51.79    4.50
   3 -10  -2   48.20    3.00
   3 -10  -2   51.79    4.00
   3 -10  -2   44.10    5.30
  -3 -10   2   50.59    4.50
   3  10  -2   48.10    3.40
  -3  10   2   52.19    3.10
  -3  10   2   49.30    2.90
   3  10  -2   47.10    3.10
   3  10  -2   56.09    3.70
   2 -10  -2   37.40    4.30
  -2 -10   2   38.00    4.30
   2 -10  -2   38.40    4.90
   2 -10  -2   31.00    3.60
   2 -10  -2   34.10    2.60
  -2 -10   2   33.60    4.30
  -2  10   2   34.40    2.50
   2  10  -2   35.10    2.90
  -2  10   2   32.50    2.60
   2  10  -2   38.30    2.90
   2  10  -2   33.00    2.50
  -1 -10   2    2.60    1.60
  -1 -10   2    5.20    2.10
   1 -10  -2    9.90    2.60
   1 -10  -2    3.30    2.20
   1 -10  -2    3.80    1.60
   1 -10  -2    1.60    1.10
  -1  10   2    4.00    1.20
  -1  10   2    4.10    1.20
   1  10  -2    5.70    1.30
   1  10  -2    3.80    1.20
   1  10  -2    5.10    1.40
   0 -10  -2  112.19    6.00
   0 -10   2  121.79    6.40
   0 -10  -2  113.59    6.40
   0 -10   2  132.79    7.00
   0 -10  -2  117.79    5.30
   0 -10  -2  115.59    7.20
   0  10  -2  110.79    4.80
   0  10   2  114.69    4.90
   0  10   2  112.19    5.20
   0  10   2  121.59    5.40
   0  10  -2  110.09    4.70
   1 -10   2   61.49    4.50
   1 -10   2   62.09    5.00
  -1 -10  -2   60.79    5.20
  -1 -10  -2   55.89    4.50
  -1 -10  -2   59.89    4.20
  -1 -10  -2   60.89    3.80
   1  10   2   56.29    3.60
   1  10   2   58.69    2.80
  -1  10  -2   59.89    3.20
   1  10   2   56.59    3.40
   1  10   2   58.69    3.70
  -2 -10  -2    4.00    1.50
   2 -10   2    3.80    1.80
  -2 -10  -2    4.30    2.20
  -2 -10  -2    3.20    1.30
  -2 -10  -2    5.00    2.00
   2 -10   2    4.40    2.10
   2  10   2    2.00    1.10
  -2  10  -2    2.60    0.90
   2  10   2    3.10    1.30
   2  10   2    3.50    1.40
   2  10   2    3.80    1.10
  -3 -10  -2  315.87   10.80
   3 -10   2  312.17   11.90
  -3 -10  -2  304.87   12.60
   3 -10   2  333.57   12.70
  -3 -10  -2  336.87   10.60
  -3 -10  -2  314.67   12.50
   3  10   2  313.67   10.30
   3  10   2  323.47    9.70
   3  10   2  306.57   10.80
   3  10   2  327.97   10.50
   4 -10   2    9.10    2.40
  -4 -10  -2   10.40    2.30
  -4 -10  -2   14.10    3.10
   4 -10   2   13.00    3.10
   4  10   2    8.00    1.90
   4  10   2   11.50    1.90
   4  10   2   11.50    2.20
   4  10   2   10.70    1.90
   5 -10   2  350.86   13.50
  -5 -10  -2  385.26   13.00
  -5 -10  -2  379.36   14.40
   5 -10   2  376.76   14.50
   5  10   2  351.96   12.10
   5  10   2  363.66   11.70
   5  10   2  393.16   12.00
   5  10   2  359.96   12.80
  -6 -10  -2  106.79    6.30
  -6 -10  -2  107.99    7.20
   6 -10   2  100.99    7.20
   6 -10   2  103.79    6.70
   6  10   2  101.29    5.80
   6  10   2  118.69    5.90
   6  10   2  107.89    6.40
  -7 -10  -2    1.80    1.60
   7 -10   2    7.90    2.50
  -7 -10  -2    0.40    1.50
   7 -10   2   -0.40    1.60
   7  10   2    1.40    1.60
   7  10   2    0.30    1.50
   7  10   2    0.70    1.50
   8 -10   2    1.00    2.00
  -8 -10  -2   12.30    3.50
   8 -10   2    6.20    2.80
   8  10   2    3.40    2.10
   8  10   2    1.50    1.70
   8  10   2    2.90    2.00
   9 -10   2   24.50    4.00
   9  10   2   40.70    4.90
   9  10   2   35.80    4.80
   9  10   2   37.40    4.70
  10 -11  -2  152.38   10.60
  10  11  -2  151.78    8.00
  10  11  -2  159.38    9.10
  10  11  -2  158.88    8.60
   9 -11  -2  470.55   17.40
  -9 -11   2  450.75   19.10
   9 -11  -2  454.95   19.20
   9  11  -2  497.95   16.30
   9  11  -2  467.35   15.60
   9  11  -2  471.65   16.90
  -8 -11   2   13.20    3.80
  -8 -11   2    7.90    2.40
   8 -11  -2    8.70    3.40
   8 -11  -2    9.80    2.90
   8  11  -2   10.40    2.50
   8  11  -2    3.30    1.90
   8  11  -2    7.40    2.50
  -7 -11   2  207.38   11.40
  -7 -11   2  237.98    9.60
   7 -11  -2  226.48   11.90
   7 -11  -2  234.78   10.60
   7  11  -2  223.78    9.20
   7  11  -2  204.58    8.90
   7  11  -2  218.58    9.70
   6 -11  -2    7.20    3.10
   6 -11  -2    7.00    2.50
  -6 -11   2   11.50    2.60
  -6 -11   2    4.60    2.40
   6  11  -2    6.30    1.90
   6  11  -2    7.60    2.20
   6  11  -2    5.40    1.90
  -5 -11   2  296.07   13.50
  -5 -11   2  325.47   12.40
   5 -11  -2  339.47   12.70
   5 -11  -2  322.67   14.20
   5  11  -2  321.87   11.00
   5  11  -2  325.67   10.80
   5  11  -2  316.27   11.60
  -4 -11   2  233.58   10.40
   4 -11  -2  249.38   10.40
   4 -11  -2  246.88   10.60
   4 -11  -2  260.67   12.10
  -4 -11   2  234.98   11.30
   4 -11  -2  256.67    8.40
   4  11  -2  252.77    8.80
   4  11  -2  245.48    9.10
   4  11  -2  256.87    9.60
  -4  11   2  255.37    8.20
   3 -11  -2  205.38   10.40
   3 -11  -2  215.68    9.60
   3 -11  -2  201.68    9.00
  -3 -11   2  215.98   10.40
  -3 -11   2  202.48    9.50
   3 -11  -2  212.78    7.60
   3  11  -2  209.38    8.00
  -3  11   2  215.08    7.50
   3  11  -2  224.98    8.40
   3  11  -2  206.38    7.50
   2 -11  -2  128.39    7.10
   2 -11  -2  125.69    5.50
   2 -11  -2  128.69    6.80
  -2 -11   2  127.49    7.60
  -2 -11   2  123.39    7.00
   2 -11  -2  115.39    7.70
   2  11  -2  125.99    5.80
   2  11  -2  123.39    5.80
  -2  11   2  129.49    5.30
  -2  11   2  129.39    5.50
   2  11  -2  126.49    5.20
   1 -11  -2 1314.67   34.40
   1 -11  -2 1285.07   32.50
  -1 -11   2 1309.47   35.50
  -1 -11   2 1313.97   34.70
   1 -11  -2 1321.97   34.80
   1 -11  -2 1261.57   36.00
   1  11  -2 1299.37   32.40
   1  11  -2 1228.68   31.50
  -1  11   2 1284.17   32.40
  -1  11   2 1327.57   32.00
   1  11  -2 1308.07   32.70
   0 -11  -2   32.10    4.00
   0 -11  -2   35.60    5.00
   0 -11  -2   37.60    3.10
   0 -11  -2   27.90    3.90
   0 -11   2   34.50    4.10
   0 -11   2   44.00    5.10
   0  11   2   33.80    2.80
   0  11   2   33.40    2.90
   0  11  -2   35.30    2.80
   0  11  -2   32.60    2.50
  -1 -11  -2  264.57   10.20
   1 -11   2  249.58   10.80
   1 -11   2  265.27   10.70
  -1 -11  -2  272.77   11.90
  -1 -11  -2  250.87    9.30
  -1 -11  -2  235.38   10.30
  -1  11  -2  263.07    8.50
   1  11   2  254.57    8.80
   1  11   2  262.57    9.40
   1  11   2  255.37    9.10
   2 -11   2  106.69    6.50
  -2 -11  -2  110.29    6.70
  -2 -11  -2  107.29    5.50
   2 -11   2  101.39    6.70
  -2 -11  -2  105.29    7.20
  -2 -11  -2  102.29    5.80
   2  11   2  104.99    5.20
   2  11   2  110.59    5.70
  -2  11  -2  108.99    4.50
   2  11   2  100.79    5.20
   3 -11   2  404.76   14.90
  -3 -11  -2  385.46   14.60
  -3 -11  -2  378.06   12.90
  -3 -11  -2  383.86   15.20
   3 -11   2  370.36   14.00
  -3 -11  -2  414.66   12.70
   3  11   2  377.96   12.90
   3  11   2  386.36   12.40
   3  11   2  393.56   11.50
   3  11   2  398.56   12.50
   4 -11   2  241.78   10.80
   4 -11   2  242.28   11.10
  -4 -11  -2  244.48   11.50
  -4 -11  -2  249.68    9.80
   4  11   2  233.68    9.60
   4  11   2  246.48    8.50
   4  11   2  241.48    9.00
   4  11   2  249.08    9.30
  -5 -11  -2  632.74   21.40
   5 -11   2  596.84   20.20
   5 -11   2  637.14   21.30
  -5 -11  -2  636.44   19.40
   5  11   2  640.04   17.90
   5  11   2  638.74   18.70
   5  11   2  609.34   19.20
   5  11   2  627.64   18.00
   6 -11   2   73.29    6.10
  -6 -11  -2   70.99    6.20
   6 -11   2   67.59    6.20
  -6 -11  -2   71.19    5.30
   6  11   2   78.29    5.30
   6  11   2   85.49    5.80
   6  11   2   73.79    4.80
  -7 -11  -2  377.26   15.40
   7 -11   2  357.16   14.70
   7 -11   2  374.16   15.70
   7  11   2  364.96   13.20
   7  11   2  364.46   14.00
   7  11   2  367.96   13.00
  -8 -11  -2   34.50    5.30
   8  11   2   23.70    3.90
   8  11   2   25.30    3.90
   8  11   2   34.00    4.30
  -9 -12   2    2.50    2.60
   9 -12  -2    2.80    2.80
   9 -12  -2    6.10    3.00
   9  12  -2    5.50    2.60
   9  12  -2    4.10    2.10
   9  12  -2    1.80    2.30
  -8 -12   2  261.27   13.80
   8 -12  -2  300.77   13.20
   8 -12  -2  264.97   14.10
   8  12  -2  267.07   11.70
   8  12  -2  285.97   11.20
   8  12  -2  250.37   10.60
   7 -12  -2   10.20    3.60
  -7 -12   2    9.30    3.20
   7 -12  -2   15.10    3.60
  -7 -12   2   15.50    3.10
   7 -12  -2   13.20    3.30
   7  12  -2   13.60    2.90
   7  12  -2   12.30    2.60
   7  12  -2   12.80    2.50
   6 -12  -2  267.17   11.90
   6 -12  -2  278.37   12.00
  -6 -12   2  255.07   13.00
  -6 -12   2  291.47   11.50
   6 -12  -2  266.07   13.50
   6  12  -2  294.17   10.50
   6  12  -2  264.07   11.00
   6  12  -2  273.27   10.40
  -5 -12   2    0.30    1.90
   5 -12  -2    3.60    2.50
   5 -12  -2    3.70    2.20
   5 -12  -2    3.80    2.50
  -5 -12   2    1.00    1.70
   5  12  -2    4.20    1.70
   5  12  -2    0.90    1.30
   5  12  -2    1.00    1.40
   4 -12  -2 1549.45   41.50
   4 -12  -2 1523.45   43.60
   4 -12  -2 1620.14   41.60
  -4 -12   2 1462.85   42.80
   4 -12  -2 1610.44   38.30
  -4 -12   2 1518.45   41.60
   4  12  -2 1538.15   39.30
   4  12  -2 1608.54   38.70
  -4  12   2 1584.64   38.00
   4  12  -2 1605.04   40.10
   3 -12  -2  106.39    6.60
   3 -12  -2  109.39    5.20
   3 -12  -2  116.69    8.10
  -3 -12   2  114.59    7.70
   3 -12  -2   99.19    6.70
  -3 -12   2   96.99    6.70
  -3  12   2  109.99    5.10
   3  12  -2  116.59    5.90
   3  12  -2  102.99    5.50
   3  12  -2  114.99    5.30
  -2 -12   2  758.22   24.30
   2 -12  -2  780.42   23.30
   2 -12  -2  760.52   21.10
  -2 -12   2  815.62   23.90
   2 -12  -2  772.62   25.00
   2 -12  -2  802.82   23.70
   2  12  -2  773.62   20.50
   2  12  -2  773.82   21.60
  -2  12   2  791.92   21.10
  -2  12   2  789.42   20.70
   2  12  -2  758.72   21.50
  -1 -12   2    0.40    1.70
   1 -12  -2    1.80    1.90
   1 -12  -2    2.50    1.70
   1 -12  -2    0.80    1.10
  -1 -12   2    2.00    1.90
   1 -12  -2    2.20    2.20
  -1  12   2    0.00    0.90
   1  12  -2    1.90    1.30
   1  12  -2    1.80    1.10
  -1  12   2    0.90    1.20
   0 -12   2   61.69    5.10
   0 -12  -2   53.79    4.60
   0 -12  -2   57.49    5.00
   0 -12  -2   58.39    5.70
   0 -12   2   54.59    5.20
   0 -12  -2   58.49    4.10
   0  12   2   55.89    3.90
   0  12  -2   53.59    3.60
   0  12   2   55.09    3.60
   1 -12   2   62.49    5.10
  -1 -12  -2   56.19    6.40
   1 -12   2   55.59    5.40
  -1 -12  -2   56.29    4.10
  -1 -12  -2   59.79    4.70
  -1 -12  -2   60.19    5.00
   1  12   2   53.59    4.10
  -1  12  -2   55.69    3.50
   1  12   2   61.39    4.00
   2 -12   2  835.12   25.70
  -2 -12  -2  883.51   26.00
  -2 -12  -2  888.41   24.80
  -2 -12  -2  869.41   27.40
   2 -12   2  904.41   26.60
  -2 -12  -2  872.61   24.40
   2  12   2  911.51   23.90
   2  12   2  867.41   24.40
   3 -12   2    9.40    3.00
  -3 -12  -2    8.60    3.10
   3 -12   2    7.60    2.60
  -3 -12  -2    6.80    2.70
  -3 -12  -2    6.20    2.10
   3  12   2    8.60    2.10
   3  12   2    6.20    2.00
   3  12   2    9.20    2.10
  -4 -12  -2  930.71   26.80
  -4 -12  -2  968.80   29.80
   4 -12   2  970.30   28.50
   4 -12   2 1014.90   29.40
   4  12   2  974.30   26.20
   4  12   2  933.61   25.80
   4  12   2  924.71   26.70
  -5 -12  -2   85.79    5.80
   5 -12   2   89.89    7.20
  -5 -12  -2   84.19    6.90
   5 -12   2   85.09    6.60
   5  12   2   78.59    5.60
   5  12   2   74.89    5.30
   5  12   2   89.99    5.10
   6 -12   2  624.34   21.60
  -6 -12  -2  653.63   20.60
  -6 -12  -2  660.63   22.90
   6 -12   2  661.73   22.70
   6  12   2  647.04   19.00
   6  12   2  616.64   20.30
   6  12   2  635.74   19.80
  -7 -12  -2    2.20    2.10
   7 -12   2    3.10    2.40
   7 -12   2    5.40    2.80
   7  12   2    3.90    2.00
   7  12   2    1.90    1.80
   7  12   2    1.10    1.70
   8 -13  -2    3.20    2.60
  -8 -13   2    0.70    1.90
   8 -13  -2   -0.90    1.80
   8  13  -2    1.30    1.80
   8  13  -2    0.10    1.60
   8  13  -2    1.00    2.10
   7 -13  -2   84.49    7.90
  -7 -13   2   80.99    7.50
  -7 -13   2   80.09    5.90
   7 -13  -2   84.29    6.80
   7  13  -2   82.59    5.80
   7  13  -2   73.29    5.90
   7  13  -2   69.19    5.30
   6 -13  -2    1.00    1.90
  -6 -13   2   -1.30    1.30
  -6 -13   2   -1.90    1.70
   6 -13  -2    1.70    2.80
   6  13  -2   -0.10    1.40
   6  13  -2    2.30    1.80
   6  13  -2   -0.70    1.40
   5 -13  -2   25.80    5.10
   5 -13  -2   19.10    4.00
  -5 -13   2   24.90    4.20
  -5 -13   2   25.60    5.00
   5 -13  -2   19.90    3.90
   5  13  -2   23.40    3.20
   5  13  -2   21.70    3.40
   5  13  -2   25.40    3.60
  -4 -13   2  231.88   12.00
  -4 -13   2  240.68   11.20
   4 -13  -2  261.47   11.60
   4 -13  -2  230.28   12.30
   4 -13  -2  249.78   11.20
   4  13  -2  243.68    9.00
   4  13  -2  235.78    9.60
   4  13  -2  246.58   10.00
   3 -13  -2    9.20    2.70
   3 -13  -2   10.10    2.00
  -3 -13   2    5.60    2.80
   3 -13  -2   12.10    3.30
   3 -13  -2    7.40    3.20
  -3 -13   2   10.10    3.00
   3  13  -2    9.70    2.30
  -3  13   2   13.00    2.20
   3  13  -2    8.20    2.10
  -2 -13   2   36.50    5.30
   2 -13  -2   36.10    4.90
   2 -13  -2   43.10    5.00
  -2 -13   2   47.00    5.40
   2 -13  -2   43.20    3.50
   2 -13  -2   44.60    6.00
  -2  13   2   44.30    3.40
  -2  13   2   47.90    3.60
   2  13  -2   44.80    3.70
   2  13  -2   44.80    3.70
  -1 -13   2  926.81   28.10
  -1 -13   2  941.51   27.40
   1 -13  -2  901.41   24.80
   1 -13  -2  919.41   26.90
   1 -13  -2  878.61   28.50
   1 -13  -2  933.51   26.90
  -1  13   2  900.11   24.30
  -1  13   2  929.71   24.80
   1  13  -2  919.51   24.80
   1  13  -2  904.51   25.00
   0 -13   2    1.10    1.70
   0 -13  -2   -0.20    1.40
   0 -13  -2    0.60    1.60
   0 -13   2    0.30    2.20
   0 -13  -2    4.00    1.70
   0 -13  -2   -1.40    1.80
   0  13  -2    1.40    1.20
   0  13   2    2.70    1.40
   0  13   2   -0.40    1.00
  -1 -13  -2   88.19    6.30
  -1 -13  -2   77.39    5.20
   1 -13   2   84.29    6.30
  -1 -13  -2   98.89    6.30
  -1 -13  -2   92.39    7.50
   1 -13   2  100.69    7.20
   1  13   2   87.09    5.00
  -1  13  -2   89.59    4.70
   1  13   2   82.89    5.20
  -2 -13  -2    1.90    1.60
   2 -13   2    4.80    2.60
  -2 -13  -2   -1.00    1.40
   2 -13   2    3.30    2.10
  -2 -13  -2    0.90    2.00
  -2 -13  -2    1.40    1.80
   2  13   2    0.00    1.20
   2  13   2    1.90    1.40
   3 -13   2    8.10    2.80
  -3 -13  -2    5.20    2.00
   3 -13   2    6.90    2.90
  -3 -13  -2    4.30    2.20
  -3 -13  -2    9.00    3.10
   3  13   2    5.50    2.00
   3  13   2    4.90    2.10
   4 -13   2  162.58    9.30
   4 -13   2  177.88   10.00
  -4 -13  -2  175.38    8.50
  -4 -13  -2  166.68   10.20
   4  13   2  160.78    7.80
   4  13   2  173.28    8.50
   5 -13   2  176.88   10.30
  -5 -13  -2  182.78    9.00
   5 -13   2  190.08   10.10
  -5 -13  -2  174.08   10.60
   5  13   2  177.18    8.50
   6 -13   2   10.70    3.50
  -6 -13  -2   10.00    2.90
  -6 -13  -2    7.10    3.20
   6 -13   2    8.00    2.90
   6  13   2   13.40    2.90
   6  13   2   11.00    2.90
  -7 -13  -2  237.58   12.70
   7 -13   2  236.78   12.10
   7  13   2  243.78   10.80
   7  13   2  237.48   11.30
   7 -14  -2  214.38   11.40
  -7 -14   2  194.48   12.10
   7 -14  -2  187.48   12.20
   7  14  -2  189.48    9.20
   7  14  -2  195.98    9.00
   7  14  -2  203.18   10.10
   6 -14  -2    1.50    2.70
  -6 -14   2    5.10    3.00
  -6 -14   2    5.30    2.40
   6 -14  -2    3.10    2.30
   6  14  -2    3.80    2.00
   6  14  -2    3.40    2.00
   6  14  -2    2.40    2.50
  -5 -14   2   95.99    8.20
  -5 -14   2   97.29    7.10
   5 -14  -2  103.39    7.60
   5 -14  -2  101.29    8.70
   5  14  -2   99.59    6.50
   5  14  -2   98.29    6.10
  -4 -14   2    0.50    2.10
   4 -14  -2    0.90    1.90
  -4 -14   2   -0.30    2.00
   4 -14  -2    0.10    2.30
   4  14  -2    0.90    1.50
   4  14  -2   -0.50    1.40
   3 -14  -2    1.70    2.70
   3 -14  -2    0.90    1.20
   3 -14  -2    1.80    2.10
  -3 -14   2    2.30    2.20
  -3 -14   2    4.80    2.90
  -3  14   2    1.20    1.20
   3  14  -2    6.10    2.10
   3  14  -2    2.00    1.80
   2 -14  -2  226.68   10.70
   2 -14  -2  212.18    8.80
  -2 -14   2  218.48   11.40
  -2 -14   2  227.58   10.90
   2 -14  -2  228.38   12.10
   2 -14  -2  220.08   14.80
  -2  14   2  222.98    8.80
   2  14  -2  236.28    9.50
   2  14  -2  219.88    9.30
  -2  14   2  218.48    8.50
  -1 -14   2   20.60    4.30
   1 -14  -2   18.50    3.00
   1 -14  -2   21.10    3.80
  -1 -14   2   21.80    3.90
   1 -14  -2   21.90    3.90
   1 -14  -2   23.50    4.80
   1  14  -2   15.30    2.70
  -1  14   2   14.40    2.60
  -1  14   2   20.40    2.90
   0 -14   2   25.10    4.10
   0 -14  -2   27.50    5.00
   0 -14  -2   41.50    5.20
   0 -14   2   21.20    4.20
   0 -14  -2   21.70    3.60
   0 -14  -2   26.40    3.60
   0  14   2   27.30    3.50
   0  14   2   30.30    3.50
   0  14  -2   30.40    3.40
  -1 -14  -2   51.59    5.70
  -1 -14  -2   43.40    4.60
  -1 -14  -2   48.10    5.20
  -1 -14  -2   55.89    6.90
   1 -14   2   54.49    6.50
   1 -14   2   46.00    5.50
   1  14   2   56.49    4.30
   1  14   2   52.39    4.40
  -2 -14  -2    2.60    1.80
  -2 -14  -2    1.70    2.30
  -2 -14  -2    4.00    2.10
   2 -14   2    3.40    2.70
   2 -14   2    2.40    2.20
   2  14   2    9.20    2.40
   2  14   2    5.00    2.00
   3 -14   2  168.58    9.50
   3 -14   2  175.68   10.00
  -3 -14  -2  161.38   10.40
  -3 -14  -2  168.48    8.50
   3  14   2  167.98    8.00
   3  14   2  171.68    8.60
   4 -14   2   79.09    6.70
  -4 -14  -2   77.99    7.40
   4 -14   2   71.29    6.80
  -4 -14  -2   73.99    5.60
   4  14   2   75.89    5.70
   4  14   2   68.29    5.30
   5 -14   2   74.59    6.90
   5 -14   2   72.89    6.70
  -5 -14  -2   66.29    5.70
  -5 -14  -2   70.89    8.30
   5  14   2   71.59    5.80
   5  14   2   70.29    5.50
   6 -14   2   82.29    9.10
  -6 -14  -2   70.09    8.30
   6 -14   2   73.59    6.60
   6  14   2   75.69    5.70
   6  14   2   71.79    6.10
   6 -15  -2  173.18   11.40
  -6 -15   2  133.29   10.10
   6 -15  -2  153.58    9.90
   6  15  -2  160.48    8.90
   6  15  -2  146.19    8.20
  -5 -15   2  217.28   12.50
   5 -15  -2  215.48   11.60
   5 -15  -2  206.78   12.50
  -5 -15   2  205.68   10.80
   5  15  -2  206.38    9.70
   5  15  -2  204.58   10.00
   4 -15  -2  118.29    9.40
  -4 -15   2  109.39    8.60
   4 -15  -2  124.49    8.30
   4  15  -2  131.79    7.20
   4  15  -2  136.49    7.50
   3 -15  -2  607.94   21.10
   3 -15  -2  592.64   22.50
  -3 -15   2  602.84   22.20
  -3 -15   2  596.84   21.10
   3  15  -2  602.64   19.10
   3  15  -2  629.24   19.40
  -2 -15   2   73.79    7.00
   2 -15  -2   63.09    4.80
   2 -15  -2   77.69    8.80
   2 -15  -2   80.99    6.50
  -2 -15   2   71.69    6.30
   2  15  -2   69.69    5.20
   2  15  -2   67.39    5.10
  -2  15   2   70.29    4.80
  -1 -15   2  458.45   17.10
   1 -15  -2  428.46   18.20
   1 -15  -2  439.16   14.90
  -1 -15   2  463.45   17.90
   1 -15  -2  452.95   16.60
   1  15  -2  427.06   14.50
  -1  15   2  437.66   14.60
  -1  15   2  431.76   14.20
   0 -15   2   17.90    4.20
   0 -15   2   17.80    4.00
   0 -15  -2   22.20    3.90
   0 -15  -2   21.00    3.60
   0 -15  -2   19.00    4.80
   0  15   2   16.50    3.00
   0  15   2   24.30    3.40
   0  15  -2   22.20    3.10
  -1 -15  -2  123.49    7.60
   1 -15   2  114.49    8.40
  -1 -15  -2  117.19    6.80
   1 -15   2  123.79    8.10
  -1 -15  -2  114.79    9.00
   1  15   2  120.79    6.90
   1  15   2  118.89    6.50
  -2 -15  -2   88.49    7.90
   2 -15   2   97.69    7.30
   2 -15   2   97.49    7.80
  -2 -15  -2   91.59    6.30
   2  15   2   97.69    6.40
   2  15   2   95.59    6.00
   3 -15   2  230.48   11.60
   3 -15   2  233.28   12.10
  -3 -15  -2  227.58   12.80
  -3 -15  -2  231.08   10.50
   3  15   2  224.98    9.90
   3  15   2  238.78   10.70
  -4 -15  -2   24.90    5.20
   4 -15   2   26.80    4.60
   4 -15   2   25.30    4.90
  -4 -15  -2   20.70    3.90
   4  15   2   29.60    4.20
   4  15   2   29.10    4.40
   4 -16  -2  647.74   22.60
  -4 -16   2  615.14   22.00
  -4 -16   2  632.84   23.60
   4 -16  -2  586.44   23.50
   4  16  -2  638.24   20.60
   4  16  -2  636.14   20.30
  -3 -16   2   58.59    7.70
   3 -16  -2   50.09    7.10
   3 -16  -2   47.60    5.80
  -3 -16   2   56.99    7.00
   3  16  -2   54.89    5.70
   3  16  -2   53.49    5.50
  -2 -16   2  263.47   13.40
  -2 -16   2  260.67   12.50
   2 -16  -2  241.88   13.60
   2 -16  -2  275.27   12.50
   2  16  -2  235.98   10.40
  -2  16   2  244.78   10.70
   1 -16  -2   49.90    6.20
   1 -16  -2   45.40    6.80
   1 -16  -2   40.10    4.40
  -1 -16   2   40.20    5.90
  -1 -16   2   45.40    6.00
  -1  16   2   35.70    4.30
   1  16  -2   38.50    4.20
  -1  16   2   55.29    4.40
   0 -16   2  139.29    9.30
   0 -16   2  129.69    8.80
   0 -16  -2  149.09    8.80
   0 -16  -2  137.39    7.50
   0 -16  -2  118.59    9.40
   0  16   2  121.89    7.10
   0  16   2  115.79    6.70
   1 -16   2    7.20    3.50
   1 -16   2    3.20    2.50
  -1 -16  -2    6.00    2.30
  -1 -16  -2    3.60    3.00
   1  16   2    2.00    1.80
   1  16   2    5.00    2.00
   2 -16   2  708.23   24.40
  -2 -16  -2  730.33   26.50
  -2 -16  -2  719.23   22.70
   2 -16   2  723.13   24.80
   2  16   2  741.13   22.20
   2  16   2  729.33   22.70
   3 -16   2    2.80    2.80
  -3 -16  -2    1.90    2.10
   3 -16   2   -0.20    2.30
  -3 -16  -2    1.00    2.80
   3  16   2    3.40    2.10
   3  16   2    0.50    1.80
  13   0  -3    7.90    3.00
  13   0  -3    8.10    2.50
  12   0  -3    2.40    1.70
  12   0  -3    0.50    1.60
  11   0  -3  175.28    7.60
  11   0  -3  173.98    8.60
  10   0  -3    0.80    1.40
  10   0  -3   -0.70    1.10
   9   0  -3  321.97    9.40
   9   0  -3  308.27   11.00
   9   0  -3  319.67    9.30
   9   0  -3  302.37   10.00
   8   0  -3    0.00    0.50
   8   0  -3    1.00    0.70
   8   0  -3    7.10    1.70
   8   0  -3    0.20    0.70
   8   0  -3    0.90    0.90
   7   0  -3  256.87    8.00
   7   0  -3  267.97    6.90
   7   0  -3  258.97    8.70
   7   0  -3  266.27    7.90
   7   0  -3  262.27    7.80
   6   0  -3    2.30    0.90
   6   0  -3   -0.20    0.70
   6   0  -3   -0.10    0.40
   6   0  -3   -1.40    0.70
   6   0  -3   -0.90    0.50
   5   0  -3  277.97    7.60
   5   0  -3  269.97    7.50
  -5   0   3  260.17    7.80
   5   0  -3  251.77    7.30
   5   0  -3  242.18    7.70
   5   0  -3  264.17    6.40
  -4   0   3    0.20    0.20
   4   0  -3    0.90    0.60
   4   0  -3    0.50    0.50
   4   0  -3   -0.80    0.40
  -4   0   3    1.40    0.70
   4   0  -3    0.00    0.60
   3   0  -3   52.49    2.50
   3   0  -3   58.59    2.50
  -3   0   3   56.19    2.50
   3   0  -3   51.19    2.20
   3   0  -3   58.39    2.50
  -3   0   3   56.39    1.90
   3   0  -3   59.09    2.50
  -2   0   3   -2.30    0.40
   2   0  -3   -1.30    0.50
   2   0  -3   -0.70    0.60
   2   0  -3   -1.00    0.50
   2   0  -3   -1.90    0.60
  -2   0   3   -1.70    0.40
   2   0  -3   -0.20    0.60
  -1   0   3  866.91   19.40
   1   0  -3  840.62   19.60
   1   0  -3  826.22   20.20
   1   0  -3  813.82   19.70
   1   0  -3  815.32   19.80
   1   0  -3  842.82   19.60
  -1   0   3  826.92   19.50
   0   0  -3    0.00    0.40
   0   0  -3   -0.40    0.40
   0   0   3    2.40    0.50
   0   0   3   -0.10    0.50
   0   0  -3    1.20    0.90
   0   0  -3   -0.30    0.50
   0   0  -3    0.50    0.20
   1   0   3   86.39    3.30
  -1   0  -3   83.79    3.40
  -1   0  -3   81.39    2.90
   1   0   3   87.49    2.60
   2   0   3   -0.80    0.60
   2   0   3    1.30    0.50
  -2   0  -3    0.00    0.50
  -3   0  -3   43.20    1.90
   3   0   3   40.80    2.30
   3   0   3   44.00    1.90
   3   0   3   38.90    2.30
   4   0   3    1.40    0.60
   4   0   3    3.20    0.90
  -4   0  -3    0.30    0.40
   4   0   3    0.60    0.70
   5   0   3   28.60    1.60
   5   0   3   27.90    2.20
   5   0   3   27.70    2.20
  -5   0  -3   30.00    1.60
   6   0   3    0.30    0.80
   6   0   3   -0.30    0.80
   7   0   3 1116.09   27.00
   7   0   3 1044.50   27.20
   7   0   3 1052.89   28.00
   8   0   3    0.00    1.00
   8   0   3    0.10    1.10
   9   0   3   74.99    5.20
   9   0   3   76.59    4.80
  10   0   3    1.00    1.60
  10   0   3    1.60    1.40
  11   0   3    6.80    2.60
  13  -1  -3   14.30    3.50
  13  -1  -3   13.00    3.10
  13   1  -3   16.20    3.10
  13   1  -3    7.40    2.90
  12  -1  -3  125.29    6.60
  12  -1  -3  124.39    7.70
  12   1  -3  131.19    7.80
  12   1  -3  123.69    6.80
  11  -1  -3  471.45   14.80
  11  -1  -3  473.45   16.20
  11   1  -3  492.75   15.20
  11   1  -3  467.55   16.20
  10  -1  -3   15.00    2.30
  10  -1  -3   16.40    2.90
  10   1  -3   21.10    3.30
  10   1  -3   13.90    2.30
   9  -1  -3  622.74   18.50
   9  -1  -3  643.04   17.40
   9   1  -3  651.43   17.70
   9   1  -3  638.04   16.90
   9   1  -3  642.34   16.90
   9   1  -3  619.54   18.50
   8  -1  -3  117.69    4.40
   8  -1  -3  123.59    4.40
   8  -1  -3  119.89    4.90
   8  -1  -3  118.99    5.50
   8   1  -3  113.19    4.70
   8   1  -3  124.89    4.80
   8   1  -3  115.29    4.00
   8   1  -3  108.39    4.90
   8   1  -3  105.39    5.30
   7  -1  -3  111.99    3.20
   7  -1  -3  108.59    4.30
   7  -1  -3  107.19    4.00
   7  -1  -3  109.39    4.10
   7  -1  -3  100.69    4.80
   7   1  -3  108.29    4.90
   7   1  -3  109.89    4.40
   7   1  -3  109.99    3.60
   7   1  -3  110.19    4.40
   7   1  -3  103.69    4.40
  -6  -1   3  638.34   16.50
   6  -1  -3  655.73   14.60
   6  -1  -3  615.74   16.50
   6  -1  -3  626.54   15.80
   6  -1  -3  644.64   15.80
   6  -1  -3  635.64   15.80
   6   1  -3  624.14   16.10
   6   1  -3  644.04   15.10
   6   1  -3  616.04   16.00
   6   1  -3  634.44   16.20
   6   1  -3  600.14   16.50
   5  -1  -3 1300.37   30.10
  -5  -1   3 1295.87   30.90
   5  -1  -3 1279.47   30.80
   5  -1  -3 1299.37   30.30
   5  -1  -3 1280.97   30.20
   5  -1  -3 1392.16   29.00
   5   1  -3 1339.97   29.60
   5   1  -3 1246.28   30.60
   5   1  -3 1266.57   30.40
   5   1  -3 1271.37   30.60
   5   1  -3 1239.78   30.80
   4  -1  -3 1836.32   42.50
   4  -1  -3 1783.12   42.10
   4  -1  -3 1862.51   41.80
  -4  -1   3 1873.81   41.30
   4  -1  -3 1859.21   42.80
   4  -1  -3 1864.41   42.10
  -4  -1   3 1744.93   42.40
   4   1  -3 1779.62   42.40
   4   1  -3 1810.62   42.40
   4   1  -3 1850.71   41.40
  -4   1   3 1946.51   41.30
   4   1  -3 1819.72   42.10
   4   1  -3 1832.72   42.40
   3  -1  -3 2208.38   48.30
   3  -1  -3 2196.08   49.00
   3  -1  -3 2096.69   48.70
  -3  -1   3 2015.50   48.70
   3  -1  -3 2170.08   48.70
  -3  -1   3 2029.30   48.90
   3  -1  -3 2174.78   49.10
   3   1  -3 2126.69   48.60
   3   1  -3 2092.69   48.90
   3   1  -3 2086.49   48.90
   3   1  -3 2207.68   48.90
   3   1  -3 2211.28   48.10
  -3   1   3 2200.18   48.90
   2  -1  -3  330.17    9.10
  -2  -1   3  347.67    8.60
   2  -1  -3  345.17    9.00
   2  -1  -3  344.47    8.90
   2  -1  -3  349.37    8.70
   2  -1  -3  355.76    9.20
  -2  -1   3  341.57    9.00
   2   1  -3  337.97    9.00
   2   1  -3  347.47    8.70
   2   1  -3  345.87    9.00
   2   1  -3  351.36    9.00
  -2   1   3  363.46    8.90
   2   1  -3  350.66    9.00
  -2   1   3  355.56    8.60
  -1  -1   3 3138.49   72.79
   1  -1  -3 3192.68   73.69
  -1  -1   3 3269.67   72.89
   1  -1  -3 3151.98   71.29
   1  -1  -3 3068.29   71.79
   1  -1  -3 3251.17   73.09
   1  -1  -3 3179.78   71.99
  -1   1   3 3163.28   72.59
   1   1  -3 3024.60   71.59
   1   1  -3 3127.39   72.69
   1   1  -3 3160.58   70.89
   1   1  -3 3093.09   70.89
  -1   1   3 3163.98   71.89
   1   1  -3 2979.00   71.59
   0  -1   3    4.10    0.80
   0  -1  -3    6.10    0.80
   0  -1  -3    6.00    0.70
   0  -1   3    5.00    0.80
   0  -1  -3    3.40    1.00
   0  -1  -3    3.20    0.90
   0   1   3    3.00    0.40
   0   1  -3    6.30    0.80
   0   1  -3    3.00    0.60
   0   1  -3    2.80    0.90
   0   1  -3    3.40    0.60
   0   1   3    3.10    0.70
   1  -1   3 1125.39   26.00
  -1  -1  -3 1150.78   25.80
  -1  -1  -3 1100.39   26.10
  -1  -1  -3 1130.69   27.10
   1  -1   3 1130.59   26.60
   1   1   3 1135.99   26.40
  -1   1  -3 1138.39   25.90
   1   1   3 1113.49   26.20
  -1   1  -3 1103.89   25.90
   2  -1   3  250.67    7.20
  -2  -1  -3  243.38    7.60
   2  -1   3  233.18    6.50
  -2  -1  -3  252.07    6.70
  -2  -1  -3  243.28    6.60
  -2   1  -3  233.08    6.20
   2   1   3  242.38    7.00
   2   1   3  248.08    7.00
   3  -1   3 1512.05   33.30
  -3  -1  -3 1473.05   33.90
   3  -1   3 1443.56   34.60
   3   1   3 1420.06   34.30
   3   1   3 1429.16   34.40
  -3   1  -3 1464.75   33.20
   3   1   3 1486.95   33.90
  -4  -1  -3  450.35   11.50
   4  -1   3  447.36   10.70
   4  -1   3  443.36   12.20
   4   1   3  430.76   11.40
  -4   1  -3  450.55   10.70
   4   1   3  446.56   12.00
   4   1   3  428.26   12.00
   5  -1   3 1898.01   44.30
   5  -1   3 1885.91   44.20
  -5  -1  -3 1915.91   43.30
   5   1   3 1815.02   44.10
   5   1   3 1829.12   43.80
   5   1   3 1872.21   43.30
   6  -1   3  105.79    4.60
   6  -1   3   92.89    4.50
   6   1   3  100.29    4.30
   6   1   3   94.79    4.50
   7  -1   3  563.34   15.40
   7  -1   3  510.75   15.40
   7   1   3  543.65   16.20
   7   1   3  580.54   15.10
   7   1   3  531.65   15.50
   8  -1   3   22.60    3.00
   8  -1   3   20.40    2.70
   8   1   3   19.20    2.70
   8   1   3   17.90    2.80
   9  -1   3  129.49    6.90
   9  -1   3  130.09    6.30
   9   1   3  122.09    6.20
   9   1   3  130.89    6.90
  10  -1   3  108.89    6.00
  10  -1   3  106.89    6.70
  10   1   3  106.49    6.70
  10   1   3  104.59    6.00
  11  -1   3  187.68   10.50
  11   1   3  182.28    9.50
  13  -2  -3    6.30    2.90
  13  -2  -3    5.70    2.60
  13   2  -3   10.00    3.20
  13   2  -3    7.50    2.40
  12  -2  -3  242.48   11.70
  12  -2  -3  247.58   11.00
  12  -2  -3  240.48   10.00
  12   2  -3  243.78   11.10
  12   2  -3  221.18    9.80
  11  -2  -3    1.50    1.30
  11  -2  -3   -1.00    1.30
  11   2  -3   -0.70    1.10
  11   2  -3    1.00    1.40
  10  -2  -3  129.49    6.80
  10  -2  -3  134.99    5.90
  10   2  -3  133.69    6.90
  10   2  -3  127.39    6.20
   9  -2  -3    1.90    1.40
   9  -2  -3    4.50    1.30
   9   2  -3    3.60    1.20
   9   2  -3    2.80    1.00
   9   2  -3    2.50    1.40
   9   2  -3    5.90    1.40
   9   2  -3    2.90    1.40
   8  -2  -3 1776.72   43.90
   8  -2  -3 1869.81   44.00
   8  -2  -3 1875.31   46.10
   8  -2  -3 1945.91   44.80
   8   2  -3 1881.11   45.40
   8   2  -3 1899.81   45.20
   8   2  -3 1945.51   45.30
   8   2  -3 1950.40   46.30
   8   2  -3 1983.20   44.10
   7  -2  -3  166.98    6.40
  -7  -2   3  167.08    6.20
   7  -2  -3  167.58    5.30
   7  -2  -3  168.78    5.30
   7  -2  -3  166.78    5.60
   7   2  -3  162.38    6.00
   7   2  -3  165.08    5.20
   7   2  -3  167.88    6.10
   7   2  -3  166.38    6.40
   7   2  -3  169.08    6.10
   6  -2  -3  941.01   23.10
   6  -2  -3  979.20   23.20
   6  -2  -3  989.60   23.10
  -6  -2   3  981.30   24.10
   6  -2  -3  936.51   24.10
   6  -2  -3 1017.10   21.80
   6   2  -3  929.41   23.80
   6   2  -3  972.70   22.80
   6   2  -3  954.50   24.10
   6   2  -3  971.80   23.80
   5  -2  -3   46.60    2.90
   5  -2  -3   51.29    2.70
  -5  -2   3   49.60    2.70
   5  -2  -3   50.59    2.30
   5  -2  -3   50.49    2.30
   5  -2  -3   49.00    2.10
   5   2  -3   53.19    2.70
   5   2  -3   45.90    2.00
   5   2  -3   46.80    2.70
   5   2  -3   49.50    2.60
   4  -2  -3  782.92   18.30
  -4  -2   3  808.42   17.80
   4  -2  -3  761.52   18.70
   4  -2  -3  787.32   18.80
   4  -2  -3  788.72   19.70
  -4  -2   3  798.82   19.40
   4  -2  -3  751.02   19.10
  -4   2   3  794.02   18.30
   4   2  -3  774.92   19.00
   4   2  -3  762.32   19.20
   4   2  -3  804.62   18.40
   4   2  -3  757.42   19.10
  -3  -2   3  336.87    9.10
   3  -2  -3  330.17    8.70
   3  -2  -3  319.87    9.20
   3  -2  -3  321.47    8.90
  -3  -2   3  322.77    9.00
   3  -2  -3  337.37    8.80
   3  -2  -3  336.77    8.20
   3   2  -3  321.47    8.80
   3   2  -3  329.97    9.00
   3   2  -3  335.27    8.40
   3   2  -3  325.67    8.80
  -3   2   3  329.37    8.30
   2  -2  -3  137.89    4.50
   2  -2  -3  133.69    4.30
  -2  -2   3  133.59    4.20
   2  -2  -3  136.29    4.70
  -2  -2   3  136.99    4.50
   2  -2  -3  130.99    4.20
   2  -2  -3  136.49    3.90
   2   2  -3  136.79    4.40
   2   2  -3  127.09    4.30
   2   2  -3  145.79    4.40
  -2   2   3  132.29    4.00
   2   2  -3  132.99    4.20
  -2   2   3  142.09    3.50
   2   2  -3  136.49    3.80
   1  -2  -3  163.98    5.50
   1  -2  -3  154.48    4.80
   1  -2  -3  156.48    5.10
  -1  -2   3  168.48    4.40
   1  -2  -3  165.68    5.50
  -1  -2   3  159.58    5.00
   1   2  -3  157.78    5.00
  -1   2   3  168.58    4.40
   1   2  -3  164.68    4.10
   1   2  -3  166.68    4.80
  -1   2   3  161.18    4.70
   1   2  -3  156.78    4.90
   1   2  -3  159.78    4.80
   0  -2  -3 3660.43   87.59
   0  -2   3 3841.82   86.69
   0  -2  -3 4085.69   90.49
   0  -2   3 4008.00   87.79
   0  -2  -3 4030.10   87.69
   0  -2  -3 3747.43   88.69
   0   2  -3 3715.33   88.09
   0   2  -3 3976.70   91.49
   0   2   3 3882.51   88.89
   0   2  -3 3599.04   89.29
   0   2   3 3799.12   86.49
  -1  -2  -3    0.00    0.80
  -1  -2  -3    0.00    1.10
   1  -2   3   -0.30    0.80
   1  -2   3    3.10    0.80
  -1  -2  -3   -0.90    0.70
   1   2   3    0.00    0.80
  -1   2  -3    2.40    0.70
   1   2   3   -1.50    0.60
  -1   2  -3   -0.30    0.60
  -2  -2  -3 3521.95   78.89
  -2  -2  -3 3632.54   80.49
   2  -2   3 3488.15   78.99
  -2  -2  -3 3524.25   78.99
   2   2   3 3366.66   78.99
  -2   2  -3 3466.95   78.99
   2   2   3 3611.04   78.99
   2   2   3 3350.36   78.99
  -3  -2  -3   96.99    3.70
   3  -2   3   98.69    3.70
  -3  -2  -3   94.09    3.80
   3  -2   3  100.69    2.80
   3   2   3   99.29    3.80
   3   2   3  105.39    3.80
  -3   2  -3  101.59    2.80
   3   2   3   95.99    3.80
   4  -2   3  114.19    4.60
  -4  -2  -3   96.79    4.00
   4   2   3  111.49    4.30
   4   2   3  106.09    4.30
   4   2   3  110.49    4.10
  -5  -2  -3  135.89    5.00
   5  -2   3  142.99    5.60
   5   2   3  144.39    5.50
   5   2   3  138.99    5.10
   5   2   3  145.99    5.20
   6  -2   3  563.74   16.00
   6  -2   3  591.14   16.10
  -6  -2  -3  603.34   15.40
   6   2   3  596.84   15.60
   6   2   3  578.64   16.10
   6   2   3  596.44   15.40
   6   2   3  558.64   16.30
   7  -2   3   23.80    2.70
   7  -2   3   17.90    2.40
   7   2   3   20.90    2.60
   7   2   3   17.10    2.60
   7   2   3   21.60    2.30
   8  -2   3  755.62   20.70
   8  -2   3  758.72   21.60
   8   2   3  729.43   20.70
   8   2   3  764.92   21.50
   9  -2   3    5.50    2.10
   9  -2   3   12.20    2.20
   9   2   3    5.70    2.00
   9   2   3    9.30    2.10
  10  -2   3  743.33   22.40
  10  -2   3  691.33   23.40
  10   2   3  720.73   21.10
  11  -2   3   14.10    3.60
  11  -2   3   16.40    3.40
  11   2   3   12.00    3.30
  11   2   3   11.70    2.80
  13  -3  -3   64.59    5.90
  13  -3  -3   71.09    6.70
  13   3  -3   67.79    5.70
  13   3  -3   59.89    6.70
  12  -3  -3  307.67   12.70
  12  -3  -3  288.47   13.30
  12   3  -3  295.97   12.60
  12   3  -3  310.87   11.90
  11  -3  -3  689.23   22.20
  11  -3  -3  680.53   21.10
  11   3  -3  672.03   20.20
  11   3  -3  701.83   21.40
  10  -3  -3   27.20    2.90
  10  -3  -3   24.60    3.50
  10  -3  -3   25.80    3.90
  10   3  -3   25.20    2.90
  10   3  -3   25.80    3.60
  10   3  -3   33.80    3.70
  10   3  -3   27.80    3.00
   9  -3  -3  246.98    8.10
   9  -3  -3  222.38    9.70
   9  -3  -3  241.98    9.30
   9   3  -3  239.08    8.50
   9   3  -3  231.68    8.70
   9   3  -3  262.57    7.80
   9   3  -3  255.37    9.50
   9   3  -3  240.08    8.50
   8  -3  -3    3.90    1.40
   8  -3  -3    3.40    1.50
   8  -3  -3    1.60    0.90
  -8  -3   3    3.70    1.20
   8   3  -3    1.80    1.20
   8   3  -3    4.30    1.10
   8   3  -3    4.30    1.40
   8   3  -3    3.10    1.10
   7  -3  -3   92.39    3.50
  -7  -3   3   94.19    4.40
   7  -3  -3   98.89    3.50
   7  -3  -3   92.69    5.10
   7  -3  -3   92.89    4.50
   7  -3  -3   88.29    3.60
   7   3  -3   96.89    3.70
   7   3  -3   91.19    4.30
   7   3  -3   94.99    4.40
   7   3  -3   97.89    4.60
   6  -3  -3  406.56    9.30
   6  -3  -3  425.56   10.60
   6  -3  -3  422.26   10.60
  -6  -3   3  413.56   11.60
   6  -3  -3  391.06   12.30
   6  -3  -3  403.36   10.40
   6  -3  -3  404.36   11.60
   6   3  -3  402.86   10.60
   6   3  -3  401.56   11.60
   6   3  -3  391.46   11.30
   6   3  -3  398.76   11.60
   5  -3  -3 1197.98   29.50
   5  -3  -3 1208.98   30.30
  -5  -3   3 1217.08   29.70
   5  -3  -3 1270.37   28.90
   5  -3  -3 1261.97   28.90
   5  -3  -3 1265.27   28.40
   5   3  -3 1229.78   29.40
   5   3  -3 1212.48   29.70
   5   3  -3 1242.58   28.80
   5   3  -3 1194.28   29.40
   4  -3  -3 1396.96   32.20
  -4  -3   3 1333.17   33.10
   4  -3  -3 1413.36   32.60
   4  -3  -3 1385.66   33.30
   4  -3  -3 1462.85   31.50
  -4  -3   3 1300.17   32.80
   4  -3  -3 1384.66   32.20
   4   3  -3 1331.57   32.70
   4   3  -3 1411.26   32.00
  -4   3   3 1454.25   32.00
   4   3  -3 1380.06   32.50
   4   3  -3 1354.96   32.40
  -3  -3   3 1910.51   47.00
   3  -3  -3 2053.59   46.80
   3  -3  -3 1947.71   47.30
  -3  -3   3 1888.31   47.00
   3  -3  -3 2192.58   45.70
   3  -3  -3 1986.50   46.40
   3   3  -3 2087.49   46.60
   3   3  -3 1954.50   46.90
   3   3  -3 2028.10   46.70
  -3   3   3 2162.58   46.00
   3   3  -3 2054.69   46.30
  -3   3   3 2144.29   46.40
   2  -3  -3  103.89    3.60
   2  -3  -3  108.59    4.20
  -2  -3   3  113.79    3.80
   2  -3  -3  103.39    4.20
  -2  -3   3  103.99    4.10
   2  -3  -3  108.59    3.90
   2   3  -3  100.59    3.50
  -2   3   3  106.39    3.00
   2   3  -3  107.29    3.80
  -2   3   3  104.99    3.50
   2   3  -3  109.49    3.80
   2   3  -3  122.29    3.70
  -1  -3   3  910.71   22.80
   1  -3  -3  936.31   23.20
   1  -3  -3  975.90   22.40
   1  -3  -3  909.11   23.20
  -1  -3   3  952.60   22.20
   1  -3  -3  907.91   23.40
   1   3  -3  926.81   22.30
   1   3  -3  946.01   22.60
  -1   3   3  957.40   22.30
   1   3  -3  983.30   22.30
  -1   3   3  965.40   21.80
   0  -3  -3  610.04   16.10
   0  -3  -3  591.34   15.20
   0  -3   3  594.64   15.20
   0  -3  -3  601.14   14.70
   0  -3   3  576.04   14.60
   0  -3  -3  575.24   15.50
   0   3  -3  589.44   15.10
   0   3  -3  609.64   14.40
   0   3   3  609.14   14.40
   0   3   3  596.64   14.70
   0   3  -3  591.64   14.40
   0   3  -3  609.74   15.00
  -1  -3  -3  200.28    4.80
  -1  -3  -3  183.08    5.70
  -1  -3  -3  185.28    6.80
   1  -3   3  200.28    6.20
  -1  -3  -3  193.08    6.00
   1  -3   3  197.48    5.80
   1   3   3  193.88    5.70
   1   3   3  194.78    5.80
  -1   3  -3  198.18    5.20
  -1   3  -3  194.38    5.20
   1   3   3  183.88    5.80
   2  -3   3  446.96   11.90
  -2  -3  -3  438.56   11.70
  -2  -3  -3  421.56   12.80
   2  -3   3  455.05   11.50
  -2  -3  -3  445.96   11.60
  -2   3  -3  452.55   10.60
   2   3   3  444.96   11.70
   2   3   3  436.56   11.60
   2   3   3  441.96   11.60
  -2   3  -3  443.26   10.60
   3  -3   3 1705.23   40.00
  -3  -3  -3 1686.83   39.90
  -3  -3  -3 1693.93   40.20
   3   3   3 1755.62   40.00
  -3   3  -3 1789.92   38.10
   3   3   3 1691.33   39.80
   3   3   3 1617.74   39.80
  -4  -3  -3  883.81   22.50
  -4  -3  -3  905.61   22.10
   4   3   3  887.61   22.10
   4   3   3  883.61   22.20
   4   3   3  883.81   21.90
   5  -3   3  648.24   17.60
  -5  -3  -3  656.73   17.20
   5   3   3  666.73   17.70
   5   3   3  668.13   17.00
   5   3   3  650.13   17.40
   5   3   3  642.14   17.10
  -6  -3  -3   20.00    2.30
   6  -3   3   20.40    2.50
   6   3   3   23.70    2.10
   6   3   3   20.60    2.40
   6   3   3   18.90    2.20
   6   3   3   24.10    2.80
   7  -3   3  175.18    7.00
   7  -3   3  181.88    7.10
   7   3   3  170.68    7.00
   7   3   3  182.38    6.50
   7   3   3  172.58    7.30
   8  -3   3  194.08    8.10
   8  -3   3  183.08    8.10
   8  -3   3  187.08    7.60
   8   3   3  185.68    7.70
   8   3   3  185.78    8.10
   9  -3   3  131.79    7.00
   9  -3   3  118.29    6.10
   9   3   3  122.49    6.80
   9   3   3  122.59    6.40
  10  -3   3   43.50    4.80
  10   3   3   41.80    4.90
  10   3   3   50.89    5.00
  13  -4  -3    0.90    1.90
  13  -4  -3    2.70    2.30
  13   4  -3    1.00    1.90
  13   4  -3   -1.70    1.80
  12  -4  -3   19.40    4.00
  12  -4  -3   18.40    3.60
  12   4  -3   23.90    4.10
  12   4  -3   17.60    3.40
  11  -4  -3  134.89    7.40
  11  -4  -3  132.19    8.00
  11   4  -3  135.59    7.50
  11   4  -3  132.39    6.90
  10  -4  -3  122.29    6.60
  10  -4  -3  130.49    7.50
  10   4  -3  124.99    6.00
  10   4  -3  128.79    6.80
  10   4  -3  119.39    6.00
  10   4  -3  127.69    6.50
   9  -4  -3  194.98    6.70
  -9  -4   3  196.58    7.50
   9  -4  -3  183.18    8.70
   9  -4  -3  189.58    8.00
   9   4  -3  189.08    7.60
   9   4  -3  193.18    8.10
   9   4  -3  194.88    7.80
   9   4  -3  201.68    6.80
  -8  -4   3   38.20    2.90
   8  -4  -3   35.30    3.50
   8  -4  -3   38.00    2.40
   8  -4  -3   42.70    3.40
   8   4  -3   42.00    2.60
   8   4  -3   40.80    3.10
   8   4  -3   39.50    3.20
   8   4  -3   39.90    3.30
  -7  -4   3  457.35   13.20
   7  -4  -3  439.26   14.10
   7  -4  -3  467.55   13.30
   7  -4  -3  469.85   11.70
   7  -4  -3  456.25   11.80
   7   4  -3  443.36   13.20
   7   4  -3  459.25   13.30
   7   4  -3  448.56   13.00
   7   4  -3  458.75   12.30
   6  -4  -3    0.10    1.00
   6  -4  -3    0.90    0.60
   6  -4  -3    1.50    0.60
  -6  -4   3    1.10    0.90
   6  -4  -3    2.70    1.10
   6   4  -3    0.90    0.70
   6   4  -3    1.20    0.90
   6   4  -3    0.50    0.80
   6   4  -3    0.60    0.90
   5  -4  -3   38.10    2.00
   5  -4  -3   40.30    2.50
   5  -4  -3   38.90    1.70
   5  -4  -3   37.30    2.80
  -5  -4   3   38.30    2.80
  -5  -4   3   35.50    2.60
   5   4  -3   37.50    2.40
   5   4  -3   40.10    2.40
   5   4  -3   35.80    2.10
   5   4  -3   45.40    2.70
   4  -4  -3  200.98    4.90
  -4  -4   3  193.18    6.80
  -4  -4   3  185.08    6.40
   4  -4  -3  189.98    6.10
   4  -4  -3  191.28    6.80
   4  -4  -3  201.88    5.80
   4   4  -3  188.48    5.90
   4   4  -3  194.78    5.80
   4   4  -3  191.68    6.40
   4   4  -3  197.08    6.20
  -4   4   3  195.58    5.80
   3  -4  -3  718.63   18.70
   3  -4  -3  722.33   17.70
  -3  -4   3  718.63   18.30
   3  -4  -3  689.23   18.40
  -3  -4   3  736.73   18.40
   3  -4  -3  733.93   17.50
   3   4  -3  714.43   17.40
   3   4  -3  696.23   17.70
  -3   4   3  727.03   17.50
   3   4  -3  711.03   17.90
   3   4  -3  686.33   17.40
  -3   4   3  727.73   16.50
   2  -4  -3  406.66   10.40
   2  -4  -3  389.76   11.40
  -2  -4   3  399.46   10.80
  -2  -4   3  375.86   11.00
   2  -4  -3  392.96   11.50
   2  -4  -3  411.16   10.70
   2   4  -3  390.16   10.50
  -2   4   3  391.36   10.30
   2   4  -3  392.26   10.30
  -2   4   3  398.96    9.60
   2   4  -3  392.76   10.50
   2   4  -3  392.56   10.00
   1  -4  -3 2432.66   53.99
   1  -4  -3 2326.17   52.39
   1  -4  -3 2225.98   53.69
   1  -4  -3 2198.98   53.09
  -1  -4   3 2147.49   53.09
  -1  -4   3 2286.07   52.69
   1   4  -3 2329.27   52.09
   1   4  -3 2347.86   52.29
  -1   4   3 2334.27   51.69
  -1   4   3 2327.77   52.39
   1   4  -3 2239.68   52.49
   0  -4  -3  127.89    5.10
   0  -4  -3  137.79    5.80
   0  -4   3  131.99    4.80
   0  -4   3  138.09    5.10
   0  -4  -3  132.69    4.50
   0  -4  -3  132.89    5.00
   0   4  -3  130.39    4.40
   0   4   3  130.09    4.40
   0   4  -3  138.69    4.20
   0   4  -3  133.29    4.80
   0   4   3  130.29    4.10
  -1  -4  -3  132.49    4.70
  -1  -4  -3  141.19    5.20
   1  -4   3  138.59    5.00
  -1  -4  -3  142.69    4.10
   1  -4   3  128.79    5.10
  -1  -4  -3  135.49    5.90
  -1   4  -3  142.19    4.20
   1   4   3  139.59    4.70
   1   4   3  134.59    4.80
   1   4   3  137.69    4.50
  -1   4  -3  142.59    4.20
  -2  -4  -3  568.94   16.20
  -2  -4  -3  570.84   14.70
   2  -4   3  542.65   15.00
   2  -4   3  563.04   14.70
  -2  -4  -3  563.54   14.90
  -2  -4  -3  582.64   13.00
   2   4   3  552.84   14.40
  -2   4  -3  569.24   13.40
  -2   4  -3  567.84   13.40
   2   4   3  576.14   14.50
   2   4   3  560.14   14.70
  -3  -4  -3   54.79    2.90
  -3  -4  -3   58.29    3.20
  -3  -4  -3   50.39    3.70
   3  -4   3   60.99    3.10
   3  -4   3   53.89    3.10
   3   4   3   60.99    3.10
   3   4   3   57.29    2.90
   3   4   3   56.19    2.80
   3   4   3   60.39    3.00
  -4  -4  -3   28.70    2.40
   4  -4   3   25.70    2.30
  -4  -4  -3   28.50    2.20
   4   4   3   27.40    2.20
   4   4   3   29.30    2.30
   4   4   3   26.60    2.10
   4   4   3   27.20    2.20
  -5  -4  -3  141.69    5.60
  -5  -4  -3  144.49    6.00
   5   4   3  133.39    5.50
   5   4   3  152.98    5.50
   5   4   3  135.39    5.60
   5   4   3  137.39    5.60
  -6  -4  -3   71.29    4.00
   6  -4   3   69.79    4.10
   6   4   3   77.89    3.80
   6   4   3   68.99    4.00
   6   4   3   70.29    4.10
   6   4   3   71.89    4.00
  -7  -4  -3  271.97    9.30
   7  -4   3  267.37    9.40
   7  -4   3  275.47    9.60
   7   4   3  266.77    9.70
   7   4   3  272.97    9.50
   7   4   3  257.97    9.10
   8  -4   3   11.00    2.20
   8  -4   3   16.30    2.80
   8  -4   3   17.20    2.60
   8   4   3   14.10    2.50
   8   4   3   17.80    2.80
   9  -4   3    1.80    1.50
   9  -4   3    0.70    1.30
   9   4   3    0.40    1.30
   9   4   3   -0.70    1.30
  10  -4   3   79.59    5.80
  10  -4   3   69.89    5.80
  10   4   3   81.29    5.50
  10   4   3   87.09    6.10
  12  -5  -3   19.10    3.60
  12  -5  -3   18.40    3.90
  12   5  -3   13.00    3.20
  12   5  -3   17.60    3.50
  11  -5  -3  420.66   16.50
  11  -5  -3  459.05   15.70
  11   5  -3  462.45   15.90
  11   5  -3  467.95   15.50
  10  -5  -3    1.80    1.60
  10  -5  -3    2.00    1.90
  10   5  -3    2.50    1.30
  10   5  -3    2.60    1.40
  10   5  -3    1.40    1.50
  10   5  -3    3.70    1.80
   9  -5  -3  746.63   22.70
  -9  -5   3  761.72   20.80
   9  -5  -3  774.12   21.50
   9   5  -3  772.02   21.70
   9   5  -3  783.32   21.60
   9   5  -3  745.43   21.20
   9   5  -3  777.62   20.10
   8  -5  -3   21.60    2.80
   8  -5  -3   23.60    3.40
  -8  -5   3   19.10    2.50
   8   5  -3   25.40    2.90
   8   5  -3   27.00    2.60
   8   5  -3   22.50    2.70
   8   5  -3   27.90    3.10
  -7  -5   3  570.94   16.10
   7  -5  -3  573.24   16.00
   7  -5  -3  613.24   14.50
   7  -5  -3  595.94   14.60
   7  -5  -3  567.44   17.20
   7   5  -3  539.15   15.90
   7   5  -3  588.64   16.50
   7   5  -3  585.64   16.20
   7   5  -3  576.34   15.30
   6  -5  -3  228.98    8.60
  -6  -5   3  219.18    8.70
   6  -5  -3  243.78    7.80
   6  -5  -3  254.27    6.90
   6  -5  -3  242.48    6.30
  -6  -5   3  230.48    8.00
   6   5  -3  227.38    7.70
   6   5  -3  234.28    8.10
   6   5  -3  232.58    7.30
   6   5  -3  236.88    7.70
  -5  -5   3  220.78    7.50
   5  -5  -3  221.38    6.40
   5  -5  -3  209.08    7.80
  -5  -5   3  227.88    8.20
   5  -5  -3  224.28    5.50
   5  -5  -3  223.48    7.00
   5   5  -3  216.48    7.40
   5   5  -3  216.58    6.80
   5   5  -3  213.28    7.10
   5   5  -3  214.78    6.90
  -4  -5   3  358.96   10.90
   4  -5  -3  328.57   10.60
   4  -5  -3  358.16    9.70
   4  -5  -3  358.16    9.40
  -4  -5   3  350.66   10.50
   4  -5  -3  364.86   11.20
   4   5  -3  334.27    9.80
  -4   5   3  333.37    9.50
   4   5  -3  347.67   10.10
   4   5  -3  333.67    9.40
   4   5  -3  345.67    9.50
   3  -5  -3 2677.33   60.29
   3  -5  -3 2724.43   60.49
  -3  -5   3 2501.45   61.29
   3  -5  -3 2687.93   62.19
  -3  -5   3 2492.95   61.39
   3  -5  -3 2585.64   61.59
  -3   5   3 2758.02   59.39
   3   5  -3 2731.63   60.59
  -3   5   3 2696.93   60.39
   3   5  -3 2596.24   60.29
   3   5  -3 2675.23   59.99
   3   5  -3 2560.14   60.69
   2  -5  -3  344.87   11.20
  -2  -5   3  348.07   10.70
  -2  -5   3  365.86   10.60
   2  -5  -3  363.66    9.80
   2  -5  -3  362.16   11.10
   2  -5  -3  376.76   10.20
  -2   5   3  374.46    9.10
   2   5  -3  370.86   10.00
   2   5  -3  360.16    9.90
   2   5  -3  354.36    9.20
  -2   5   3  374.16    9.90
   2   5  -3  350.86    9.80
   1  -5  -3 1821.32   43.50
   1  -5  -3 1924.51   44.30
  -1  -5   3 1785.42   44.60
  -1  -5   3 1853.91   44.30
   1  -5  -3 1852.41   45.40
   1  -5  -3 1921.81   45.40
  -1   5   3 1890.01   42.90
   1   5  -3 1915.31   43.50
  -1   5   3 1907.31   42.70
   1   5  -3 1949.41   43.00
  -1   5   3 1951.90   43.70
   1   5  -3 1815.82   43.60
   0  -5  -3  238.18    7.20
   0  -5  -3  238.58    7.30
   0  -5   3  255.17    8.00
   0  -5  -3  244.78    8.80
   0  -5   3  248.28    8.10
   0  -5  -3  244.48    8.40
   0   5   3  244.48    7.30
   0   5  -3  250.27    7.60
   0   5   3  256.57    6.50
   0   5   3  236.98    6.90
   0   5   3  250.17    7.40
   0   5  -3  249.38    7.00
   1  -5   3  962.90   23.50
   1  -5   3  910.71   23.50
   1  -5   3  957.20   21.50
  -1  -5  -3  928.71   23.70
  -1  -5  -3  915.51   22.80
  -1  -5  -3  926.41   24.60
  -1  -5  -3  936.51   22.30
   1   5   3  920.61   22.80
   1   5   3  951.00   22.10
   1   5   3  903.71   22.60
   1   5   3  912.21   22.40
  -1   5  -3  937.71   21.90
  -2  -5  -3  197.88    8.00
   2  -5   3  217.28    6.00
  -2  -5  -3  204.08    5.50
   2  -5   3  222.78    7.20
   2  -5   3  196.38    7.10
  -2  -5  -3  199.88    7.10
  -2  -5  -3  192.48    6.60
  -2   5  -3  211.58    5.60
   2   5   3  204.08    6.80
   2   5   3  208.68    6.60
   2   5   3  215.78    6.40
   2   5   3  200.38    6.40
  -2   5  -3  209.78    5.60
  -3  -5  -3  505.75   16.10
  -3  -5  -3  522.95   14.90
  -3  -5  -3  547.05   14.60
   3  -5   3  542.85   14.80
   3  -5   3  527.65   14.90
  -3  -5  -3  562.14   12.70
  -3   5  -3  538.75   12.40
   3   5   3  535.65   14.30
  -3   5  -3  552.44   12.40
   3   5   3  534.75   14.20
   3   5   3  540.15   14.20
   3   5   3  522.45   14.50
   4  -5   3  224.68    7.80
  -4  -5  -3  218.08    7.50
   4  -5   3  224.28    7.90
  -4  -5  -3  216.58    7.90
   4   5   3  221.68    7.40
   4   5   3  219.88    7.20
   4   5   3  217.78    7.60
   4   5   3  221.58    7.40
  -5  -5  -3  967.30   25.10
   5  -5   3  984.80   25.40
  -5  -5  -3  961.40   25.50
   5   5   3  950.80   24.80
   5   5   3  996.00   24.40
   5   5   3  995.00   25.00
   5   5   3  990.10   25.20
  -6  -5  -3   12.80    2.20
   6  -5   3   16.60    2.50
   6   5   3   12.90    2.20
   6   5   3   14.50    2.30
   6   5   3   15.10    2.20
   6   5   3   18.70    2.20
   7  -5   3  489.35   14.80
  -7  -5  -3  496.45   14.70
   7  -5   3  467.75   14.60
   7   5   3  451.75   14.40
   7   5   3  478.95   14.80
   7   5   3  487.15   14.60
   8  -5   3   -0.60    1.10
   8  -5   3    2.80    1.50
   8  -5   3    0.60    1.20
   8   5   3    2.70    1.50
   8   5   3    1.00    1.40
   9  -5   3   43.90    4.60
   9  -5   3   52.09    6.00
   9   5   3   48.10    4.80
   9   5   3   48.90    5.10
  10  -5   3   72.09    6.40
  10  -5   3   71.19    5.70
  10   5   3   88.39    6.30
  10   5   3   79.29    5.50
  12  -6  -3   96.99    6.70
  12  -6  -3  111.89    8.00
  12   6  -3   94.69    6.70
  12   6  -3   98.59    6.80
  11  -6  -3    5.60    2.20
  11  -6  -3    7.10    2.80
  11   6  -3    4.70    2.00
  11   6  -3    7.20    2.20
  11   6  -3    6.00    2.30
  11   6  -3    7.30    2.30
  10  -6  -3   58.89    4.60
 -10  -6   3   60.39    4.10
  10  -6  -3   59.79    5.30
  10   6  -3   65.29    4.90
  10   6  -3   59.19    4.60
  10   6  -3   67.19    4.10
  10   6  -3   65.89    4.90
  -9  -6   3    7.70    1.80
   9  -6  -3    7.80    2.40
   9  -6  -3    5.20    1.90
   9   6  -3    8.10    2.10
   9   6  -3    7.10    1.60
   9   6  -3    8.80    2.10
   9   6  -3    6.80    1.90
   8  -6  -3 1191.98   32.00
  -8  -6   3 1196.78   30.30
   8  -6  -3 1160.18   30.30
   8   6  -3 1195.18   30.40
   8   6  -3 1180.48   30.90
   8   6  -3 1202.98   30.50
   8   6  -3 1184.28   29.50
  -7  -6   3  173.18    6.90
   7  -6  -3  173.98    7.80
  -7  -6   3  190.18    8.40
   7  -6  -3  187.38    6.90
   7   6  -3  179.38    6.80
   7   6  -3  176.88    6.40
   7   6  -3  176.08    6.90
   7   6  -3  175.48    7.20
   6  -6  -3 3017.00   69.59
  -6  -6   3 2996.10   72.89
   6  -6  -3 3171.58   70.89
   6  -6  -3 2973.00   72.39
  -6  -6   3 3061.09   71.49
   6   6  -3 3134.89   71.19
   6   6  -3 3045.70   70.79
   6   6  -3 3152.88   70.59
   6   6  -3 3042.80   71.59
   5  -6  -3  424.26   13.60
  -5  -6   3  421.86   12.60
   5  -6  -3  447.46   11.30
  -5  -6   3  446.26   13.60
   5  -6  -3  429.06   11.80
   5  -6  -3  419.36   13.10
   5   6  -3  405.36   12.00
   5   6  -3  423.36   11.70
   5   6  -3  423.26   12.50
   5   6  -3  420.26   11.60
   4  -6  -3  241.28    7.30
   4  -6  -3  242.88    7.10
  -4  -6   3  236.48    8.70
  -4  -6   3  234.18    8.30
   4  -6  -3  227.48    8.40
   4  -6  -3  222.38    8.70
   4   6  -3  234.08    7.30
   4   6  -3  243.68    7.00
   4   6  -3  237.58    7.50
   4   6  -3  240.18    7.90
  -4   6   3  236.28    7.30
   3  -6  -3    4.90    1.60
  -3  -6   3    5.80    1.60
  -3  -6   3    7.10    1.80
   3  -6  -3    7.10    1.40
   3  -6  -3    5.30    1.10
   3   6  -3    5.70    1.00
  -3   6   3    5.60    0.90
   3   6  -3   16.40    1.80
   3   6  -3    8.50    1.50
  -3   6   3    5.80    1.20
   2  -6  -3  177.08    7.20
   2  -6  -3  164.88    7.30
   2  -6  -3  191.18    6.00
   2  -6  -3  181.98    6.20
  -2  -6   3  183.18    6.90
  -2  -6   3  171.78    6.90
  -2   6   3  189.38    6.00
  -2   6   3  186.38    6.00
   2   6  -3  181.48    5.10
   2   6  -3  185.48    6.00
   2   6  -3  175.58    5.90
   2   6  -3  172.48    6.00
  -2   6   3  182.58    5.30
  -1  -6   3   30.30    2.70
  -1  -6   3   29.60    2.70
   1  -6  -3   27.90    3.20
   1  -6  -3   29.70    2.20
   1  -6  -3   31.30    2.10
   1  -6  -3   28.80    3.40
   1   6  -3   25.70    1.80
  -1   6   3   26.60    2.00
  -1   6   3   30.70    1.20
  -1   6   3   29.40    1.70
   1   6  -3   32.30    1.60
   1   6  -3   28.80    2.00
  -1   6   3   28.70    2.00
   0  -6   3 2880.11   69.59
   0  -6  -3 2864.31   68.49
   0  -6  -3 3046.30   70.79
   0  -6  -3 2941.71   70.29
   0  -6   3 3038.90   69.59
   0  -6   3 3217.18   66.99
   0  -6  -3 3055.49   68.79
   0   6  -3 2932.71   68.59
   0   6   3 3017.50   68.49
   0   6   3 2904.51   67.89
   0   6   3 2967.50   68.59
   0   6  -3 2904.11   67.89
   0   6   3 3087.89   67.29
  -1  -6  -3   24.90    1.90
  -1  -6  -3   21.10    3.00
  -1  -6  -3   21.30    1.90
  -1  -6  -3   18.70    2.60
   1  -6   3   23.80    2.80
   1  -6   3   20.40    1.30
   1  -6   3   25.30    2.60
   1   6   3   19.80    1.70
   1   6   3   15.50    1.80
  -1   6  -3   20.10    1.50
   1   6   3   17.90    2.00
   1   6   3   18.90    1.40
  -2  -6  -3 3588.44   76.39
  -2  -6  -3 3420.06   78.59
  -2  -6  -3 3274.07   79.79
   2  -6   3 3387.66   78.49
   2  -6   3 3493.15   78.59
   2  -6   3 3417.06   76.29
  -2  -6  -3 3322.17   77.59
  -2   6  -3 3318.17   75.99
   2   6   3 3380.26   77.69
  -2   6  -3 3421.16   75.99
   2   6   3 3334.27   77.19
   2   6   3 3266.27   77.19
   2   6   3 3312.87   76.69
  -3  -6  -3  109.39    6.10
  -3  -6  -3  122.59    5.60
   3  -6   3  125.99    4.50
   3  -6   3  115.29    5.40
   3  -6   3  114.69    5.40
  -3  -6  -3  121.69    3.70
  -3  -6  -3  123.59    5.20
   3   6   3  129.29    4.80
   3   6   3  122.39    4.90
   3   6   3  113.19    5.00
   3   6   3  126.89    4.90
   4  -6   3  141.09    5.40
  -4  -6  -3  148.89    6.40
   4  -6   3  148.09    6.30
   4  -6   3  150.78    6.40
  -4  -6  -3  145.39    6.00
   4   6   3  140.09    5.70
   4   6   3  147.39    5.60
   4   6   3  140.49    6.00
   4   6   3  149.59    5.70
  -5  -6  -3  330.57   10.80
   5  -6   3  344.17   11.30
  -5  -6  -3  320.67   11.10
   5  -6   3  303.57   10.80
   5  -6   3  341.47   10.40
   5   6   3  329.97   10.80
   5   6   3  336.57   10.10
   5   6   3  335.17   10.50
   5   6   3  332.67   10.50
   6  -6   3  315.57   11.10
   6  -6   3  331.07   11.40
  -6  -6  -3  325.87   11.40
  -6  -6  -3  339.27   11.20
   6   6   3  302.77   10.50
   6   6   3  318.17   10.70
   6   6   3  324.47   10.00
   6   6   3  303.37   10.80
   7  -6   3  181.08    8.10
  -7  -6  -3  192.78    7.90
   7  -6   3  168.98    7.70
   7   6   3  164.98    7.50
   7   6   3  171.38    7.50
   7   6   3  175.88    7.70
   8  -6   3 1018.00   27.40
   8  -6   3 1025.50   27.80
   8  -6   3 1037.90   28.20
   8   6   3 1044.90   28.30
   8   6   3 1010.50   27.70
   9  -6   3    4.30    2.70
   9   6   3    6.80    2.30
   9   6   3    6.10    2.20
  10   6   3  753.42   23.20
  10   6   3  730.73   22.20
  12  -7  -3  165.08    9.80
  12   7  -3  168.48    9.00
  12   7  -3  176.38    9.20
  11  -7  -3  368.76   15.30
  11  -7  -3  400.26   15.80
  11   7  -3  396.76   14.30
  11   7  -3  397.96   14.40
  11   7  -3  375.76   14.00
 -10  -7   3    7.90    1.90
  10  -7  -3    5.70    2.40
  10  -7  -3    6.20    2.10
  10   7  -3    8.90    2.30
  10   7  -3    6.40    2.20
  10   7  -3    7.50    2.00
  10   7  -3    5.30    2.20
   9  -7  -3   22.30    3.60
   9  -7  -3   23.50    3.10
  -9  -7   3   21.50    2.80
   9   7  -3   18.90    2.90
   9   7  -3   21.80    2.70
   9   7  -3   22.50    3.20
   9   7  -3   21.80    3.30
  -8  -7   3    3.30    1.40
   8  -7  -3    7.40    2.40
   8  -7  -3    5.80    1.70
   8   7  -3    4.40    1.50
   8   7  -3    6.80    1.80
   8   7  -3    5.00    1.90
   8   7  -3    2.90    1.40
   7  -7  -3    2.40    1.60
   7  -7  -3    1.00    1.60
  -7  -7   3    6.20    2.20
  -7  -7   3    0.70    1.10
   7  -7  -3    0.70    1.00
   7   7  -3    1.10    1.10
   7   7  -3    1.50    1.20
   7   7  -3    0.80    1.00
   7   7  -3    1.00    1.20
   6  -7  -3  252.27    7.30
   6  -7  -3  256.37    8.20
   6  -7  -3  255.87    9.70
   6  -7  -3  245.58   10.00
  -6  -7   3  245.48    9.90
  -6  -7   3  245.18    8.90
   6   7  -3  238.68    8.00
   6   7  -3  237.18    8.80
  -6   7   3  250.07    7.20
   6   7  -3  249.08    8.40
   6   7  -3  235.38    8.00
   5  -7  -3  437.96   12.30
   5  -7  -3  440.76   13.90
  -5  -7   3  454.45   14.50
   5  -7  -3  458.35   14.80
   5  -7  -3  451.85   11.90
  -5  -7   3  450.65   13.60
   5   7  -3  429.46   13.10
  -5   7   3  453.95   11.80
   5   7  -3  436.96   12.10
   5   7  -3  438.86   12.70
   5   7  -3  430.66   12.40
   4  -7  -3  206.88    6.40
  -4  -7   3  196.98    7.80
   4  -7  -3  203.68    6.50
   4  -7  -3  194.58    8.40
   4  -7  -3  189.58    7.80
  -4  -7   3  197.88    8.10
   4   7  -3  203.48    6.20
  -4   7   3  193.68    6.30
   4   7  -3  191.78    6.60
   4   7  -3  204.08    6.90
   4   7  -3  201.28    7.20
   3  -7  -3  475.15   14.70
   3  -7  -3  498.15   13.10
   3  -7  -3  526.15   13.30
  -3  -7   3  473.75   14.60
  -3  -7   3  474.95   14.80
   3  -7  -3  495.65   15.60
   3   7  -3  502.75   12.30
  -3   7   3  477.65   13.40
   3   7  -3  507.85   13.40
  -3   7   3  492.25   12.40
   3   7  -3  491.85   13.70
  -3   7   3  491.75   13.10
   3   7  -3  488.35   13.30
   2  -7  -3  158.48    5.70
  -2  -7   3  158.78    6.70
   2  -7  -3  157.98    5.50
   2  -7  -3  158.18    7.00
  -2  -7   3  154.58    6.70
   2  -7  -3  157.58    7.40
  -2   7   3  154.68    4.90
  -2   7   3  159.28    5.70
  -2   7   3  161.68    5.60
   2   7  -3  157.28    4.50
   2   7  -3  152.78    5.60
   2   7  -3  151.38    5.50
   2   7  -3  149.79    5.60
   1  -7  -3  319.67    9.40
   1  -7  -3  298.87   11.20
   1  -7  -3  325.07   11.30
   1  -7  -3  332.67    9.30
  -1  -7   3  324.57   10.70
  -1  -7   3  324.57   10.60
   1   7  -3  336.77    9.40
   1   7  -3  307.07    9.50
   1   7  -3  316.67    9.30
  -1   7   3  310.17    9.40
  -1   7   3  308.77    9.40
  -1   7   3  324.87    7.70
  -1   7   3  319.67    8.80
   1   7  -3  329.67    7.90
   0  -7  -3  133.79    6.70
   0  -7   3  148.29    3.80
   0  -7   3  135.59    6.10
   0  -7  -3  139.19    5.30
   0  -7  -3  139.39    5.60
   0  -7   3  141.29    6.20
   0  -7  -3  149.69    6.80
   0   7   3  136.29    5.30
   0   7  -3  145.49    4.90
   0   7  -3  131.29    5.20
   0   7   3  142.69    4.20
   0   7   3  141.39    4.90
   0   7   3  140.59    5.30
   1  -7   3   47.60    3.50
  -1  -7  -3   55.09    3.10
  -1  -7  -3   59.39    3.20
   1  -7   3   54.39    2.30
  -1  -7  -3   55.79    4.00
   1  -7   3   54.49    3.80
  -1  -7  -3   56.99    4.30
   1   7   3   46.30    2.90
   1   7   3   54.89    3.20
  -1   7  -3   52.29    2.50
   1   7   3   54.89    2.40
   1   7   3   50.39    2.80
   2  -7   3  381.76   12.30
   2  -7   3  379.46   12.20
  -2  -7  -3  378.56   12.40
  -2  -7  -3  351.56   13.00
   2  -7   3  405.36   10.20
  -2  -7  -3  394.76   10.50
  -2  -7  -3  375.96   11.40
   2   7   3  387.96   10.50
   2   7   3  379.76   11.10
  -2   7  -3  395.36   10.00
   2   7   3  382.96   10.90
   2   7   3  376.36   11.40
  -3  -7  -3  648.94   17.40
   3  -7   3  617.74   18.00
   3  -7   3  618.24   18.00
  -3  -7  -3  653.43   15.50
  -3  -7  -3  615.44   18.10
   3  -7   3  659.13   16.20
  -3  -7  -3  588.74   19.10
   3   7   3  646.34   16.50
   3   7   3  627.04   16.80
   3   7   3  643.54   16.90
   3   7   3  605.74   17.20
   4  -7   3   98.79    5.40
  -4  -7  -3   91.79    4.80
  -4  -7  -3   86.29    5.00
   4  -7   3   92.79    5.10
   4  -7   3   94.89    4.20
   4   7   3   88.09    4.40
   4   7   3   85.89    4.30
   4   7   3   90.89    4.80
   4   7   3   94.89    4.40
   5  -7   3  616.64   18.40
  -5  -7  -3  624.44   17.80
   5  -7   3  591.34   18.10
   5  -7   3  623.84   16.90
  -5  -7  -3  622.94   18.40
   5   7   3  623.64   17.80
   5   7   3  611.54   17.10
   5   7   3  611.84   17.30
   5   7   3  626.64   16.80
  -6  -7  -3    1.10    1.40
   6  -7   3    0.20    1.20
  -6  -7  -3    0.50    1.20
   6  -7   3    1.30    1.50
   6   7   3    0.60    1.20
   6   7   3    1.90    1.50
   6   7   3    1.80    1.10
   6   7   3    2.00    1.40
   7  -7   3   76.29    5.20
   7  -7   3   80.29    5.50
  -7  -7  -3   82.99    5.20
   7   7   3   82.29    5.00
   7   7   3   73.89    5.00
   7   7   3   74.19    4.90
   8  -7   3    6.60    1.90
   8  -7   3    4.80    2.00
   8   7   3    2.30    1.80
   8   7   3    2.00    1.80
   8   7   3    4.50    1.90
   9   7   3   55.79    4.80
   9   7   3   55.79    4.70
  10   7   3    6.60    2.40
  10   7   3    7.20    2.60
  11  -8  -3    1.30    2.20
  11  -8  -3    0.10    2.10
  11   8  -3   -0.20    1.30
  11   8  -3    0.90    1.60
  11   8  -3    2.50    2.10
  10  -8  -3  142.49    8.50
  10  -8  -3  159.78    9.50
 -10  -8   3  139.79    6.80
  10   8  -3  137.09    6.70
  10   8  -3  147.89    7.50
  10   8  -3  149.88    7.90
  10   8  -3  151.48    7.80
   9  -8  -3  564.14   19.00
   9  -8  -3  545.75   19.50
  -9  -8   3  525.65   16.70
   9   8  -3  609.24   17.40
   9   8  -3  559.14   17.40
   9   8  -3  563.84   18.00
   9   8  -3  572.64   16.60
   8  -8  -3   11.80    2.70
  -8  -8   3   13.00    3.00
   8  -8  -3   21.40    3.80
  -8  -8   3   10.70    2.10
   8  -8  -3   13.10    2.60
   8   8  -3   13.10    2.20
   8   8  -3   15.40    2.60
   8   8  -3   14.60    2.40
   8   8  -3   12.40    2.50
   7  -8  -3  181.08    6.90
   7  -8  -3  168.78    8.30
   7  -8  -3  166.38    8.70
  -7  -8   3  189.68    7.60
  -7  -8   3  167.58    8.70
   7   8  -3  175.98    6.90
   7   8  -3  183.18    6.90
   7   8  -3  173.18    7.70
   7   8  -3  179.38    7.30
  -6  -8   3   15.50    2.50
   6  -8  -3   13.30    2.00
   6  -8  -3   12.50    2.90
   6  -8  -3   16.30    1.80
  -6  -8   3   13.80    2.90
   6  -8  -3   15.50    2.80
   6   8  -3   14.60    2.30
  -6   8   3   17.60    1.80
   6   8  -3   15.70    2.50
   6   8  -3   13.50    2.00
   6   8  -3   14.10    1.90
  -5  -8   3   16.20    3.00
   5  -8  -3   19.90    2.00
   5  -8  -3   18.00    2.80
   5  -8  -3   13.50    2.90
   5  -8  -3   15.60    1.90
  -5  -8   3   21.00    2.80
  -5   8   3   18.50    1.90
   5   8  -3   16.30    2.20
   5   8  -3   19.60    2.60
   5   8  -3   18.10    2.30
   5   8  -3   15.80    1.80
   4  -8  -3    3.70    1.70
  -4  -8   3    7.90    2.10
   4  -8  -3    8.30    2.40
  -4  -8   3    4.00    1.80
   4  -8  -3    5.80    1.20
   4  -8  -3    5.20    1.30
   4   8  -3    5.90    1.50
   4   8  -3    4.70    1.50
  -4   8   3    5.00    1.20
   4   8  -3    4.20    1.30
   4   8  -3    8.00    1.20
  -3  -8   3    4.40    1.70
   3  -8  -3    4.00    1.80
   3  -8  -3    4.60    2.00
   3  -8  -3    4.60    1.10
  -3  -8   3   15.00    2.60
   3  -8  -3   13.10    1.70
  -3   8   3    4.20    1.10
   3   8  -3    3.90    1.20
  -3   8   3    5.10    1.00
   3   8  -3    4.10    1.30
  -3   8   3    4.90    1.30
   3   8  -3    4.30    1.30
   3   8  -3    5.40    0.90
   2  -8  -3   73.19    5.30
   2  -8  -3   83.39    3.50
   2  -8  -3   81.79    5.20
  -2  -8   3   81.59    4.90
  -2  -8   3   84.89    5.10
   2  -8  -3   79.69    3.80
   2   8  -3   78.79    3.90
   2   8  -3   78.79    3.90
   2   8  -3   81.89    3.80
  -2   8   3   78.89    3.90
  -2   8   3   78.49    3.80
  -2   8   3   74.79    3.30
   1  -8  -3  576.04   18.40
   1  -8  -3  608.74   18.20
  -1  -8   3  617.94   17.70
  -1  -8   3  627.14   17.80
   1  -8  -3  595.74   16.10
   1  -8  -3  636.34   16.90
   1   8  -3  585.14   16.10
  -1   8   3  595.24   16.10
  -1   8   3  581.94   16.00
  -1   8   3  576.54   15.30
   1   8  -3  596.14   15.80
   1   8  -3  607.54   15.90
  -1   8   3  613.34   14.00
   0  -8   3   24.30    3.00
   0  -8   3   22.90    3.00
   0  -8  -3   22.80    3.40
   0  -8  -3   27.30    3.70
   0  -8  -3   26.30    2.20
   0  -8  -3   19.40    2.50
   0   8  -3   17.60    1.80
   0   8   3   18.40    2.10
   0   8   3   24.20    1.40
   0   8   3   23.60    2.00
   0   8  -3   25.30    2.20
   0   8   3   19.00    2.30
  -1  -8  -3  158.98    6.10
   1  -8   3  148.79    6.80
   1  -8   3  165.28    7.10
  -1  -8  -3  150.78    6.10
  -1  -8  -3  150.68    7.50
  -1  -8  -3  161.38    7.50
   1   8   3  161.48    5.00
   1   8   3  160.78    5.80
   1   8   3  161.18    6.00
   1   8   3  152.38    6.10
  -1   8  -3  162.68    5.30
  -2  -8  -3   98.39    4.20
  -2  -8  -3   83.09    5.60
  -2  -8  -3   94.49    4.70
   2  -8   3   96.79    5.40
   2  -8   3   93.89    5.20
  -2  -8  -3   88.19    5.40
   2   8   3  100.69    3.90
   2   8   3   94.99    4.70
  -2   8  -3   96.79    3.60
   2   8   3   98.99    4.40
   2   8   3   89.79    4.30
  -3  -8  -3  203.58    9.70
  -3  -8  -3  240.58    8.50
  -3  -8  -3  233.78    9.30
   3  -8   3  242.88    9.30
   3  -8   3  244.28    9.40
   3   8   3  242.48    8.10
   3   8   3  236.28    7.60
   3   8   3  220.98    8.30
   3   8   3  231.58    8.00
   4  -8   3  137.19    6.90
  -4  -8  -3  143.39    6.40
  -4  -8  -3  143.49    7.00
   4  -8   3  141.39    7.00
   4   8   3  139.29    6.00
   4   8   3  143.59    6.50
   4   8   3  144.99    5.80
   4   8   3  145.19    5.90
   5  -8   3   50.29    4.30
  -5  -8  -3   53.89    4.40
   5  -8   3   53.99    4.30
  -5  -8  -3   59.19    4.10
   5   8   3   55.99    3.70
   5   8   3   56.79    4.10
   5   8   3   50.69    3.70
   5   8   3   52.09    3.50
  -6  -8  -3    3.60    1.70
   6  -8   3    5.80    2.10
  -6  -8  -3    3.20    1.50
   6  -8   3    6.90    2.20
   6   8   3    3.20    1.50
   6   8   3    3.10    1.40
   6   8   3    2.90    1.60
   6   8   3    4.10    1.80
  -7  -8  -3  229.08   10.20
   7  -8   3  243.28   10.60
  -7  -8  -3  258.97   10.20
   7  -8   3  224.28   10.00
   7   8   3  222.28    9.70
   7   8   3  218.88    9.20
   7   8   3  233.88    9.40
   8  -8   3   30.70    4.30
   8   8   3   32.20    4.40
   8   8   3   42.10    4.50
   8   8   3   43.60    4.60
   9   8   3   13.80    3.00
   9   8   3    8.60    2.60
  11  -9  -3  133.39    9.40
  11  -9  -3  144.89    9.00
  11   9  -3  132.09    8.00
  11   9  -3  130.29    7.80
  11   9  -3  138.29    7.60
  11   9  -3  130.39    7.60
  10  -9  -3    3.80    2.30
  10  -9  -3    9.30    3.20
  10   9  -3    7.00    2.00
  10   9  -3    4.90    2.00
  10   9  -3    6.10    2.50
  10   9  -3    1.50    1.90
   9  -9  -3  339.27   13.80
  -9  -9   3  354.76   12.30
   9  -9  -3  348.07   14.90
   9   9  -3  357.46   12.70
   9   9  -3  363.06   12.20
   9   9  -3  342.37   11.90
   9   9  -3  329.67   13.00
   8  -9  -3   22.50    3.80
   8  -9  -3   24.20    4.30
  -8  -9   3   36.20    4.00
  -8  -9   3   26.70    4.30
   8   9  -3   33.10    3.60
   8   9  -3   29.10    3.90
   8   9  -3   27.50    3.50
   8   9  -3   28.60    3.20
  -7  -9   3  115.89    7.50
   7  -9  -3  125.19    7.80
  -7  -9   3  128.99    6.50
   7  -9  -3  114.49    7.00
   7   9  -3  124.39    6.50
   7   9  -3  121.19    5.80
   7   9  -3  123.39    5.50
   7   9  -3  127.29    6.10
   6  -9  -3  209.98    9.40
   6  -9  -3  211.98   10.40
  -6  -9   3  228.68    9.20
  -6  -9   3  227.08   10.40
   6   9  -3  223.08    7.40
   6   9  -3  226.08    8.20
   6   9  -3  222.58    8.30
   6   9  -3  220.78    8.80
   5  -9  -3  592.84   19.80
  -5  -9   3  590.64   19.40
   5  -9  -3  608.64   18.70
  -5  -9   3  593.04   18.40
   5  -9  -3  637.54   16.10
  -5   9   3  639.04   16.10
   5   9  -3  631.84   15.80
   5   9  -3  599.84   16.90
   5   9  -3  607.04   17.60
   5   9  -3  574.44   16.70
   4  -9  -3   54.39    3.10
  -4  -9   3   57.69    4.50
   4  -9  -3   57.39    5.00
   4  -9  -3   61.49    4.80
  -4  -9   3   57.99    4.80
   4   9  -3   62.29    3.70
  -4   9   3   60.09    3.20
   4   9  -3   54.79    3.70
   4   9  -3   55.19    3.60
   3  -9  -3 1369.96   32.60
   3  -9  -3 1342.67   35.10
  -3  -9   3 1295.57   34.80
  -3  -9   3 1271.77   35.00
   3  -9  -3 1364.86   36.50
  -3   9   3 1346.47   33.10
  -3   9   3 1366.76   31.80
   3   9  -3 1339.07   33.20
   3   9  -3 1305.57   32.90
   3   9  -3 1347.17   32.60
  -3   9   3 1327.27   32.50
  -2  -9   3   22.80    3.30
   2  -9  -3   26.60    2.30
   2  -9  -3   26.60    3.90
   2  -9  -3   21.90    2.70
  -2  -9   3   21.70    3.20
   2  -9  -3   23.60    3.50
  -2   9   3   22.30    1.80
   2   9  -3   23.90    2.50
  -2   9   3   24.10    2.60
  -2   9   3   21.20    2.30
   2   9  -3   22.70    2.40
   2   9  -3   22.50    2.30
   1  -9  -3  143.69    5.80
  -1  -9   3  149.49    7.10
   1  -9  -3  143.89    7.70
   1  -9  -3  149.49    6.50
  -1  -9   3  148.99    7.10
   1  -9  -3  141.69    7.40
  -1   9   3  145.89    5.30
  -1   9   3  148.79    5.90
  -1   9   3  139.39    5.80
   1   9  -3  140.89    5.50
   1   9  -3  133.69    5.40
   0  -9   3   19.80    3.00
   0  -9  -3   18.40    2.30
   0  -9  -3   19.40    2.60
   0  -9   3   21.50    3.20
   0  -9  -3   20.70    3.40
   0  -9  -3   19.60    3.40
   0   9   3   19.70    1.40
   0   9  -3   17.50    2.10
   0   9   3   21.80    2.50
   0   9   3   20.70    2.20
   0   9   3   13.70    2.00
   0   9  -3   16.10    1.90
   1  -9   3  789.02   22.10
  -1  -9  -3  766.82   20.70
  -1  -9  -3  779.02   20.90
  -1  -9  -3  779.22   22.90
  -1  -9  -3  743.93   22.70
   1  -9   3  789.62   22.00
   1   9   3  769.82   20.10
   1   9   3  745.03   20.30
   1   9   3  790.62   19.00
  -1   9  -3  774.62   19.50
   1   9   3  788.22   20.80
  -2  -9  -3  264.07   11.30
  -2  -9  -3  281.57   11.10
   2  -9   3  292.57   10.70
  -2  -9  -3  287.77    9.80
   2  -9   3  305.17   11.00
  -2  -9  -3  276.87    9.10
   2   9   3  290.77    9.30
  -2   9  -3  292.87    8.30
   2   9   3  281.17    9.40
   2   9   3  281.57    9.70
   2   9   3  293.17    8.50
  -3  -9  -3  398.76   13.90
   3  -9   3  369.06   13.10
  -3  -9  -3  379.96   12.40
   3  -9   3  416.36   13.80
  -3  -9  -3  353.26   14.10
   3   9   3  383.76   12.40
   3   9   3  379.66   11.80
   3   9   3  397.46   11.90
   3   9   3  403.96   11.30
   4  -9   3   77.29    5.30
   4  -9   3   83.49    5.60
  -4  -9  -3   76.69    4.70
  -4  -9  -3   82.19    5.50
   4   9   3   77.79    4.30
   4   9   3   79.19    4.60
   4   9   3   74.39    4.80
   4   9   3   81.89    4.20
  -5  -9  -3 1062.79   29.50
  -5  -9  -3 1056.19   28.40
   5  -9   3 1049.49   29.20
   5  -9   3 1048.90   29.60
   5   9   3 1036.00   27.00
   5   9   3 1036.20   28.30
   5   9   3 1027.00   27.60
   5   9   3 1070.89   27.20
   6  -9   3    8.60    2.50
  -6  -9  -3   12.50    2.80
   6  -9   3   13.10    2.90
  -6  -9  -3    6.10    2.10
   6   9   3   10.60    2.20
   6   9   3   15.30    2.90
   6   9   3   11.30    2.40
  -7  -9  -3  262.67   11.60
  -7  -9  -3  298.67   11.60
   7  -9   3  274.27   11.70
   7   9   3  290.37   11.50
   7   9   3  278.97   10.70
   7   9   3  277.37   10.80
   8  -9   3    5.80    2.10
   8   9   3    2.60    1.80
   8   9   3    2.20    2.00
   8   9   3    3.10    1.90
   9   9   3  173.28    8.70
   9   9   3  154.58    8.20
  11 -10  -3    4.90    2.60
  11 -10  -3    1.70    2.40
  11  10  -3    3.40    2.20
  11  10  -3    0.90    1.60
  11  10  -3   -0.80    2.20
  10 -10  -3  116.09    8.70
  10 -10  -3  100.09    7.50
  10  10  -3  110.89    7.30
  10  10  -3  101.29    6.00
  10  10  -3   94.99    6.50
   9 -10  -3    4.40    2.70
  -9 -10   3    2.50    1.60
   9 -10  -3    4.50    2.60
   9  10  -3    1.10    1.70
   9  10  -3    1.70    1.50
   9  10  -3    2.10    2.00
  -8 -10   3  527.45   16.70
   8 -10  -3  540.85   18.30
   8 -10  -3  494.75   19.20
  -8 -10   3  491.35   19.10
   8  10  -3  523.65   16.50
   8  10  -3  508.05   15.90
   8  10  -3  519.95   17.20
  -7 -10   3   17.40    3.70
   7 -10  -3   15.90    3.80
   7 -10  -3   20.10    3.60
  -7 -10   3   13.50    2.80
   7  10  -3   14.90    2.60
   7  10  -3   18.10    2.90
   7  10  -3   13.60    2.40
  -6 -10   3 2180.48   52.49
   6 -10  -3 2042.20   52.89
   6 -10  -3 2076.89   54.79
  -6 -10   3 2043.40   54.29
   6  10  -3 2080.89   51.69
   6  10  -3 2134.09   50.79
   6  10  -3 2089.59   50.59
   5 -10  -3  217.98    9.60
  -5 -10   3  186.28    9.70
  -5 -10   3  196.88    9.10
   5 -10  -3  200.78   10.30
   5 -10  -3  210.58    7.10
   5  10  -3  207.08    7.80
   5  10  -3  213.68    8.40
  -5  10   3  212.68    7.00
   5  10  -3  186.98    7.70
  -4 -10   3  272.37   11.20
  -4 -10   3  289.57   11.90
   4 -10  -3  297.27    9.20
   4 -10  -3  282.97   11.40
   4 -10  -3  287.27   12.50
  -4  10   3  295.27    9.10
   4  10  -3  296.17    9.60
   4  10  -3  270.77    9.60
   4  10  -3  275.57   10.00
  -3 -10   3   12.00    2.80
   3 -10  -3    6.80    1.90
   3 -10  -3    8.90    2.90
  -3 -10   3    7.90    2.30
   3 -10  -3   10.00    1.80
   3 -10  -3    8.60    2.40
  -3  10   3    9.50    1.50
   3  10  -3    8.70    1.80
   3  10  -3    8.40    1.80
  -3  10   3    7.50    1.50
   3  10  -3    9.30    1.80
   2 -10  -3   91.99    4.60
   2 -10  -3   96.29    6.30
   2 -10  -3   95.59    6.80
  -2 -10   3  105.59    6.10
  -2 -10   3   97.19    6.20
   2 -10  -3   94.49    5.40
   2  10  -3  101.29    4.90
   2  10  -3  101.29    4.90
  -2  10   3   96.69    4.20
  -2  10   3  100.79    4.70
   2  10  -3   95.29    4.50
  -2  10   3   94.49    4.80
  -1 -10   3  175.48    8.20
   1 -10  -3  186.28    7.10
   1 -10  -3  186.58    7.90
   1 -10  -3  178.98    8.80
  -1 -10   3  191.28    8.60
   1 -10  -3  176.78    9.10
  -1  10   3  177.68    7.10
  -1  10   3  193.08    7.10
  -1  10   3  187.78    6.50
   1  10  -3  187.98    6.80
   1  10  -3  177.58    6.60
   0 -10   3 2141.19   52.49
   0 -10  -3 2060.29   50.69
   0 -10  -3 2117.89   53.89
   0 -10  -3 2068.29   53.19
   0 -10  -3 2191.78   51.89
   0 -10   3 2198.38   52.89
   0  10   3 2152.28   49.99
   0  10  -3 2152.98   49.99
   0  10   3 2005.20   50.49
   0  10   3 2140.89   50.79
   0  10  -3 2051.49   49.90
  -1 -10  -3   15.20    2.50
  -1 -10  -3   10.50    2.80
  -1 -10  -3   13.40    3.10
   1 -10   3   12.80    2.70
   1 -10   3   11.00    2.60
  -1 -10  -3   14.80    2.30
   1  10   3   15.30    2.10
   1  10   3   13.90    2.10
  -1  10  -3   11.10    1.60
   1  10   3   14.50    2.30
   2 -10   3 2211.38   54.09
   2 -10   3 2242.08   54.39
  -2 -10  -3 2238.48   55.39
  -2 -10  -3 2258.57   52.19
  -2 -10  -3 2086.39   52.59
  -2 -10  -3 2008.30   54.79
   2  10   3 2279.07   50.89
   2  10   3 2200.98   51.99
   2  10   3 2141.69   52.69
   2  10   3 2133.79   52.09
  -3 -10  -3   90.09    5.10
  -3 -10  -3   76.59    6.00
  -3 -10  -3   89.39    6.10
   3 -10   3   89.59    5.80
   3 -10   3   97.29    6.10
   3  10   3   85.29    5.00
   3  10   3   84.29    4.70
   3  10   3   89.19    4.30
   3  10   3   90.59    4.80
   4 -10   3  533.45   17.80
   4 -10   3  508.75   17.30
  -4 -10  -3  531.45   16.40
  -4 -10  -3  539.55   17.90
   4  10   3  525.95   15.60
   4  10   3  534.05   15.90
   4  10   3  509.95   16.40
   4  10   3  557.14   15.30
   5 -10   3   12.40    3.00
  -5 -10  -3   10.70    2.60
   5 -10   3   10.60    2.90
  -5 -10  -3   13.10    2.90
   5  10   3   10.60    2.10
   5  10   3   10.10    2.20
   5  10   3   11.10    2.60
   5  10   3   11.10    2.10
   6 -10   3    3.50    2.30
   6 -10   3    0.50    1.70
  -6 -10  -3    5.40    2.20
  -6 -10  -3    5.10    2.20
   6  10   3    3.20    1.80
   6  10   3    2.50    1.50
   6  10   3    4.10    2.00
   7 -10   3   21.00    3.70
  -7 -10  -3   22.40    3.90
  -7 -10  -3   16.40    3.20
   7  10   3   19.00    3.00
   7  10   3   23.20    3.70
   7  10   3   19.30    3.20
   8 -10   3 1031.00   30.10
   8  10   3 1023.10   28.50
   8  10   3  938.71   29.10
   8  10   3 1018.80   28.60
  10 -11  -3    3.30    2.50
  10 -11  -3    0.60    2.40
  10  11  -3   -1.80    1.60
  10  11  -3    0.50    1.60
  10  11  -3   -3.70    1.60
   9 -11  -3   76.09    6.50
  -9 -11   3   70.69    5.50
   9 -11  -3   89.09    7.70
   9  11  -3   72.99    5.80
   9  11  -3   73.79    5.70
   9  11  -3   73.89    5.30
   8 -11  -3   35.60    5.10
  -8 -11   3   39.00    5.90
  -8 -11   3   41.70    4.70
   8 -11  -3   30.90    5.30
   8  11  -3   39.40    4.30
   8  11  -3   38.50    4.80
   8  11  -3   25.70    3.60
  -7 -11   3   44.60    4.90
   7 -11  -3   43.80    5.30
  -7 -11   3   37.60    5.70
   7 -11  -3   49.10    6.70
   7  11  -3   38.30    4.50
   7  11  -3   49.50    4.10
   7  11  -3   42.90    4.30
  -6 -11   3  272.97   11.30
   6 -11  -3  267.87   12.90
  -6 -11   3  246.88   12.20
   6 -11  -3  272.67   11.70
   6  11  -3  275.47   10.70
   6  11  -3  260.17    9.80
   6  11  -3  259.37    9.80
   5 -11  -3  219.08    7.70
   5 -11  -3  211.68   10.00
  -5 -11   3  191.08   10.20
   5 -11  -3  214.48   11.30
  -5 -11   3  216.18   10.00
   5  11  -3  217.88    9.00
  -5  11   3  217.18    7.40
   5  11  -3  200.98    8.20
   5  11  -3  214.28    8.20
   4 -11  -3    8.10    2.70
  -4 -11   3    7.00    2.50
  -4 -11   3    8.00    2.70
   4 -11  -3    9.90    2.50
   4 -11  -3    7.50    2.80
   4 -11  -3    6.60    1.60
   4  11  -3    7.50    1.80
   4  11  -3    8.30    2.00
  -4  11   3    7.50    1.60
   4  11  -3    4.30    1.60
   3 -11  -3  577.54   20.10
   3 -11  -3  594.34   18.30
  -3 -11   3  596.74   19.00
   3 -11  -3  563.74   16.40
   3 -11  -3  600.94   19.20
  -3 -11   3  582.54   19.40
  -3  11   3  596.64   16.40
   3  11  -3  558.04   16.70
   3  11  -3  576.54   16.30
   3  11  -3  589.44   17.10
  -3  11   3  583.04   15.70
   2 -11  -3   78.29    6.30
   2 -11  -3   70.99    5.10
   2 -11  -3   75.89    4.40
  -2 -11   3   78.99    5.60
  -2 -11   3   71.09    5.50
   2 -11  -3   73.99    5.70
  -2  11   3   74.49    3.90
  -2  11   3   70.29    4.20
   2  11  -3   81.09    4.20
   2  11  -3   84.89    4.60
   2  11  -3   79.19    4.50
  -1 -11   3    6.20    2.30
   1 -11  -3    8.10    1.80
   1 -11  -3    7.90    2.80
   1 -11  -3    5.60    2.30
   1 -11  -3    3.30    1.70
  -1 -11   3    4.00    2.10
  -1  11   3    7.70    1.60
  -1  11   3    4.40    1.60
   1  11  -3    6.10    1.50
  -1  11   3    6.10    1.50
   1  11  -3    5.00    1.40
   0 -11  -3   28.00    4.50
   0 -11   3   29.80    4.10
   0 -11  -3   24.70    3.90
   0 -11   3   26.50    3.80
   0 -11  -3   25.90    3.20
   0 -11  -3   24.00    3.30
   0  11   3   23.30    2.60
   0  11   3   19.30    2.70
   0  11  -3   25.20    2.70
   0  11   3   24.90    3.00
  -1 -11  -3    9.90    3.00
   1 -11   3    6.00    2.30
  -1 -11  -3    4.70    1.70
   1 -11   3    6.70    2.10
  -1 -11  -3    7.70    1.90
  -1 -11  -3    4.40    2.20
   1  11   3    7.80    1.80
  -1  11  -3    6.70    1.40
   1  11   3    5.00    1.70
   1  11   3    5.70    1.80
   2 -11   3  331.47   12.50
  -2 -11  -3  329.47   11.00
  -2 -11  -3  300.77   11.00
  -2 -11  -3  307.57   13.00
   2 -11   3  306.47   12.10
  -2 -11  -3  304.87   12.80
   2  11   3  320.37   10.60
   2  11   3  333.17   11.30
   2  11   3  305.07   10.70
   3 -11   3  188.28    9.10
  -3 -11  -3  177.98    9.40
   3 -11   3  166.88    8.60
  -3 -11  -3  167.28    9.30
  -3 -11  -3  176.88    7.90
   3  11   3  169.88    7.30
   3  11   3  187.38    6.70
   3  11   3  163.78    7.70
   3  11   3  172.88    7.40
   4 -11   3   -1.80    1.50
  -4 -11  -3    5.50    2.30
  -4 -11  -3    0.60    1.30
   4 -11   3    3.50    2.00
   4  11   3    2.20    1.50
   4  11   3    3.30    1.40
   4  11   3    1.00    1.40
   4  11   3    2.40    1.70
   5 -11   3  264.07   11.50
  -5 -11  -3  259.17   10.70
   5 -11   3  251.77   11.60
  -5 -11  -3  248.08   11.60
   5  11   3  247.48   10.50
   5  11   3  261.67    9.70
   5  11   3  248.28   10.00
   5  11   3  254.07    9.40
  -6 -11  -3   16.10    3.60
   6 -11   3    9.60    3.00
  -6 -11  -3    9.40    2.50
   6  11   3   11.10    2.60
   6  11   3   10.00    2.70
   6  11   3   11.00    2.40
  -7 -11  -3   50.89    6.20
   7 -11   3   42.90    5.40
   7  11   3   60.79    4.80
   7  11   3   62.29    5.30
   8 -11   3   79.79    6.60
   8  11   3   90.39    6.30
   8  11   3   78.19    6.30
   8  11   3   83.09    5.80
   9 -12  -3  461.35   20.00
  -9 -12   3  455.05   19.80
   9 -12  -3  485.65   18.40
   9  12  -3  490.55   16.60
   9  12  -3  487.45   17.60
   9  12  -3  467.55   16.00
  -8 -12   3    3.10    2.00
   8 -12  -3    6.20    2.70
  -8 -12   3    3.20    2.50
   8 -12  -3    3.10    2.80
   8  12  -3   -0.30    1.90
   8  12  -3    4.60    2.10
   8  12  -3    3.70    2.20
  -7 -12   3  161.38   10.10
  -7 -12   3  158.78    8.50
   7 -12  -3  161.18   10.70
   7 -12  -3  173.18    9.60
   7  12  -3  162.58    7.80
   7  12  -3  159.18    7.70
   7  12  -3  162.08    8.30
  -6 -12   3   54.19    6.50
  -6 -12   3   59.69    5.30
   6 -12  -3   62.49    7.80
   6 -12  -3   60.09    6.40
   6  12  -3   47.00    4.90
   6  12  -3   49.00    4.10
   6  12  -3   59.59    4.30
   5 -12  -3   38.90    5.00
  -5 -12   3   37.00    5.50
  -5 -12   3   32.60    4.60
   5 -12  -3   30.60    5.50
   5 -12  -3   37.00    5.10
   5  12  -3   32.70    3.50
   5  12  -3   36.70    4.20
   5  12  -3   28.30    3.60
  -4 -12   3   76.19    6.50
   4 -12  -3   80.29    5.80
   4 -12  -3   89.59    7.20
   4 -12  -3   83.19    6.50
  -4 -12   3   74.29    6.00
   4 -12  -3   81.59    4.50
   4  12  -3   87.89    4.90
   4  12  -3   76.79    4.90
   4  12  -3   79.19    5.10
  -4  12   3   78.79    4.40
   3 -12  -3   56.19    3.90
  -3 -12   3   63.49    5.60
   3 -12  -3   60.59    6.90
   3 -12  -3   49.70    5.80
  -3 -12   3   66.09    5.90
   3 -12  -3   74.29    5.40
   3  12  -3   64.29    4.40
  -3  12   3   65.09    4.00
   3  12  -3   55.19    3.80
   3  12  -3   54.09    4.10
  -3  12   3   60.89    3.60
   2 -12  -3   36.90    3.20
   2 -12  -3   34.60    4.80
  -2 -12   3   37.90    5.00
  -2 -12   3   37.80    4.90
   2 -12  -3   38.20    4.50
   2 -12  -3   41.60    5.60
   2  12  -3   42.80    4.10
   2  12  -3   37.10    3.80
   2  12  -3   36.90    3.00
  -2  12   3   37.30    2.90
  -2  12   3   37.90    3.30
  -1 -12   3  830.02   24.90
   1 -12  -3  807.42   24.80
   1 -12  -3  828.12   24.00
  -1 -12   3  852.91   24.80
   1 -12  -3  804.62   22.40
   1 -12  -3  776.92   25.60
  -1  12   3  817.32   22.50
   1  12  -3  818.12   21.60
   1  12  -3  845.72   22.30
  -1  12   3  788.82   21.50
   0 -12  -3    2.30    1.90
   0 -12  -3    1.30    1.50
   0 -12   3    1.90    1.80
   0 -12  -3   -0.80    1.80
   0 -12  -3   -0.30    1.10
   0 -12   3    0.20    1.90
   0  12   3    1.00    1.20
   0  12   3    0.80    1.20
   0  12   3    0.70    1.20
   0  12  -3    5.40    1.50
  -1 -12  -3  204.58    8.50
  -1 -12  -3  227.78    9.20
  -1 -12  -3  202.88   10.00
   1 -12   3  198.28    9.50
  -1 -12  -3  204.88   10.70
   1 -12   3  210.28    9.90
   1  12   3  200.38    8.00
   1  12   3  219.58    8.80
  -1  12  -3  211.88    7.60
   1  12   3  201.18    8.40
   2 -12   3   76.09    5.80
  -2 -12  -3   72.79    4.90
  -2 -12  -3   74.29    6.40
  -2 -12  -3   66.79    5.80
   2 -12   3   76.89    5.70
   2  12   3   76.99    4.70
   2  12   3   77.69    5.10
   2  12   3   71.99    4.80
  -3 -12  -3  134.89    8.40
  -3 -12  -3  130.89    7.00
   3 -12   3  135.79    7.90
  -3 -12  -3  137.89    8.40
   3 -12   3  139.39    8.10
   3  12   3  132.49    7.00
   3  12   3  135.09    6.70
   3  12   3  132.59    6.60
  -4 -12  -3   42.60    4.80
   4 -12   3   44.60    5.50
  -4 -12  -3   43.40    5.60
   4 -12   3   38.20    4.90
   4  12   3   41.90    4.70
   4  12   3   45.30    4.50
   4  12   3   39.70    4.00
   5 -12   3   25.30    4.50
  -5 -12  -3   21.20    4.30
  -5 -12  -3   19.70    3.40
   5 -12   3   23.20    4.30
   5  12   3   20.30    3.20
   5  12   3   24.60    3.20
   5  12   3   18.40    3.30
  -6 -12  -3   14.20    3.30
  -6 -12  -3   15.30    3.60
   6 -12   3   13.20    3.30
   6  12   3   15.50    3.40
   6  12   3   10.10    2.40
   6  12   3   11.10    2.60
  -7 -12  -3  107.69    7.80
   7 -12   3   95.09    7.30
   7  12   3   97.79    7.00
   7  12   3  104.49    6.30
  -8 -13   3   21.10    3.90
   8 -13  -3   16.60    4.00
   8 -13  -3   21.60    5.30
  -8 -13   3   17.30    4.60
   8  13  -3   30.60    4.20
   8  13  -3   23.80    4.10
   8  13  -3   22.10    3.70
   7 -13  -3  319.87   14.00
   7 -13  -3  313.87   15.70
  -7 -13   3  319.57   13.20
   7 -13  -3  331.57   14.30
  -7 -13   3  294.67   15.00
   7  13  -3  314.67   11.90
   7  13  -3  306.17   12.70
   7  13  -3  309.07   12.00
   6 -13  -3  209.88   12.20
   6 -13  -3  195.48   10.60
  -6 -13   3  198.28   11.50
   6 -13  -3  204.58   10.50
  -6 -13   3  199.48   10.20
   6  13  -3  182.38    8.60
   6  13  -3  212.48    9.70
   6  13  -3  204.98    8.80
   5 -13  -3  347.67   14.20
   5 -13  -3  361.96   14.70
  -5 -13   3  339.87   14.40
   5 -13  -3  345.07   16.00
  -5 -13   3  367.76   15.80
   5  13  -3  377.16   12.50
   5  13  -3  334.37   12.50
   5  13  -3  380.06   13.50
   4 -13  -3   89.99    7.00
  -4 -13   3   76.19    6.40
   4 -13  -3   92.79    7.70
   4 -13  -3   81.29    6.30
  -4 -13   3   89.29    7.20
   4 -13  -3   92.69    5.00
  -4  13   3   77.79    4.50
   4  13  -3   85.89    5.60
   4  13  -3   95.09    5.30
   4  13  -3   86.09    5.50
   3 -13  -3  465.85   17.10
   3 -13  -3  444.56   18.00
   3 -13  -3  480.85   16.70
   3 -13  -3  462.55   14.30
  -3 -13   3  464.75   16.90
  -3 -13   3  469.05   17.40
   3  13  -3  452.35   14.90
   3  13  -3  456.05   14.00
   3  13  -3  432.46   14.70
  -3  13   3  468.45   13.70
  -3  13   3  460.15   14.20
   2 -13  -3    0.00    1.20
   2 -13  -3    0.60    1.50
   2 -13  -3    0.00    2.10
  -2 -13   3    2.20    2.20
  -2 -13   3    1.60    2.10
   2 -13  -3    1.20    2.50
   2  13  -3    1.70    1.40
  -2  13   3    0.60    1.00
  -2  13   3    0.70    1.20
   1 -13  -3   41.50    5.80
  -1 -13   3   42.90    5.30
  -1 -13   3   55.39    5.10
   1 -13  -3   51.89    4.10
   1 -13  -3   42.60    5.20
   1 -13  -3   44.60    5.10
  -1  13   3   49.90    4.00
  -1  13   3   47.40    3.50
   1  13  -3   45.40    3.60
   0 -13  -3   87.19    5.40
   0 -13  -3   91.69    7.30
   0 -13  -3   90.49    6.00
   0 -13   3  102.19    6.80
   0 -13  -3   96.69    6.80
   0 -13   3   80.39    6.40
   0  13  -3   92.69    4.90
   0  13   3   84.39    4.90
   0  13   3   94.19    5.60
  -1 -13  -3  465.85   17.10
   1 -13   3  482.45   17.10
   1 -13   3  457.25   16.70
  -1 -13  -3  430.76   14.90
  -1 -13  -3  474.95   18.40
  -1 -13  -3  479.65   15.80
   1  13   3  463.85   15.30
   1  13   3  457.55   14.50
  -2 -13  -3  280.27   12.60
  -2 -13  -3  289.67   11.20
   2 -13   3  267.57   12.00
  -2 -13  -3  279.97   13.40
   2 -13   3  303.97   12.60
   2  13   3  295.97   10.60
   2  13   3  280.67   11.10
   2  13   3  282.67   10.90
  -3 -13  -3  496.15   16.90
  -3 -13  -3  527.65   19.50
   3 -13   3  526.15   18.40
   3 -13   3  513.05   18.30
  -3 -13  -3  513.05   18.90
   3  13   3  525.35   16.40
   3  13   3  514.85   17.00
   3  13   3  494.95   16.20
  -4 -13  -3    9.70    2.70
   4 -13   3   15.80    3.80
  -4 -13  -3   11.70    3.50
   4 -13   3   11.50    3.30
   4  13   3    9.60    2.70
   4  13   3   10.00    2.40
   4  13   3   15.40    2.80
  -5 -13  -3  138.89    8.00
   5 -13   3  145.59    8.90
  -5 -13  -3  157.48    9.60
   5  13   3  151.08    7.70
   5  13   3  140.49    8.10
  -6 -13  -3   22.30    4.00
  -6 -13  -3   32.50    5.40
   6 -13   3   41.10    5.90
   6  13   3   24.80    3.80
   6  13   3   33.70    4.70
   7 -14  -3  114.79    9.50
   7 -14  -3  114.69    8.30
  -7 -14   3   95.19    8.50
  -7 -14   3  101.89    7.20
   7  14  -3  104.89    6.70
   7  14  -3   98.79    6.90
   7  14  -3  109.09    6.70
  -6 -14   3 1165.28   34.30
  -6 -14   3 1146.49   36.40
   6 -14  -3 1165.78   37.10
   6 -14  -3 1184.58   35.00
   6  14  -3 1221.58   31.80
   6  14  -3 1169.08   33.00
   6  14  -3 1160.98   32.20
   5 -14  -3   29.40    5.70
   5 -14  -3   22.80    4.20
   5 -14  -3   23.50    4.60
  -5 -14   3   26.20    5.00
  -5 -14   3   19.60    4.30
   5  14  -3   29.00    4.00
   5  14  -3   20.90    3.60
   5  14  -3   20.60    3.30
   4 -14  -3  244.78   11.80
   4 -14  -3  251.87   12.10
   4 -14  -3  257.07   13.60
  -4 -14   3  253.77   12.80
  -4 -14   3  323.57   13.40
   4  14  -3  246.08   10.30
   4  14  -3  251.57   10.70
   3 -14  -3    3.30    2.90
   3 -14  -3    9.00    2.80
  -3 -14   3   12.20    3.30
   3 -14  -3    5.30    3.00
   3 -14  -3   10.20    2.30
  -3 -14   3    9.90    3.40
  -3  14   3    9.60    2.20
   3  14  -3    8.50    2.30
   3  14  -3   11.90    2.60
   2 -14  -3  184.28    8.10
   2 -14  -3  161.98    9.00
  -2 -14   3  185.48   10.10
   2 -14  -3  185.78   10.90
   2 -14  -3  166.28    9.40
  -2 -14   3  195.78   10.00
  -2  14   3  177.98    7.90
  -2  14   3  172.78    7.30
   2  14  -3  176.48    8.00
   1 -14  -3    1.70    1.70
   1 -14  -3    0.10    2.00
   1 -14  -3    2.00    2.70
   1 -14  -3    0.00    1.30
  -1 -14   3    2.00    2.30
  -1 -14   3   -1.10    2.00
  -1  14   3    2.40    1.60
   1  14  -3    1.30    1.30
  -1  14   3    0.30    1.00
   0 -14  -3  694.93   21.80
   0 -14   3  721.03   22.90
   0 -14  -3  669.53   24.00
   0 -14  -3  676.93   20.60
   0 -14   3  693.63   22.80
   0 -14  -3  678.13   22.30
   0  14   3  679.03   20.60
   0  14  -3  696.03   19.60
   0  14   3  689.03   19.90
   1 -14   3   13.40    3.30
  -1 -14  -3   15.40    3.40
   1 -14   3   21.20    4.10
  -1 -14  -3   15.40    4.20
  -1 -14  -3   18.20    3.20
   1  14   3   12.10    2.70
   1  14   3   14.50    2.70
   2 -14   3  934.41   29.40
  -2 -14  -3  944.61   28.00
   2 -14   3 1014.20   30.10
  -2 -14  -3 1023.40   31.80
  -2 -14  -3  994.00   30.10
   2  14   3 1018.00   28.40
   2  14   3 1004.60   27.40
   3 -14   3   20.00    4.00
   3 -14   3   25.50    4.40
  -3 -14  -3   22.70    3.70
  -3 -14  -3   16.80    4.20
   3  14   3   14.00    2.70
   3  14   3   17.40    3.40
   4 -14   3  343.47   14.80
  -4 -14  -3  344.17   15.70
  -4 -14  -3  352.66   13.80
   4  14   3  351.66   13.80
   4  14   3  357.16   13.10
  -5 -14  -3    1.30    2.30
  -5 -14  -3    2.80    1.90
   5 -14   3    4.90    2.60
   5  14   3    4.80    2.30
   5  14   3    3.30    1.90
   6 -15  -3   92.29    8.80
   6 -15  -3  122.09    8.50
  -6 -15   3  106.19    7.80
  -6 -15   3   98.79    8.60
   6  15  -3  102.89    6.70
   6  15  -3  115.79    7.50
   5 -15  -3   40.20    5.60
  -5 -15   3   47.70    6.80
  -5 -15   3   27.40    4.60
   5 -15  -3   42.30    6.90
   5  15  -3   34.10    4.50
   5  15  -3   32.70    4.20
   4 -15  -3   21.10    4.10
  -4 -15   3   15.30    4.10
  -4 -15   3   16.30    3.90
   4 -15  -3   18.20    4.90
   4  15  -3   20.80    3.40
   4  15  -3   21.20    3.40
   3 -15  -3  586.44   22.70
   3 -15  -3  588.54   20.90
  -3 -15   3  641.14   22.20
   3 -15  -3  600.94   18.50
  -3 -15   3  632.14   21.70
   3  15  -3  612.14   19.30
  -3  15   3  594.24   18.20
   2 -15  -3    0.60    1.50
  -2 -15   3    1.90    2.30
   2 -15  -3    5.10    3.30
  -2 -15   3    1.70    2.40
   2 -15  -3    4.30    2.30
   2  15  -3    3.20    1.70
  -2  15   3    0.90    1.30
  -2  15   3    5.50    1.80
   1 -15  -3   26.00    4.50
  -1 -15   3   18.20    4.00
  -1 -15   3   23.60    4.50
   1 -15  -3   25.30    3.70
   1 -15  -3   22.70    4.90
   1 -15  -3   23.10    3.90
  -1  15   3   23.00    3.40
   1  15  -3   22.90    3.20
  -1  15   3   25.40    3.30
   0 -15   3   54.39    6.70
   0 -15  -3   48.50    6.90
   0 -15  -3   54.09    5.40
   0 -15   3   55.69    6.50
   0 -15  -3   60.89    6.70
   0 -15  -3   62.39    6.40
   0  15   3   56.49    4.50
   0  15   3   58.09    4.90
  -1 -15  -3   51.79    5.40
  -1 -15  -3   53.89    7.00
  -1 -15  -3   55.89    5.50
   1 -15   3   57.59    6.40
   1  15   3   41.00    4.60
   1  15   3   43.90    4.40
  -2 -15  -3  109.69    7.00
  -2 -15  -3  109.49    7.70
   2 -15   3  108.29    7.90
  -2 -15  -3  113.49    8.70
   2 -15   3  106.89    7.70
   2  15   3  102.79    6.30
   2  15   3  112.19    6.90
   3 -15   3   50.09    6.30
   3 -15   3   42.80    5.90
  -3 -15  -3   54.29    7.50
  -3 -15  -3   47.60    5.40
   3  15   3   39.20    4.50
  -4 -15  -3   15.10    3.40
  -4 -15  -3   17.20    4.40
   4 -15   3   15.60    3.90
   4  15   3   13.60    3.10
   4  15   3   17.90    3.30
   4 -16  -3  179.48   11.90
  -4 -16   3  159.48   10.60
   4 -16  -3  190.78   10.60
  -4 -16   3  195.28   11.00
   4  16  -3  187.18    9.30
   4  16  -3  178.18    9.10
   3 -16  -3   30.40    4.70
  -3 -16   3   25.60    4.90
   3 -16  -3   35.30    6.40
  -3 -16   3   31.20    5.30
   3  16  -3   25.60    4.00
   2 -16  -3   22.30    4.20
  -2 -16   3   15.30    4.10
  -2 -16   3   12.20    3.50
   2 -16  -3   20.50    5.10
   2 -16  -3   16.00    3.20
   2  16  -3   14.50    3.00
  -2  16   3   18.10    3.20
  -1 -16   3  175.18   10.20
   1 -16  -3  172.98   11.20
   1 -16  -3  183.88    9.80
  -1 -16   3  167.48   10.20
   1 -16  -3  184.08    8.80
   1  16  -3  161.68    8.50
  -1  16   3  171.88    8.50
  -1  16   3  167.38    7.80
   0 -16   3   17.90    4.00
   0 -16  -3   20.00    5.00
   0 -16   3   15.10    4.10
   0 -16  -3   22.50    3.70
   0  16   3   19.70    3.10
   0  16   3   27.10    4.10
   1 -16   3   84.89    7.10
   1 -16   3   92.99    7.60
  -1 -16  -3   83.49    6.30
  -1 -16  -3   78.69    8.70
   1  16   3   85.19    6.20
   1  16   3   81.99    5.60
  -2 -16  -3   97.29    8.60
   2 -16   3   90.99    7.60
  -2 -16  -3   96.69    6.80
   2 -16   3  104.29    7.80
   2  16   3   96.19    6.30
   2  16   3  102.19    6.90
  13   0  -4    0.40    1.80
  13   0  -4    0.70    1.70
  12   0  -4  201.28    8.60
  12   0  -4  186.58    9.60
  11   0  -4   -0.30    1.20
  11   0  -4    0.00    1.40
  10   0  -4  969.30   26.60
  10   0  -4  952.00   25.20
   9   0  -4   -0.20    0.70
   9   0  -4    0.30    0.70
   9   0  -4    0.20    0.90
   9   0  -4    0.50    1.10
   8   0  -4 1101.19   26.70
   8   0  -4 1044.50   27.70
   8   0  -4 1079.19   26.80
   8   0  -4 1101.29   26.70
   7   0  -4    0.90    0.40
   7   0  -4    0.40    0.70
   7   0  -4    1.50    0.90
   7   0  -4    0.00    0.80
   7   0  -4    0.50    0.90
   6   0  -4 1166.78   24.90
   6   0  -4 1094.79   26.60
   6   0  -4 1110.79   26.60
   6   0  -4 1062.39   26.20
   6   0  -4 1024.00   26.80
  -5   0   4   -0.20    0.60
   5   0  -4   -0.50    0.70
  -5   0   4   -0.20    0.20
   5   0  -4   -0.30    0.60
   5   0  -4    1.10    0.70
   5   0  -4    0.80    0.70
   5   0  -4    0.20    0.70
   4   0  -4   67.69    3.10
  -4   0   4   69.99    2.30
   4   0  -4   72.19    3.10
   4   0  -4   70.69    3.00
   4   0  -4   64.99    3.10
  -4   0   4   68.09    3.10
   4   0  -4   68.09    2.80
   3   0  -4    0.20    0.50
  -3   0   4    1.10    0.50
  -3   0   4    0.00    0.50
   3   0  -4   -0.40    0.50
   3   0  -4    1.70    0.60
   3   0  -4    1.00    0.60
   2   0  -4 1535.45   34.80
   2   0  -4 1498.95   35.20
   2   0  -4 1476.75   34.70
  -2   0   4 1511.85   34.40
  -2   0   4 1479.15   34.50
   2   0  -4 1468.05   34.70
   2   0  -4 1490.75   34.80
   1   0  -4   -2.40    0.80
  -1   0   4   -2.50    0.60
  -1   0   4   -2.50    0.50
   1   0  -4   -0.40    0.50
   1   0  -4   -1.80    0.80
   1   0  -4    0.10    0.80
   1   0  -4   -0.70    0.70
   0   0  -4 3319.37   74.29
   0   0   4 3234.18   74.59
   0   0  -4 3472.65   74.79
   0   0   4 3358.16   74.79
   0   0  -4 3084.89   75.69
   0   0  -4 3283.77   74.39
  -1   0  -4    0.70    0.60
  -1   0  -4    1.00    0.50
   1   0   4    2.30    0.50
   1   0   4    0.00    0.60
  -2   0  -4   42.60    2.00
   2   0   4   42.10    2.50
   2   0   4   42.50    1.60
   3   0   4   -1.60    0.80
   3   0   4   -1.10    0.80
   3   0   4   -0.50    0.50
   3   0   4    0.00    0.70
  -3   0  -4    1.80    0.80
  -4   0  -4  501.75   12.60
   4   0   4  443.26   12.90
   4   0   4  518.15   13.80
   4   0   4  500.35   13.70
   4   0   4  505.95   12.60
   5   0   4   -0.20    0.90
   5   0   4    0.90    0.90
   6   0   4  781.72   20.50
   6   0   4  753.32   20.60
   7   0   4    1.60    1.20
   7   0   4    1.10    1.10
   8   0   4  939.71   25.50
   8   0   4  943.51   26.40
   9   0   4   -1.90    1.30
   9   0   4    2.00    1.70
  10   0   4   56.69    4.50
  10   0   4   53.19    5.80
  13  -1  -4  664.03   22.00
  13  -1  -4  677.83   23.20
  13   1  -4  635.94   20.30
  12  -1  -4    1.30    2.10
  12  -1  -4    3.80    2.30
  12  -1  -4    2.10    1.70
  12   1  -4    5.70    2.00
  12   1  -4    5.20    2.40
  11  -1  -4   53.29    4.80
  11  -1  -4   50.19    3.90
  11   1  -4   54.49    4.10
  11   1  -4   55.09    4.80
  10  -1  -4    1.40    1.20
  10  -1  -4    1.00    1.50
  10   1  -4    0.80    1.20
  10   1  -4    2.00    1.10
  10   1  -4    0.40    1.30
  10   1  -4    3.10    1.20
   9  -1  -4  114.19    4.60
   9  -1  -4  107.29    4.50
   9  -1  -4  105.79    5.70
   9  -1  -4  109.29    4.90
   9   1  -4  107.79    5.10
   9   1  -4  115.99    5.80
   9   1  -4  111.59    4.90
   9   1  -4  108.69    4.90
   8  -1  -4 1486.55   37.50
   8  -1  -4 1497.25   36.10
   8  -1  -4 1475.65   36.20
   8  -1  -4 1525.05   36.10
   8   1  -4 1621.34   36.40
   8   1  -4 1507.65   36.60
   8   1  -4 1510.35   37.50
   8   1  -4 1513.75   36.70
   8   1  -4 1519.45   36.60
   7  -1  -4  320.77    9.00
   7  -1  -4  304.77    8.80
   7  -1  -4  290.27    9.60
   7  -1  -4  304.17    8.90
  -7  -1   4  291.97    9.50
   7   1  -4  298.27    9.70
   7   1  -4  293.27    9.10
   7   1  -4  318.77    7.90
   7   1  -4  307.27    9.20
   7   1  -4  310.37    9.30
   6  -1  -4  874.41   20.80
   6  -1  -4  796.52   20.30
   6  -1  -4  868.61   20.70
  -6  -1   4  844.02   21.30
   6  -1  -4  826.12   21.70
   6  -1  -4  839.52   21.30
   6   1  -4  856.21   19.60
   6   1  -4  821.82   21.20
   6   1  -4  815.02   20.90
   6   1  -4  831.02   20.70
   6   1  -4  829.32   21.00
  -5  -1   4 1846.02   40.80
  -5  -1   4 1801.12   42.90
   5  -1  -4 1839.02   42.50
   5  -1  -4 1840.82   43.20
   5  -1  -4 1785.72   42.00
   5  -1  -4 1770.52   42.40
   5  -1  -4 1835.12   43.00
   5   1  -4 1898.61   41.40
  -5   1   4 1899.21   41.30
   5   1  -4 1794.02   42.70
   5   1  -4 1817.92   42.70
   5   1  -4 1852.91   42.40
   5   1  -4 1765.92   42.80
   4  -1  -4   21.70    1.80
   4  -1  -4   23.60    1.90
  -4  -1   4   23.80    1.10
  -4  -1   4   22.20    1.70
   4  -1  -4   24.20    1.50
   4  -1  -4   21.40    1.60
   4  -1  -4   20.80    1.60
   4   1  -4   24.80    1.70
  -4   1   4   20.50    1.20
   4   1  -4   19.10    1.70
   4   1  -4   20.00    1.60
   4   1  -4   24.50    1.80
   4   1  -4   19.60    1.70
   3  -1  -4  932.61   23.40
   3  -1  -4  975.50   23.20
  -3  -1   4  938.81   22.50
   3  -1  -4  956.90   23.40
  -3  -1   4  981.20   23.30
   3  -1  -4  982.90   23.20
   3  -1  -4 1001.30   22.90
  -3   1   4  976.60   22.60
   3   1  -4  952.40   23.30
   3   1  -4  952.60   23.10
  -3   1   4 1000.60   23.20
   3   1  -4  945.81   22.90
   3   1  -4 1003.20   23.40
   3   1  -4  964.30   23.30
   2  -1  -4  263.17    7.30
  -2  -1   4  273.77    7.40
   2  -1  -4  274.67    7.50
   2  -1  -4  257.47    7.70
  -2  -1   4  274.57    7.20
   2  -1  -4  272.37    7.50
   2  -1  -4  257.27    7.80
   2   1  -4  260.37    7.10
   2   1  -4  268.27    7.50
   2   1  -4  261.17    7.50
  -2   1   4  276.27    7.20
   2   1  -4  267.17    7.70
  -2   1   4  270.37    7.20
   2   1  -4  257.07    7.40
  -1  -1   4  514.05   12.40
  -1  -1   4  494.15   12.60
   1  -1  -4  505.95   12.20
   1  -1  -4  477.85   13.10
   1  -1  -4  478.25   13.60
   1  -1  -4  512.55   12.60
   1  -1  -4  498.55   12.60
   1   1  -4  499.75   12.40
   1   1  -4  511.05   13.00
   1   1  -4  474.75   13.30
   1   1  -4  495.65   12.60
  -1   1   4  511.55   12.60
  -1   1   4  508.95   12.00
   1   1  -4  502.85   12.60
   0  -1   4 2083.29   48.00
   0  -1   4 2116.99   47.40
   0  -1  -4 2087.29   47.70
   0  -1  -4 2032.90   49.10
   0  -1  -4 2183.88   48.60
   0  -1  -4 2116.99   46.80
   0   1  -4 2065.99   47.50
   0   1   4 2004.00   47.80
   0   1   4 2145.69   47.60
   0   1  -4 2002.50   47.50
   0   1  -4 2165.48   47.60
   0   1  -4 1991.10   48.80
  -1  -1  -4 2606.64   60.29
   1  -1   4 2695.53   59.89
  -1  -1  -4 2736.33   61.39
   1  -1   4 2649.73   60.89
  -1  -1  -4 2721.73   61.09
  -1   1  -4 2652.03   60.09
   1   1   4 2528.85   60.59
  -1   1  -4 2654.73   59.99
   1   1   4 2631.84   60.39
   2  -1   4 1370.46   31.20
  -2  -1  -4 1373.56   31.60
  -2  -1  -4 1360.26   32.90
   2  -1   4 1369.16   32.40
   2   1   4 1316.87   32.10
   2   1   4 1301.47   31.90
  -2   1  -4 1365.96   31.20
   3  -1   4  851.01   21.60
  -3  -1  -4  872.61   20.80
   3  -1   4  850.81   20.40
   3   1   4  855.11   20.80
   3   1   4  844.12   21.40
  -3   1  -4  880.51   20.30
   3   1   4  833.42   21.30
   4  -1   4  420.76   10.70
  -4  -1  -4  421.16   11.40
   4  -1   4  423.56   12.30
   4  -1   4  428.46   11.10
   4   1   4  430.16   12.10
   4   1   4  422.86   12.10
  -4   1  -4  441.36   10.70
   4   1   4  424.96   11.50
   5  -1   4  484.95   13.90
  -5  -1  -4  497.05   12.80
   5  -1   4  487.45   13.90
   5   1   4  470.55   13.50
   5   1   4  481.75   12.80
   5   1   4  476.25   13.70
   6  -1   4    2.30    1.20
   6  -1   4    1.00    1.00
   6   1   4    0.00    0.90
   6   1   4    3.80    1.30
   7  -1   4   48.50    3.50
   7  -1   4   44.30    3.50
   7   1   4   45.70    3.80
   7   1   4   40.40    3.20
   7   1   4   47.00    3.60
   8  -1   4  228.28    8.80
   8  -1   4  217.68    9.40
   8   1   4  204.08    9.10
   8   1   4  213.28    8.70
   9  -1   4  378.46   14.10
   9  -1   4  388.26   13.30
   9   1   4  398.06   13.40
   9   1   4  390.86   14.30
  10  -1   4   27.50    4.20
  10  -1   4   26.40    3.50
  10   1   4   24.50    3.60
  10   1   4   21.70    3.60
  13  -2  -4   95.69    6.90
  13  -2  -4   91.49    7.50
  13   2  -4   83.89    6.70
  13   2  -4   83.19    6.10
  12  -2  -4   18.50    3.60
  12  -2  -4   15.30    3.50
  12   2  -4   15.80    3.00
  12   2  -4   18.60    3.50
  11  -2  -4  160.08    6.80
  11  -2  -4  142.59    8.20
  11  -2  -4  137.19    7.50
  11   2  -4  163.38    8.00
  11   2  -4  145.89    7.10
  10  -2  -4    0.30    1.40
  10  -2  -4    1.40    1.20
  10  -2  -4    2.20    1.50
  10   2  -4    1.50    1.10
  10   2  -4    4.90    1.70
  10   2  -4    1.60    1.20
  10   2  -4    6.50    2.00
   9  -2  -4  245.18    8.10
   9  -2  -4  244.78    9.90
   9  -2  -4  252.77    9.40
   9  -2  -4  236.98   10.00
   9   2  -4  251.47    8.60
   9   2  -4  250.57    8.50
   9   2  -4  238.08    8.60
   9   2  -4  251.87    9.40
   8  -2  -4   32.80    2.20
   8  -2  -4   32.30    3.00
   8  -2  -4   33.00    3.20
   8  -2  -4   29.40    2.30
   8  -2  -4   33.30    2.30
  -8  -2   4   33.70    2.70
   8   2  -4   30.60    2.70
   8   2  -4   31.00    1.90
   8   2  -4   29.40    2.60
   8   2  -4   31.20    2.60
   8   2  -4   35.50    3.00
   7  -2  -4   31.30    2.70
  -7  -2   4   28.30    2.40
   7  -2  -4   28.20    2.00
   7  -2  -4   31.30    2.10
   7  -2  -4   29.50    3.20
   7  -2  -4   29.00    2.00
   7   2  -4   29.10    2.40
   7   2  -4   26.60    2.30
   7   2  -4   30.20    1.80
   7   2  -4   26.00    2.30
   7   2  -4   28.00    2.50
   6  -2  -4    0.50    0.90
   6  -2  -4    1.60    0.80
  -6  -2   4    0.30    0.80
   6  -2  -4    1.30    0.70
   6  -2  -4    5.70    1.40
   6  -2  -4    0.40    0.60
   6   2  -4    1.60    0.90
   6   2  -4    0.40    0.90
   6   2  -4    1.10    0.60
   6   2  -4    0.80    0.90
   6   2  -4   -0.10    0.80
   5  -2  -4  726.63   18.10
   5  -2  -4  717.43   19.00
   5  -2  -4  722.63   18.10
  -5  -2   4  741.33   16.60
  -5  -2   4  724.83   18.70
   5  -2  -4  729.33   18.60
   5  -2  -4  731.13   17.60
   5   2  -4  739.53   17.40
  -5   2   4  753.22   17.30
   5   2  -4  724.13   18.30
   5   2  -4  713.43   18.40
   5   2  -4  712.93   18.50
   5   2  -4  730.13   18.60
  -4  -2   4  103.59    3.00
   4  -2  -4  100.69    3.30
  -4  -2   4  103.89    4.10
   4  -2  -4   98.99    3.70
   4  -2  -4   93.09    3.70
   4  -2  -4   89.09    4.00
   4  -2  -4  100.49    4.00
   4   2  -4   99.39    4.00
   4   2  -4  101.39    3.80
   4   2  -4  103.59    3.30
  -4   2   4   99.89    3.20
   4   2  -4   95.29    3.90
   4   2  -4   90.99    3.80
   3  -2  -4  477.75   12.70
   3  -2  -4  486.85   11.90
  -3  -2   4  488.25   11.90
  -3  -2   4  478.85   12.60
   3  -2  -4  452.75   12.30
   3  -2  -4  489.95   12.40
   3  -2  -4  460.75   12.80
   3   2  -4  474.85   12.40
   3   2  -4  494.35   12.60
   3   2  -4  492.95   12.50
   3   2  -4  491.85   12.60
  -3   2   4  484.15   11.90
   3   2  -4  474.65   11.90
  -3   2   4  495.75   11.10
   2  -2  -4  342.87    9.70
  -2  -2   4  368.36    9.50
   2  -2  -4  363.26   10.30
   2  -2  -4  368.86    9.70
   2  -2  -4  358.16   10.20
  -2  -2   4  370.56    9.90
   2  -2  -4  378.16    9.80
  -2   2   4  375.86    8.80
   2   2  -4  340.37    9.70
   2   2  -4  356.16    9.80
  -2   2   4  370.56    9.50
   2   2  -4  356.66    9.00
   2   2  -4  363.66    9.70
   2   2  -4  373.36    9.80
  -1  -2   4  329.07    9.30
   1  -2  -4  343.37    9.40
  -1  -2   4  362.46    8.30
   1  -2  -4  341.87   10.20
   1  -2  -4  328.07   10.30
   1  -2  -4  341.77    9.30
   1   2  -4  339.37    9.80
   1   2  -4  357.46    8.60
   1   2  -4  337.97    9.20
  -1   2   4  346.37    9.20
   1   2  -4  343.27    9.20
  -1   2   4  349.67    8.80
   1   2  -4  354.06    9.70
   0  -2  -4   70.79    3.60
   0  -2  -4   64.39    2.80
   0  -2   4   68.99    1.80
   0  -2  -4   62.69    3.60
   0  -2  -4   68.59    2.60
   0  -2   4   65.79    2.80
   0   2  -4   64.39    3.30
   0   2  -4   67.09    2.60
   0   2   4   66.69    2.60
   0   2   4   60.19    2.80
   0   2  -4   61.79    2.60
  -1  -2  -4  177.78    6.40
   1  -2   4  180.78    4.70
   1  -2   4  175.28    5.40
   1  -2   4  170.88    5.80
  -1  -2  -4  173.78    5.10
  -1  -2  -4  163.48    5.40
   1   2   4  176.18    5.60
   1   2   4  169.28    5.40
  -1   2  -4  172.38    5.00
  -1   2  -4  176.48    5.00
  -2  -2  -4   53.19    3.30
   2  -2   4   47.00    2.40
   2  -2   4   48.30    2.90
  -2  -2  -4   45.30    2.40
  -2  -2  -4   48.20    2.30
   2   2   4   50.29    2.50
   2   2   4   47.50    2.60
  -2   2  -4   49.70    2.00
   2   2   4   45.30    2.50
   3  -2   4  288.67    9.00
   3  -2   4  283.97    8.20
  -3  -2  -4  289.57    8.40
   3   2   4  289.57    8.40
  -3   2  -4  290.17    7.40
   3   2   4  284.27    8.60
   3   2   4  277.77    8.60
   4  -2   4   81.09    3.50
  -4  -2  -4   82.19    3.60
   4  -2   4   81.39    4.10
   4   2   4   84.49    3.70
   4   2   4   79.99    3.90
   4   2   4   79.19    3.80
  -5  -2  -4  601.24   15.60
   5  -2   4  624.04   16.50
   5  -2   4  571.94   15.30
   5   2   4  586.44   15.90
   5   2   4  570.94   16.10
   5   2   4  573.74   15.50
   6  -2   4   18.10    2.40
   6  -2   4   18.90    2.50
   6   2   4   17.40    2.50
   6   2   4   18.40    2.30
   6   2   4   17.40    2.30
   7  -2   4    4.30    1.50
   7  -2   4    4.80    1.70
   7   2   4    4.10    1.50
   7   2   4    1.40    1.20
   7   2   4    3.80    1.60
   8  -2   4   59.49    4.30
   8  -2   4   62.49    4.70
   8   2   4   54.49    4.40
   8   2   4   55.09    4.20
   9  -2   4   24.90    3.30
   9  -2   4   20.90    3.50
   9   2   4   23.40    3.80
   9   2   4   22.30    3.30
  10  -2   4  118.19    6.70
  10  -2   4  113.09    7.40
  10   2   4  128.19    7.60
  10   2   4  134.39    7.20
  13  -3  -4  306.67   14.10
  13  -3  -4  295.87   13.10
  13   3  -4  294.57   13.10
  13   3  -4  316.37   12.40
  12  -3  -4   25.70    4.00
  12  -3  -4   31.40    4.80
  12   3  -4   36.80    4.50
  12   3  -4   31.50    4.50
  11  -3  -4  333.97   13.80
  11  -3  -4  343.77   12.90
  11   3  -4  354.66   12.40
  11   3  -4  338.47   12.90
  10  -3  -4   -0.60    1.30
  10  -3  -4    2.00    1.20
  10  -3  -4   -0.10    1.30
  10   3  -4    0.60    1.00
  10   3  -4    0.20    1.20
  10   3  -4    1.00    1.40
  10   3  -4    1.80    1.10
  -9  -3   4   16.20    2.50
   9  -3  -4   20.30    2.90
   9  -3  -4   16.70    2.90
   9  -3  -4   23.50    2.40
   9   3  -4   19.40    2.60
   9   3  -4   20.20    2.50
   9   3  -4   20.60    2.90
   9   3  -4   19.50    2.20
   9   3  -4   16.30    2.40
   8  -3  -4  463.75   12.20
  -8  -3   4  445.46   13.40
   8  -3  -4  444.86   12.20
   8  -3  -4  436.86   13.50
   8  -3  -4  467.55   12.20
   8  -3  -4  451.55   14.60
   8   3  -4  455.75   13.40
   8   3  -4  444.96   13.30
   8   3  -4  467.85   12.10
   8   3  -4  434.26   13.20
   8   3  -4  452.95   13.70
   7  -3  -4  553.14   14.10
  -7  -3   4  574.94   15.60
   7  -3  -4  545.85   15.50
   7  -3  -4  564.54   14.40
   7  -3  -4  555.44   16.40
   7  -3  -4  588.14   14.50
   7   3  -4  542.05   15.30
   7   3  -4  577.64   14.20
   7   3  -4  548.05   15.20
   7   3  -4  519.75   15.30
   7   3  -4  543.85   15.40
   6  -3  -4  218.28    6.60
   6  -3  -4  214.48    6.60
  -6  -3   4  209.38    7.30
   6  -3  -4  223.48    6.20
   6  -3  -4  212.38    7.30
   6  -3  -4  210.98    7.80
   6   3  -4  206.58    7.00
   6   3  -4  209.38    7.10
   6   3  -4  220.08    7.40
   5  -3  -4 2329.87   53.99
   5  -3  -4 2327.97   55.29
   5  -3  -4 2448.16   53.29
   5  -3  -4 2232.78   54.49
  -5  -3   4 2380.66   52.79
   5  -3  -4 2357.16   54.09
  -5  -3   4 2250.97   54.69
  -5   3   4 2478.55   53.59
   5   3  -4 2305.27   54.69
   5   3  -4 2329.97   54.39
   5   3  -4 2318.97   54.39
   5   3  -4 2456.55   53.69
   4  -3  -4  359.86   10.40
   4  -3  -4  359.96   10.00
  -4  -3   4  381.86   10.60
   4  -3  -4  374.96   10.10
   4  -3  -4  397.86    9.40
   4  -3  -4  363.26   10.90
  -4  -3   4  370.26   10.60
   4   3  -4  398.86   10.70
   4   3  -4  368.46   10.20
   4   3  -4  367.46   10.30
   4   3  -4  375.16    9.70
  -4   3   4  369.06    9.70
   3  -3  -4 1293.27   31.60
   3  -3  -4 1337.07   32.60
   3  -3  -4 1408.56   31.00
   3  -3  -4 1383.76   32.20
  -3  -3   4 1342.07   31.80
  -3  -3   4 1324.07   32.20
   3   3  -4 1330.77   31.70
   3   3  -4 1372.16   32.00
   3   3  -4 1355.26   32.00
  -3   3   4 1364.86   30.30
  -3   3   4 1332.07   31.30
   3   3  -4 1342.57   31.90
   2  -3  -4  122.99    4.80
   2  -3  -4  123.99    5.10
  -2  -3   4  130.59    4.10
   2  -3  -4  128.29    5.00
   2  -3  -4  126.99    4.40
  -2  -3   4  123.69    4.60
   2   3  -4  123.39    4.50
   2   3  -4  130.29    4.50
  -2   3   4  128.79    3.60
   2   3  -4  130.89    3.50
  -2   3   4  131.19    4.30
   2   3  -4  127.69    4.40
   2   3  -4  124.79    4.40
  -1  -3   4   93.49    3.00
   1  -3  -4   87.79    4.30
   1  -3  -4   86.49    3.50
  -1  -3   4   93.39    3.80
   1  -3  -4   98.69    4.10
   1  -3  -4   82.79    4.20
   1   3  -4   91.69    3.80
   1   3  -4   95.09    3.80
  -1   3   4   96.49    3.50
   1   3  -4   93.39    3.40
  -1   3   4   84.89    3.00
   1   3  -4   86.59    3.30
   0  -3  -4  383.96   11.40
   0  -3   4  387.16   10.50
   0  -3  -4  377.66   10.30
   0  -3  -4  372.76   10.20
   0  -3  -4  335.57   11.10
   0  -3   4  412.76    9.60
   0   3   4  386.46   10.30
   0   3  -4  375.66    9.80
   0   3  -4  369.66    9.80
   0   3  -4  391.36   10.80
   0   3   4  380.36    9.80
  -1  -3  -4 1480.85   35.00
  -1  -3  -4 1542.55   36.70
   1  -3   4 1602.84   34.70
   1  -3   4 1502.65   35.30
  -1  -3  -4 1469.65   35.10
   1   3   4 1497.35   35.20
  -1   3  -4 1455.55   34.40
  -1   3  -4 1470.95   34.40
   1   3   4 1452.55   34.90
   2  -3   4  636.54   16.70
   2  -3   4  677.63   16.10
  -2  -3  -4  654.33   18.10
  -2  -3  -4  673.83   16.60
  -2  -3  -4  657.13   16.70
   2   3   4  626.64   16.60
  -2   3  -4  660.73   15.60
   2   3   4  645.24   16.60
   2   3   4  640.14   16.60
  -2   3  -4  659.73   15.60
  -3  -3  -4 2685.73   60.79
   3  -3   4 2674.23   60.89
  -3  -3  -4 2665.93   60.79
   3   3   4 2566.34   60.79
   3   3   4 2505.95   60.69
   3   3   4 2661.43   60.89
  -3   3  -4 2681.73   59.09
   4  -3   4   27.90    2.80
   4  -3   4   33.70    2.40
  -4  -3  -4   35.80    2.40
   4   3   4   26.50    2.30
   4   3   4   29.10    2.30
   4   3   4   24.90    2.20
   5  -3   4  498.45   13.50
   5  -3   4  458.05   14.00
  -5  -3  -4  483.75   13.60
   5   3   4  472.35   13.60
   5   3   4  500.35   13.60
   5   3   4  475.05   13.80
   6  -3   4   34.10    3.10
  -6  -3  -4   35.50    2.70
   6  -3   4   43.20    3.30
   6   3   4   32.50    3.30
   6   3   4   32.40    2.70
   6   3   4   37.20    3.30
   6   3   4   33.80    2.70
   7  -3   4   95.99    5.30
   7  -3   4   89.29    5.10
   7   3   4   96.99    4.80
   7   3   4  104.39    5.30
   7   3   4   94.59    5.50
   8  -3   4   84.19    5.10
   8  -3   4   71.29    5.20
   8  -3   4   74.59    6.70
   8   3   4   74.69    5.20
   8   3   4   80.09    5.00
   9  -3   4  388.06   14.60
   9  -3   4  403.16   13.70
   9   3   4  420.56   14.70
   9   3   4  413.36   14.00
  10  -3   4   52.89    5.70
  10   3   4   56.59    4.80
  13  -4  -4    9.70    3.20
  13  -4  -4    9.80    3.10
  13   4  -4   14.10    3.50
  13   4  -4    9.70    2.80
  12  -4  -4  185.58   10.00
  12  -4  -4  161.58    8.80
  12   4  -4  163.08    8.40
  12   4  -4  169.28    8.90
  11  -4  -4   11.20    2.70
  11  -4  -4   13.30    3.10
  11   4  -4   13.20    2.50
  11   4  -4   14.50    2.50
  11   4  -4   12.00    2.70
  11   4  -4    8.40    2.40
  10  -4  -4  825.92   23.30
  10  -4  -4  771.12   24.30
  10   4  -4  811.32   22.60
  10   4  -4  816.52   22.80
  10   4  -4  821.52   22.50
  10   4  -4  839.22   23.40
   9  -4  -4   94.89    6.10
   9  -4  -4  106.09    5.70
  -9  -4   4  102.09    5.20
   9   4  -4  105.59    5.40
   9   4  -4  107.19    5.40
   9   4  -4  115.39    5.90
   9   4  -4  103.99    5.40
   9   4  -4  109.49    4.50
   8  -4  -4  744.83   21.80
   8  -4  -4  783.72   19.00
   8  -4  -4  742.63   20.70
  -8  -4   4  777.82   20.70
   8  -4  -4  777.82   19.00
   8   4  -4  737.93   20.60
   8   4  -4  755.12   20.70
   8   4  -4  725.53   20.30
   8   4  -4  799.72   19.30
   7  -4  -4  306.07   10.80
   7  -4  -4  289.07    9.80
   7  -4  -4  311.07    8.40
   7  -4  -4  319.67    8.80
  -7  -4   4  297.87    9.90
   7   4  -4  307.47    9.80
   7   4  -4  299.87    9.60
   7   4  -4  303.57   10.00
   7   4  -4  319.37    8.90
   6  -4  -4  471.35   11.30
   6  -4  -4  436.96   12.70
  -6  -4   4  454.45   13.10
   6  -4  -4  459.05   12.00
   6  -4  -4  427.16   13.50
   6   4  -4  456.95   13.10
   6   4  -4  466.65   12.00
   6   4  -4  439.86   12.60
   6   4  -4  443.86   12.60
   5  -4  -4  134.79    4.70
   5  -4  -4  121.49    5.60
  -5  -4   4  135.99    5.40
   5  -4  -4  137.09    5.20
   5  -4  -4  135.39    3.90
  -5  -4   4  137.09    5.60
  -5   4   4  141.99    4.60
   5   4  -4  135.09    4.60
   5   4  -4  133.39    5.30
   5   4  -4  126.39    5.00
   5   4  -4  128.59    4.90
  -4  -4   4  133.69    5.20
  -4  -4   4  136.69    5.30
   4  -4  -4  129.49    5.60
   4  -4  -4  138.89    4.70
   4  -4  -4  137.29    3.80
   4  -4  -4  130.19    5.00
   4   4  -4  134.39    4.60
   4   4  -4  133.59    4.70
   4   4  -4  141.99    5.00
  -4   4   4  129.79    4.50
   4   4  -4  138.29    5.20
   3  -4  -4  165.08    5.80
   3  -4  -4  168.38    5.40
  -3  -4   4  168.88    5.70
   3  -4  -4  172.28    6.40
  -3  -4   4  163.58    6.00
   3  -4  -4  163.88    6.20
  -3   4   4  161.98    4.30
   3   4  -4  162.38    5.30
   3   4  -4  164.38    5.60
   3   4  -4  164.78    5.60
  -3   4   4  165.18    5.20
   3   4  -4  158.18    5.20
   2  -4  -4 5439.36  128.19
   2  -4  -4 5430.66  129.29
  -2  -4   4 5104.89  125.19
   2  -4  -4 5749.92  130.19
  -2  -4   4 5298.67  127.69
   2  -4  -4 5754.62  125.59
   2   4  -4 5859.31  124.29
   2   4  -4 5600.64  129.99
   2   4  -4 5556.34  127.29
  -2   4   4 5658.23  130.79
   2   4  -4 5466.55  126.79
  -2   4   4 5634.84  124.89
   1  -4  -4  344.77   10.90
   1  -4  -4  333.47   10.50
   1  -4  -4  324.87    9.40
  -1  -4   4  341.97    9.20
   1  -4  -4  335.07   10.40
  -1  -4   4  323.47   10.00
   1   4  -4  351.56    9.60
  -1   4   4  342.27    9.40
   1   4  -4  341.17    9.30
   1   4  -4  349.07    9.90
  -1   4   4  349.87    8.90
   1   4  -4  353.66    9.30
   0  -4  -4 2511.25   59.69
   0  -4   4 2445.86   58.39
   0  -4   4 2690.03   57.59
   0  -4  -4 2506.95   58.39
   0  -4  -4 2404.66   58.89
   0  -4  -4 2457.85   57.89
   0   4   4 2565.14   57.39
   0   4   4 2509.95   57.89
   0   4  -4 2586.14   58.09
   0   4  -4 2502.15   57.39
   0   4  -4 2538.55   57.39
  -1  -4  -4  525.45   14.00
   1  -4   4  528.65   14.20
  -1  -4  -4  524.15   13.90
  -1  -4  -4  529.45   15.40
  -1  -4  -4  538.95   12.20
   1  -4   4  549.74   13.70
   1   4   4  509.95   13.50
  -1   4  -4  530.05   13.00
  -1   4  -4  513.55   13.00
   1   4   4  519.85   13.90
   1   4   4  512.35   13.80
  -2  -4  -4  543.35   16.10
  -2  -4  -4  537.65   14.60
   2  -4   4  568.14   14.40
  -2  -4  -4  560.54   14.70
   2  -4   4  545.35   14.90
   2   4   4  565.84   14.80
   2   4   4  546.15   14.40
  -2   4  -4  548.35   13.30
  -2   4  -4  553.44   13.40
   2   4   4  550.64   14.60
  -3  -4  -4   -0.20    1.00
   3  -4   4    0.80    0.90
   3  -4   4    8.30    1.40
  -3  -4  -4    3.40    1.00
  -3  -4  -4    2.50    1.00
   3   4   4    3.50    1.10
   3   4   4    0.80    0.80
   3   4   4    1.70    0.90
   4  -4   4  392.16   11.50
  -4  -4  -4  398.46   11.60
   4  -4   4  388.46   11.30
  -4  -4  -4  382.96   11.40
   4   4   4  392.06   11.50
   4   4   4  383.66   11.20
   4   4   4  368.46   11.30
   5  -4   4  195.68    7.50
  -5  -4  -4  188.38    7.10
   5  -4   4  192.08    7.10
   5   4   4  179.68    7.20
   5   4   4  199.78    7.30
   5   4   4  186.98    7.10
   5   4   4  198.58    6.90
  -6  -4  -4 1064.69   27.30
   6  -4   4 1096.79   27.40
   6  -4   4 1033.30   27.70
   6   4   4 1074.39   27.80
   6   4   4 1033.00   27.30
   6   4   4 1043.40   27.40
   6   4   4 1083.89   26.90
   7  -4   4   24.50    3.20
   7  -4   4   21.30    2.90
   7   4   4   23.60    3.30
   7   4   4   26.10    3.20
   8  -4   4  926.11   25.50
   8  -4   4  907.11   25.30
   8   4   4  942.81   26.20
   8   4   4  936.41   25.70
   9  -4   4   10.70    2.40
   9  -4   4   13.90    3.10
   9   4   4   11.00    2.70
   9   4   4    8.80    2.30
  10  -4   4   90.19    6.50
  10   4   4   75.89    6.20
  10   4   4   95.49    6.20
  13  -5  -4  262.17   12.00
  13  -5  -4  258.97   13.00
  13   5  -4  245.28   11.70
  13   5  -4  248.68   11.20
  12  -5  -4    2.70    2.00
  12  -5  -4    0.90    2.00
  12   5  -4    0.70    1.70
  12   5  -4    4.40    2.20
  11  -5  -4   26.70    4.00
  11  -5  -4   15.70    3.50
  11   5  -4   19.60    3.40
  11   5  -4   23.00    3.40
  11   5  -4   21.30    3.20
  11   5  -4   21.60    3.30
  10  -5  -4    2.00    1.80
  10  -5  -4    1.70    1.60
 -10  -5   4    1.20    1.20
  10   5  -4    2.60    1.40
  10   5  -4    0.60    1.30
  10   5  -4    0.30    1.50
  10   5  -4    2.20    1.50
   9  -5  -4  169.18    7.50
   9  -5  -4  167.38    8.30
  -9  -5   4  159.18    7.00
   9   5  -4  174.48    7.50
   9   5  -4  155.08    7.00
   9   5  -4  164.28    6.20
   9   5  -4  165.98    7.30
   8  -5  -4  346.57   12.60
   8  -5  -4  352.56   11.50
  -8  -5   4  356.06   11.50
   8   5  -4  365.96   10.50
   8   5  -4  365.46   11.60
   8   5  -4  340.87   11.30
   8   5  -4  350.06   11.70
   7  -5  -4  516.65   16.10
   7  -5  -4  521.75   14.90
  -7  -5   4  519.95   15.10
   7  -5  -4  552.24   13.70
   7   5  -4  503.75   15.10
   7   5  -4  515.55   14.80
   7   5  -4  501.35   14.70
   7   5  -4  540.35   14.10
   6  -5  -4 1005.20   26.40
   6  -5  -4 1034.90   25.20
  -6  -5   4  974.30   25.50
  -6  -5   4  955.20   26.20
   6  -5  -4 1017.10   24.20
   6   5  -4 1012.80   25.60
   6   5  -4  997.20   24.40
   6   5  -4  973.00   24.80
   6   5  -4  990.00   25.10
   5  -5  -4  896.21   19.30
   5  -5  -4  837.32   21.30
  -5  -5   4  818.92   21.90
   5  -5  -4  853.21   20.70
   5  -5  -4  828.62   22.40
  -5  -5   4  815.12   22.10
   5   5  -4  851.81   21.00
  -5   5   4  834.42   20.70
   5   5  -4  826.42   21.70
   5   5  -4  846.22   21.40
   5   5  -4  814.32   20.70
  -4  -5   4    8.60    1.70
  -4  -5   4    8.90    1.60
   4  -5  -4    9.20    1.90
   4  -5  -4    8.50    1.30
   4  -5  -4    9.00    1.60
   4  -5  -4    8.30    1.80
   4   5  -4   14.40    1.60
   4   5  -4   10.90    1.60
   4   5  -4    9.20    1.60
  -4   5   4    9.90    0.80
  -4   5   4   10.00    1.30
   4   5  -4    7.80    1.20
  -3  -5   4  204.98    6.90
   3  -5  -4  199.18    6.70
   3  -5  -4  191.78    7.40
   3  -5  -4  195.28    6.30
  -3  -5   4  204.38    7.30
   3  -5  -4  204.18    7.60
   3   5  -4  201.08    6.10
   3   5  -4  201.98    6.30
   3   5  -4  204.68    6.70
  -3   5   4  201.28    6.30
  -3   5   4  194.68    5.30
   3   5  -4  201.88    6.60
   2  -5  -4   26.50    2.40
  -2  -5   4   24.80    2.10
   2  -5  -4   26.10    3.00
   2  -5  -4   23.70    1.80
   2  -5  -4   19.00    2.60
  -2  -5   4   26.60    2.40
   2   5  -4   25.90    1.70
  -2   5   4   26.80    1.40
  -2   5   4   24.90    1.80
   2   5  -4   23.10    2.00
   2   5  -4   21.40    1.80
  -1  -5   4    3.60    1.10
   1  -5  -4    0.70    0.70
   1  -5  -4    4.30    1.30
   1  -5  -4    0.90    1.00
   1  -5  -4    1.50    1.30
  -1  -5   4    0.40    0.90
   1   5  -4    2.10    0.90
  -1   5   4    1.40    0.60
   1   5  -4    5.80    1.00
   0  -5  -4 1974.30   48.30
   0  -5   4 1987.60   48.10
   0  -5  -4 1973.20   49.30
   0  -5   4 2109.89   47.50
   0  -5  -4 2047.00   46.80
   0  -5  -4 2020.00   47.50
   0   5   4 2049.89   47.50
   0   5  -4 2042.10   46.80
   0   5  -4 2081.89   46.80
   0   5   4 2055.19   46.80
   0   5   4 2027.60   47.40
   1  -5   4 1548.74   35.80
   1  -5   4 1565.54   33.90
   1  -5   4 1491.65   36.40
  -1  -5  -4 1446.76   35.70
  -1  -5  -4 1453.15   36.20
  -1  -5  -4 1575.54   34.40
  -1  -5  -4 1469.85   37.70
   1   5   4 1501.55   35.70
   1   5   4 1461.75   35.80
   1   5   4 1489.85   35.30
  -1   5  -4 1498.45   34.70
  -1   5  -4 1482.85   34.70
  -2  -5  -4  243.98    8.00
  -2  -5  -4  250.07    9.60
   2  -5   4  268.97    8.20
   2  -5   4  239.08    8.30
  -2  -5  -4  244.78    8.10
   2   5   4  243.48    8.00
  -2   5  -4  251.77    6.70
   2   5   4  238.58    7.70
   2   5   4  249.58    7.90
  -2   5  -4  256.47    6.70
  -3  -5  -4  377.16   12.60
  -3  -5  -4  332.97   10.70
  -3  -5  -4  346.07   10.60
   3  -5   4  358.46   10.60
   3  -5   4  360.76   11.00
   3   5   4  360.26   10.50
   3   5   4  364.06   10.80
   3   5   4  348.37   10.40
   3   5   4  339.77   10.30
  -4  -5  -4    2.50    1.10
   4  -5   4    2.50    1.20
   4  -5   4    2.70    1.10
  -4  -5  -4    3.00    1.20
   4   5   4    1.90    1.10
   4   5   4    3.00    1.20
   4   5   4    1.50    1.00
   4   5   4    1.60    1.00
  -5  -5  -4  232.98    8.60
   5  -5   4  242.88    8.70
   5  -5   4  238.68    8.50
  -5  -5  -4  251.07    8.70
   5   5   4  234.38    8.10
   5   5   4  232.28    8.40
   5   5   4  232.38    8.50
   5   5   4  242.58    8.60
   6  -5   4    2.90    1.40
  -6  -5  -4    2.30    1.30
   6  -5   4    1.20    1.20
   6   5   4   -0.70    1.10
   6   5   4    5.40    1.70
   6   5   4    0.30    1.30
   6   5   4    1.50    1.10
   7  -5   4   52.89    4.10
   7   5   4   51.29    4.20
   7   5   4   46.30    3.90
   8  -5   4  381.46   13.20
   8  -5   4  379.46   13.10
   8   5   4  385.56   13.30
   8   5   4  399.36   13.80
   9  -5   4  248.78   10.00
   9  -5   4  218.58   10.20
   9   5   4  256.17   10.80
   9   5   4  246.08   10.20
  10   5   4  107.39    6.70
  12  -6  -4   45.70    5.20
  12  -6  -4   50.69    6.30
  12   6  -4   56.89    5.00
  12   6  -4   60.19    5.30
  11  -6  -4  475.05   16.30
  11  -6  -4  487.35   17.80
  11   6  -4  470.95   15.90
  11   6  -4  460.35   15.90
  11   6  -4  467.55   15.90
  11   6  -4  495.05   16.50
  10  -6  -4   67.29    5.70
  10  -6  -4   75.69    5.30
 -10  -6   4   71.79    4.70
  10   6  -4   72.79    5.10
  10   6  -4   80.99    5.30
  10   6  -4   77.69    5.20
  10   6  -4   77.49    4.40
   9  -6  -4  212.28    9.90
  -9  -6   4  217.38    8.70
   9  -6  -4  219.28    8.90
   9   6  -4  222.98    9.10
   9   6  -4  226.88    8.90
   9   6  -4  229.88    8.00
   9   6  -4  232.18    9.00
   8  -6  -4    7.80    2.40
   8  -6  -4   13.00    2.20
  -8  -6   4   14.10    2.40
   8   6  -4    8.90    1.70
   8   6  -4    8.60    2.00
   8   6  -4    9.30    2.10
   8   6  -4   10.30    2.00
   7  -6  -4   15.70    2.80
   7  -6  -4   13.00    1.60
   7  -6  -4    8.50    1.80
  -7  -6   4   13.20    2.20
   7   6  -4    9.10    2.00
   7   6  -4   11.10    2.00
   7   6  -4   10.80    1.70
   7   6  -4   11.80    1.80
  -6  -6   4    8.30    2.00
   6  -6  -4   10.40    1.80
   6  -6  -4    7.20    2.10
  -6  -6   4   11.30    2.00
   6  -6  -4   10.60    1.50
   6  -6  -4    7.20    1.90
   6   6  -4   11.50    2.00
   6   6  -4    7.20    1.40
   6   6  -4    8.90    1.80
   6   6  -4   10.70    1.60
  -5  -6   4  100.59    5.10
   5  -6  -4  108.79    5.70
   5  -6  -4  103.59    4.60
   5  -6  -4  106.79    5.50
  -5  -6   4  110.99    5.40
   5  -6  -4  102.19    4.10
  -5   6   4  105.19    4.30
   5   6  -4  106.69    4.40
   5   6  -4  103.79    4.30
   5   6  -4   95.19    4.70
   5   6  -4  107.89    4.80
  -4  -6   4  363.06   11.60
   4  -6  -4  369.96   10.80
   4  -6  -4  379.96   12.40
  -4  -6   4  370.26   11.70
   4  -6  -4  348.57   11.80
   4  -6  -4  389.96   10.50
   4   6  -4  366.56   11.00
   4   6  -4  368.36   10.10
  -4   6   4  375.06    9.20
  -4   6   4  365.96   10.40
   4   6  -4  370.76   10.80
   4   6  -4  358.06   10.40
   3  -6  -4 1108.79   29.60
   3  -6  -4 1075.39   29.10
   3  -6  -4 1159.08   27.60
   3  -6  -4 1195.08   28.20
  -3  -6   4 1128.99   28.50
  -3  -6   4 1110.19   28.90
   3   6  -4 1120.99   27.50
  -3   6   4 1140.59   27.50
   3   6  -4 1128.49   27.80
   3   6  -4 1162.08   28.00
   3   6  -4 1139.59   26.90
  -3   6   4 1152.38   26.40
  -2  -6   4  285.87    9.10
  -2  -6   4  279.97    9.60
   2  -6  -4  275.17   10.00
   2  -6  -4  283.57    8.50
   2  -6  -4  271.67   10.10
   2  -6  -4  289.57    9.20
   2   6  -4  288.67    7.90
   2   6  -4  271.97    8.50
  -2   6   4  282.27    8.50
   2   6  -4  289.97    8.70
  -2   6   4  278.77    7.60
  -2   6   4  295.77    6.70
   1  -6  -4  163.28    7.00
   1  -6  -4  155.58    7.10
   1  -6  -4  161.68    6.10
  -1  -6   4  155.08    6.00
   1  -6  -4  152.78    5.60
  -1  -6   4  164.68    6.60
   1   6  -4  149.39    5.70
   1   6  -4  168.08    5.20
   1   6  -4  159.18    5.50
  -1   6   4  167.48    4.50
  -1   6   4  152.08    5.60
  -1   6   4  160.38    5.10
  -1   6   4  150.28    5.60
   0  -6  -4   12.70    1.80
   0  -6  -4   10.30    2.30
   0  -6  -4   10.50    2.10
   0  -6  -4   13.40    1.70
   0  -6   4   13.10    2.00
   0  -6   4   12.40    2.10
   0   6   4   11.00    1.40
   0   6   4   10.20    1.10
   0   6   4   10.80    1.60
   0   6  -4   11.10    1.40
   0   6   4   11.40    1.70
  -1  -6  -4   20.90    3.10
   1  -6   4   28.30    2.50
  -1  -6  -4   34.90    2.90
  -1  -6  -4   23.40    1.70
  -1  -6  -4   19.00    2.20
   1  -6   4   21.00    2.70
   1   6   4   18.10    2.10
  -1   6  -4   19.10    1.50
   1   6   4   20.90    2.20
   1   6   4   22.60    1.70
   1   6   4   23.70    1.90
  -1   6  -4   21.80    1.60
   2  -6   4  209.38    7.50
   2  -6   4  205.08    6.10
  -2  -6  -4  204.38    7.20
  -2  -6  -4  208.08    7.60
  -2  -6  -4  188.98    8.50
   2  -6   4  202.18    7.60
  -2   6  -4  212.78    5.90
   2   6   4  197.18    7.20
   2   6   4  212.08    7.00
   2   6   4  207.78    7.10
   2   6   4  211.98    6.70
  -2   6  -4  213.08    5.90
   3  -6   4  160.78    6.70
   3  -6   4  168.78    6.60
  -3  -6  -4  159.48    6.50
  -3  -6  -4  154.68    6.30
  -3  -6  -4  159.58    7.90
   3  -6   4  168.28    5.40
   3   6   4  163.38    6.40
   3   6   4  158.18    6.10
   3   6   4  162.68    6.20
   3   6   4  162.58    5.90
   4  -6   4   40.80    3.30
  -4  -6  -4   38.00    3.10
  -4  -6  -4   36.90    2.90
   4  -6   4   38.20    3.10
   4   6   4   35.80    2.80
   4   6   4   41.00    3.00
   4   6   4   34.20    2.80
   4   6   4   39.50    3.10
   5  -6   4  498.55   15.20
  -5  -6  -4  511.75   15.10
   5  -6   4  501.85   15.00
  -5  -6  -4  497.35   15.10
   5   6   4  503.55   14.30
   5   6   4  465.25   14.70
   5   6   4  479.75   14.50
   5   6   4  504.25   14.70
  -6  -6  -4   19.60    2.90
   6  -6   4   27.60    3.50
   6   6   4   15.20    2.60
   6   6   4   18.60    2.50
   6   6   4   21.10    2.90
   6   6   4   24.00    3.10
  -7  -6  -4    3.30    1.60
   7  -6   4    6.80    2.10
   7   6   4    2.90    1.50
   7   6   4    5.60    1.90
   7   6   4    6.20    2.00
   8  -6   4   14.80    2.70
   8  -6   4   13.80    2.60
   8   6   4   19.00    3.30
   8   6   4   19.80    3.30
   9  -6   4    5.30    2.90
   9   6   4    7.20    2.40
   9   6   4    9.90    2.70
  12  -7  -4   40.90    5.60
  12   7  -4   37.70    4.80
  12   7  -4   33.80    4.80
  11  -7  -4  358.86   13.30
 -11  -7   4  342.87   12.50
  11  -7  -4  356.06   14.80
  11   7  -4  344.97   13.20
  11   7  -4  382.46   13.70
  11   7  -4  356.76   13.50
  11   7  -4  366.76   13.50
  10  -7  -4    1.90    1.80
 -10  -7   4   -0.10    1.10
  10  -7  -4    3.20    2.30
  10   7  -4    2.30    1.80
  10   7  -4    2.70    1.40
  10   7  -4    3.20    2.00
  10   7  -4    4.40    1.90
  -9  -7   4   33.70    3.80
   9  -7  -4   25.40    4.00
   9  -7  -4   31.30    3.60
   9   7  -4   26.80    3.40
   9   7  -4   36.60    4.20
   9   7  -4   29.90    3.50
   9   7  -4   29.10    3.10
   8  -7  -4  259.47   11.30
  -8  -7   4  257.97    9.70
   8  -7  -4  279.07    9.70
   8  -7  -4  254.87   10.80
   8   7  -4  255.77    9.60
   8   7  -4  268.47    9.40
   8   7  -4  268.37   10.10
   8   7  -4  266.97    9.00
   7  -7  -4  526.75   15.30
   7  -7  -4  507.05   16.80
   7  -7  -4  530.25   17.50
  -7  -7   4  533.55   16.10
   7  -7  -4  567.94   14.20
  -7  -7   4  538.85   17.40
   7   7  -4  533.85   15.00
   7   7  -4  533.65   15.60
   7   7  -4  516.35   14.80
   7   7  -4  516.45   16.00
   6  -7  -4   84.09    3.70
   6  -7  -4   81.79    4.20
  -6  -7   4   72.79    4.60
   6  -7  -4   72.59    5.00
  -6  -7   4   76.49    5.00
   6  -7  -4   78.69    5.30
   6   7  -4   75.49    4.50
   6   7  -4   80.29    3.90
   6   7  -4   76.49    3.90
   6   7  -4   76.69    4.20
  -5  -7   4 1257.47   32.40
   5  -7  -4 1265.57   30.30
   5  -7  -4 1276.67   30.90
   5  -7  -4 1234.68   32.70
  -5  -7   4 1259.87   32.70
   5  -7  -4 1268.87   33.40
   5   7  -4 1265.17   30.80
   5   7  -4 1280.17   30.30
  -5   7   4 1245.88   30.70
   5   7  -4 1231.78   31.10
   5   7  -4 1243.48   31.50
   4  -7  -4   30.50    3.50
   4  -7  -4   40.80    2.90
   4  -7  -4   39.00    2.50
   4  -7  -4   46.10    4.00
  -4  -7   4   38.40    3.40
  -4  -7   4   40.30    3.40
  -4   7   4   36.70    2.60
   4   7  -4   40.00    2.60
   4   7  -4   36.90    2.70
   4   7  -4   38.50    2.90
  -4   7   4   40.20    1.90
   4   7  -4   43.40    2.40
  -3  -7   4  336.17   11.50
   3  -7  -4  352.36   10.60
   3  -7  -4  333.77   11.80
  -3  -7   4  351.46   11.30
   3  -7  -4  352.66   10.20
   3  -7  -4  340.07   12.20
  -3   7   4  331.27   10.10
   3   7  -4  356.16    9.40
   3   7  -4  360.26   10.30
   3   7  -4  347.67   10.50
   3   7  -4  348.67   10.40
  -3   7   4  349.07    9.10
   2  -7  -4   20.70    3.10
   2  -7  -4   20.90    2.20
  -2  -7   4   22.70    2.80
  -2  -7   4   17.50    2.60
   2  -7  -4   35.20    4.00
   2  -7  -4   23.70    2.60
   2   7  -4   15.70    1.90
   2   7  -4   20.60    2.20
  -2   7   4   20.50    2.20
   2   7  -4   22.30    1.60
  -2   7   4   19.10    2.10
  -2   7   4   19.70    1.50
   1  -7  -4  557.84   17.30
   1  -7  -4  554.54   17.10
   1  -7  -4  580.24   15.40
  -1  -7   4  551.94   16.40
  -1  -7   4  586.44   16.10
   1  -7  -4  565.24   15.40
   1   7  -4  564.44   14.90
  -1   7   4  550.04   15.20
  -1   7   4  561.44   15.20
  -1   7   4  550.84   14.40
   1   7  -4  541.55   15.20
  -1   7   4  595.24   13.50
   1   7  -4  589.24   14.00
   0  -7  -4   46.00    3.00
   0  -7  -4   54.99    4.00
   0  -7   4   52.79    3.80
   0  -7   4   53.69    3.60
   0  -7  -4   51.69    4.20
   0  -7  -4   51.09    3.10
   0   7   4   49.70    3.00
   0   7   4   52.89    2.80
   0   7   4   55.99    2.30
   0   7  -4   47.80    2.70
   0   7   4   53.29    3.20
  -1  -7  -4  667.13   19.10
  -1  -7  -4  655.13   20.10
  -1  -7  -4  664.43   17.90
   1  -7   4  672.23   18.80
  -1  -7  -4  684.53   17.10
   1  -7   4  691.53   18.50
   1   7   4  650.13   17.30
   1   7   4  668.13   16.70
   1   7   4  679.63   17.80
  -1   7  -4  683.23   16.80
   1   7   4  660.63   18.00
  -2  -7  -4  165.98    7.00
   2  -7   4  170.38    6.90
  -2  -7  -4  153.88    7.80
  -2  -7  -4  159.68    6.40
   2  -7   4  163.48    7.00
   2   7   4  163.68    6.10
   2   7   4  160.68    6.20
  -2   7  -4  176.38    5.20
   2   7   4  174.98    5.80
  -2   7  -4  171.98    5.10
   2   7   4  162.08    6.50
  -3  -7  -4 1621.24   40.50
  -3  -7  -4 1665.63   40.20
   3  -7   4 1680.03   40.60
   3  -7   4 1627.04   40.70
  -3  -7  -4 1568.24   42.50
   3   7   4 1584.64   40.00
   3   7   4 1670.23   39.20
   3   7   4 1662.93   39.60
   3   7   4 1629.74   39.50
   4  -7   4   86.39    5.10
  -4  -7  -4   89.59    5.00
  -4  -7  -4   89.19    4.80
   4  -7   4   83.89    4.90
   4   7   4   78.39    4.60
   4   7   4   83.29    4.30
   4   7   4   82.19    4.50
   4   7   4   92.19    4.60
  -5  -7  -4   88.29    5.30
  -5  -7  -4   99.79    5.40
   5  -7   4   92.59    5.50
   5  -7   4   93.19    5.40
   5   7   4   90.19    5.00
   5   7   4   99.59    5.00
   5   7   4   99.19    4.90
   5   7   4   92.39    5.20
  -6  -7  -4   37.40    4.10
  -6  -7  -4   41.40    3.80
   6  -7   4   49.40    4.10
   6   7   4   42.50    3.60
   6   7   4   41.40    3.50
   6   7   4   41.20    3.30
   6   7   4   44.20    3.90
  -7  -7  -4  208.38    9.10
   7  -7   4  192.88   11.90
   7  -7   4  210.98    9.00
   7   7   4  200.18    8.70
   7   7   4  196.78    8.90
   7   7   4  210.48    8.90
   8  -7   4   28.50    3.70
   8  -7   4   37.90    4.40
   8   7   4   34.20    4.50
   8   7   4   36.40    4.30
   9   7   4  394.56   14.70
  12  -8  -4   99.99    7.80
  12  -8  -4   72.39    7.20
  12   8  -4   76.89    6.20
  12   8  -4   81.29    6.10
  12   8  -4   84.79   11.30
 -11  -8   4   52.49    4.30
  11  -8  -4   52.09    6.70
  11  -8  -4   56.59    6.50
  11   8  -4   58.59    5.10
  11   8  -4   60.99    5.20
 -10  -8   4  919.31   26.00
  10  -8  -4  910.21   28.40
  10  -8  -4  903.41   29.00
  10   8  -4  942.41   27.20
  10   8  -4  950.00   25.20
  10   8  -4  972.20   26.30
  10   8  -4  946.91   26.60
  -9  -8   4    5.90    1.90
   9  -8  -4    3.60    2.40
   9  -8  -4    2.70    2.10
   9  -8  -4   -0.40    1.60
   9   8  -4    0.80    1.50
   9   8  -4    0.90    1.20
   9   8  -4    1.60    1.50
   9   8  -4    3.00    1.60
   8  -8  -4 1158.58   32.50
   8  -8  -4 1187.98   30.30
  -8  -8   4 1207.48   33.50
  -8  -8   4 1164.28   31.00
   8  -8  -4 1136.99   33.30
   8   8  -4 1175.68   30.00
   8   8  -4 1167.68   30.70
   8   8  -4 1182.18   29.90
   8   8  -4 1148.99   31.30
  -7  -8   4  214.58    8.90
  -7  -8   4  222.78   10.00
   7  -8  -4  221.68    8.10
   7  -8  -4  209.48    9.50
   7  -8  -4  220.08   10.20
   7   8  -4  206.78    7.80
   7   8  -4  225.78    8.90
   7   8  -4  224.38    7.80
   7   8  -4  214.58    8.40
   6  -8  -4   18.20    3.30
  -6  -8   4   25.10    3.40
   6  -8  -4   19.80    3.30
   6  -8  -4   19.10    2.10
  -6  -8   4   19.90    3.30
   6  -8  -4   17.80    2.40
   6   8  -4   17.90    2.10
   6   8  -4   17.40    2.40
   6   8  -4   21.00    2.90
   6   8  -4   18.60    2.40
  -6   8   4   19.10    2.00
  -5  -8   4   31.40    3.70
   5  -8  -4   44.40    4.40
   5  -8  -4   44.00    4.10
   5  -8  -4   41.00    3.00
   5  -8  -4   40.60    2.70
  -5  -8   4   48.80    4.10
   5   8  -4   39.30    2.50
   5   8  -4   40.10    3.10
   5   8  -4   38.90    2.90
  -5   8   4   40.60    2.60
   5   8  -4   35.20    3.20
  -4  -8   4  412.76   13.90
   4  -8  -4  449.16   12.30
   4  -8  -4  423.06   14.80
   4  -8  -4  423.36   12.40
  -4  -8   4  431.76   14.10
   4  -8  -4  404.06   14.10
   4   8  -4  437.56   11.40
   4   8  -4  412.46   12.40
   4   8  -4  428.46   12.90
  -4   8   4  428.76   12.10
   4   8  -4  440.26   12.60
  -4   8   4  429.76   11.10
  -4   8   4  431.46   12.50
   3  -8  -4   33.90    2.70
   3  -8  -4   34.00    2.50
  -3  -8   4   38.80    3.60
   3  -8  -4   30.40    3.80
   3  -8  -4   38.80    4.60
  -3  -8   4   35.30    3.20
   3   8  -4   29.20    2.50
  -3   8   4   31.60    2.50
  -3   8   4   33.80    2.60
  -3   8   4   30.40    1.90
   3   8  -4   32.60    2.60
   3   8  -4   30.30    1.80
   3   8  -4   30.90    2.60
  -2  -8   4 2074.69   50.09
   2  -8  -4 2015.50   51.69
   2  -8  -4 2155.18   48.80
   2  -8  -4 2076.59   48.80
  -2  -8   4 1992.00   50.39
   2  -8  -4 2045.70   51.39
  -2   8   4 2075.19   48.80
   2   8  -4 2070.69   48.80
  -2   8   4 2048.70   47.60
  -2   8   4 2106.69   48.90
   2   8  -4 2032.90   48.70
   1  -8  -4    0.10    1.40
   1  -8  -4    0.90    0.90
  -1  -8   4    1.10    1.30
   1  -8  -4   -0.10    0.80
  -1  -8   4    0.50    1.30
   1  -8  -4   -0.20    1.40
  -1   8   4    1.00    0.70
  -1   8   4    0.10    0.70
   1   8  -4    0.60    0.90
  -1   8   4    0.70    0.90
   1   8  -4    0.70    0.80
   0  -8  -4 2383.06   58.19
   0  -8  -4 2482.15   56.39
   0  -8  -4 2335.57   58.69
   0  -8   4 2304.97   57.29
   0  -8  -4 2258.77   55.99
   0  -8   4 2561.54   57.29
   0   8   4 2334.77   55.19
   0   8   4 2475.55   54.19
   0   8   4 2332.17   55.99
   0   8   4 2410.46   56.29
   0   8  -4 2327.97   55.19
  -1  -8  -4   55.39    4.70
   1  -8   4   62.59    4.10
  -1  -8  -4   61.29    3.40
  -1  -8  -4   61.79    4.60
  -1  -8  -4   55.89    3.60
   1  -8   4   59.79    4.30
   1   8   4   62.69    3.80
   1   8   4   63.69    2.90
   1   8   4   68.09    3.50
  -1   8  -4   63.89    3.00
   1   8   4   68.19    3.80
  -2  -8  -4   38.60    3.10
   2  -8   4   42.50    3.50
  -2  -8  -4   38.60    3.60
   2  -8   4   47.70    3.80
  -2  -8  -4   48.90    5.30
   2   8   4   41.90    2.60
   2   8   4   41.20    3.10
   2   8   4   38.70    2.90
   2   8   4   40.10    2.90
  -3  -8  -4    1.30    1.10
   3  -8   4    1.90    1.50
   3  -8   4    1.30    1.30
  -3  -8  -4    2.80    1.50
  -3  -8  -4    4.70    2.10
   3   8   4    0.60    0.80
   3   8   4    2.00    1.20
   3   8   4    0.60    1.10
   3   8   4    1.10    1.10
  -4  -8  -4  144.29    6.70
  -4  -8  -4  139.19    7.00
   4  -8   4  144.79    7.10
   4  -8   4  145.99    7.10
   4   8   4  147.49    6.30
   4   8   4  144.09    6.00
   4   8   4  143.99    6.70
   4   8   4  146.69    6.30
  -5  -8  -4  158.58    7.60
  -5  -8  -4  169.18    7.60
   5  -8   4  160.58    7.80
   5   8   4  162.78    6.90
   5   8   4  155.88    7.00
   5   8   4  165.28    7.60
   5   8   4  160.38    6.80
  -6  -8  -4 1791.42   44.10
  -6  -8  -4 1692.63   43.90
   6  -8   4 1728.93   44.10
   6   8   4 1599.74   42.70
   6   8   4 1704.63   43.80
   6   8   4 1774.52   43.00
   6   8   4 1719.23   42.20
  -7  -8  -4   90.29    6.00
   7  -8   4  103.59    6.40
   7   8   4  110.59    6.30
   7   8   4   99.29    6.10
   7   8   4  102.19    6.30
   8  -8   4  524.65   17.40
   8   8   4  525.65   17.20
   9   8   4    4.10    2.20
   9   8   4    3.30    2.00
  11  -9  -4   45.80    6.70
  11  -9  -4   64.49    7.30
  11   9  -4   63.69    5.60
  11   9  -4   67.39    5.80
  11   9  -4   69.59    5.20
 -10  -9   4  195.68    8.90
  10  -9  -4  199.58   11.20
  10  -9  -4  192.28   10.40
  10   9  -4  209.98    9.60
  10   9  -4  208.88    8.60
  10   9  -4  201.48    8.80
  10   9  -4  201.88    9.80
   9  -9  -4   70.89    6.40
  -9  -9   4   67.09    4.90
   9  -9  -4   67.39    6.00
   9   9  -4   62.59    5.20
   9   9  -4   63.39    4.40
   9   9  -4   62.09    4.40
   9   9  -4   63.69    5.10
   8  -9  -4  151.48    8.50
  -8  -9   4  168.98    7.90
   8  -9  -4  142.69    8.80
  -8  -9   4  145.99    8.70
   8   9  -4  154.48    7.30
   8   9  -4  158.58    6.90
   8   9  -4  158.28    6.70
   8   9  -4  151.08    7.70
  -7  -9   4  266.47   10.50
   7  -9  -4  250.37   11.00
  -7  -9   4  252.27   11.40
   7  -9  -4  258.07   11.90
   7   9  -4  254.97   10.10
   7   9  -4  253.67    9.50
   7   9  -4  249.97    9.10
   7   9  -4  262.57    8.80
   6  -9  -4  197.38    9.40
  -6  -9   4  219.48    9.90
  -6  -9   4  211.38    9.10
   6  -9  -4  215.38    7.30
   6  -9  -4  215.38   10.40
  -6   9   4  204.58    7.00
   6   9  -4  211.18    8.60
   6   9  -4  210.28    7.90
   6   9  -4  213.18    8.10
   6   9  -4  215.68    7.30
  -5  -9   4  395.96   14.10
   5  -9  -4  397.36   11.50
   5  -9  -4  390.16   14.80
   5  -9  -4  378.16   13.90
  -5  -9   4  399.16   13.80
   5   9  -4  377.96   12.00
  -5   9   4  395.36   11.40
   5   9  -4  389.56   12.20
   5   9  -4  389.26   12.60
   4  -9  -4   55.79    5.10
  -4  -9   4   56.19    4.60
  -4  -9   4   61.79    4.60
   4  -9  -4   59.19    3.40
   4  -9  -4   63.39    5.00
   4   9  -4   66.89    3.90
  -4   9   4   57.69    3.70
  -4   9   4   56.99    3.40
  -4   9   4   56.89    2.80
   4   9  -4   57.79    3.90
   4   9  -4   56.79    3.60
  -3  -9   4   96.29    5.90
   3  -9  -4   97.19    6.70
   3  -9  -4  110.89    5.00
   3  -9  -4  104.89    6.50
   3  -9  -4  101.49    4.70
  -3  -9   4  102.19    5.90
  -3   9   4   96.09    4.80
   3   9  -4  102.89    5.00
   3   9  -4   99.09    4.80
   3   9  -4   98.79    4.80
  -3   9   4  100.89    4.00
  -3   9   4  107.09    4.70
  -2  -9   4    7.80    2.20
   2  -9  -4    9.60    2.80
  -2  -9   4    9.70    2.20
   2  -9  -4   11.10    1.90
   2  -9  -4   10.40    2.70
   2   9  -4    9.20    1.70
  -2   9   4   10.20    1.90
   2   9  -4   10.00    1.80
  -2   9   4   11.10    1.50
  -2   9   4    7.50    1.60
   1  -9  -4   20.80    3.50
  -1  -9   4   20.40    3.00
   1  -9  -4   19.70    3.50
  -1  -9   4   21.50    3.10
   1  -9  -4   19.60    2.60
   1  -9  -4   16.40    2.30
   1   9  -4   23.60    2.40
   1   9  -4   20.50    2.40
  -1   9   4   18.00    2.30
  -1   9   4   20.70    2.10
  -1   9   4   17.30    2.30
   0  -9  -4  495.55   14.40
   0  -9  -4  491.15   16.60
   0  -9   4  521.35   15.50
   0  -9   4  475.15   15.40
   0  -9  -4  497.05   14.70
   0  -9  -4  490.95   16.40
   0   9   4  487.85   13.60
   0   9   4  496.65   14.50
   0   9   4  468.35   14.20
   0   9  -4  494.75   13.60
  -1  -9  -4  292.07   10.20
  -1  -9  -4  325.47   10.00
  -1  -9  -4  303.17   12.30
  -1  -9  -4  328.27   12.10
   1  -9   4  327.37   11.10
   1  -9   4  296.17   11.00
   1   9   4  321.67    8.80
  -1   9  -4  304.97    9.10
   1   9   4  303.97   10.10
   1   9   4  281.67   10.10
   1   9   4  309.67    9.70
  -2  -9  -4   71.99    5.10
   2  -9   4   72.29    4.80
  -2  -9  -4   69.79    4.40
   2  -9   4   69.59    4.90
  -2  -9  -4   70.49    5.70
   2   9   4   74.79    4.30
   2   9   4   70.69    4.00
   2   9   4   80.69    3.70
   2   9   4   69.99    4.40
   3  -9   4  407.46   13.40
  -3  -9  -4  390.86   12.80
  -3  -9  -4  390.36   13.70
   3  -9   4  376.16   13.30
  -3  -9  -4  357.96   14.70
   3   9   4  398.16   12.40
   3   9   4  387.96   12.90
   3   9   4  398.66   12.30
   3   9   4  411.46   11.70
  -4  -9  -4   90.89    5.50
   4  -9   4  106.09    6.20
  -4  -9  -4   95.29    6.00
   4  -9   4   97.09    6.00
   4   9   4   94.79    5.00
   4   9   4   97.59    4.90
   4   9   4   91.29    5.50
   4   9   4   95.39    5.20
   5  -9   4   63.49    5.10
  -5  -9  -4   62.69    4.70
  -5  -9  -4   64.79    4.90
   5   9   4   64.29    4.40
   5   9   4   63.39    4.80
   5   9   4   69.39    4.40
   5   9   4   62.29    4.20
  -6  -9  -4    2.00    1.50
  -6  -9  -4    4.20    1.90
   6  -9   4    2.20    1.90
   6   9   4    3.90    2.00
   6   9   4    2.30    1.50
   6   9   4    1.20    1.60
  -7  -9  -4   52.59    5.50
   7  -9   4   41.10    5.00
   7   9   4   43.20    4.70
   7   9   4   43.10    4.70
   7   9   4   37.80    4.70
   8  -9   4   31.40    4.20
   8   9   4   27.70    4.10
   8   9   4   24.60    3.70
  11 -10  -4  359.46   17.10
  11 -10  -4  370.96   16.10
  11  10  -4  394.36   14.80
  11  10  -4  370.26   14.90
 -10 -10   4    0.20    1.30
  10 -10  -4    0.80    2.10
  10 -10  -4    2.80    2.30
  10  10  -4   -1.30    1.30
  10  10  -4    2.60    2.10
  10  10  -4    2.00    2.20
   9 -10  -4  128.69    8.40
  -9 -10   4  133.89    7.30
   9 -10  -4  125.99    9.00
   9  10  -4  126.49    7.10
   9  10  -4  124.59    7.40
   9  10  -4  121.69    6.50
   8 -10  -4   31.00    4.70
   8 -10  -4   29.30    5.00
  -8 -10   4   38.40    5.50
  -8 -10   4   40.60    4.70
   8  10  -4   25.20    3.80
   8  10  -4   35.10    3.90
   8  10  -4   33.00    3.90
   7 -10  -4    2.90    2.40
  -7 -10   4    1.70    2.10
  -7 -10   4    0.40    1.50
   7 -10  -4    4.10    2.40
   7  10  -4    2.70    1.50
   7  10  -4    3.40    1.80
   7  10  -4    1.70    1.70
  -6 -10   4    9.70    2.80
   6 -10  -4   10.80    1.90
  -6 -10   4   12.20    2.80
   6 -10  -4    8.60    2.70
   6 -10  -4    8.90    3.10
   6  10  -4   10.70    2.00
  -6  10   4    8.80    1.70
   6  10  -4   12.70    2.40
   6  10  -4   10.90    2.40
   5 -10  -4   74.89    4.00
  -5 -10   4   89.59    6.10
  -5 -10   4   77.79    5.80
   5 -10  -4   83.39    6.10
   5 -10  -4   75.09    6.30
   5  10  -4   79.59    4.90
  -5  10   4   86.49    4.30
   5  10  -4   80.89    4.60
   5  10  -4   80.59    4.70
  -4 -10   4  124.89    7.10
   4 -10  -4  131.29    5.50
   4 -10  -4  122.89    7.80
   4 -10  -4  101.19    6.70
  -4 -10   4  122.69    7.10
   4  10  -4  120.59    5.90
  -4  10   4  120.59    5.30
   4  10  -4  116.49    5.60
   4  10  -4  115.19    5.60
  -4  10   4  113.59    4.60
  -3 -10   4 1590.64   41.80
   3 -10  -4 1661.83   43.70
  -3 -10   4 1612.54   42.10
   3 -10  -4 1577.64   42.50
   3 -10  -4 1635.64   39.50
   3  10  -4 1645.84   39.60
   3  10  -4 1634.04   40.00
  -3  10   4 1591.04   38.30
  -3  10   4 1627.14   39.90
  -3  10   4 1607.34   39.50
   3  10  -4 1619.44   39.90
   2 -10  -4   58.69    5.10
   2 -10  -4   54.89    5.40
   2 -10  -4   61.49    4.30
   2 -10  -4   63.09    3.90
  -2 -10   4   70.99    5.00
  -2 -10   4   69.89    5.20
  -2  10   4   61.19    3.90
   2  10  -4   59.49    3.80
  -2  10   4   58.29    3.20
  -2  10   4   58.69    3.80
   2  10  -4   68.49    3.90
   1 -10  -4  143.49    8.10
  -1 -10   4  142.89    7.10
   1 -10  -4  127.09    5.90
   1 -10  -4  135.39    6.50
   1 -10  -4  134.09    7.80
  -1 -10   4  136.39    7.10
  -1  10   4  128.49    6.00
   1  10  -4  138.19    5.90
  -1  10   4  138.39    5.40
   1  10  -4  140.99    5.80
  -1  10   4  141.19    6.20
   0 -10   4   32.50    4.00
   0 -10  -4   27.10    4.20
   0 -10  -4   21.90    2.80
   0 -10   4   23.80    3.50
   0 -10  -4   22.80    3.80
   0 -10  -4   23.00    3.00
   0  10   4   22.60    2.80
   0  10  -4   26.40    2.30
   0  10   4   23.40    2.90
   0  10   4   22.50    2.50
  -1 -10  -4  119.39    7.40
   1 -10   4  126.69    6.70
  -1 -10  -4  116.99    5.90
  -1 -10  -4  127.49    7.50
   1 -10   4  117.79    6.50
  -1 -10  -4  128.69    5.80
   1  10   4  136.39    6.20
   1  10   4  125.49    5.50
  -1  10  -4  126.49    5.00
   1  10   4  117.09    5.70
  -2 -10  -4    2.50    1.80
   2 -10   4    8.00    2.30
   2 -10   4    5.40    2.10
  -2 -10  -4    7.50    2.00
  -2 -10  -4    4.50    2.00
   2  10   4    3.80    1.60
   2  10   4    5.80    1.30
   2  10   4    6.20    1.70
   2  10   4    2.30    1.30
   3 -10   4  223.08    9.60
   3 -10   4  212.08    9.30
  -3 -10  -4  215.28    8.80
  -3 -10  -4  191.08    9.30
  -3 -10  -4  210.48   10.70
   3  10   4  195.88    8.00
   3  10   4  197.28    8.60
   3  10   4  221.08    7.50
   3  10   4  209.18    8.20
   4 -10   4   12.50    2.80
   4 -10   4   13.30    2.90
  -4 -10  -4   10.20    2.30
  -4 -10  -4    9.20    2.50
   4  10   4   11.50    2.10
   4  10   4    9.80    2.30
   4  10   4   13.20    2.30
   4  10   4   12.60    2.50
   5 -10   4  353.56   13.60
  -5 -10  -4  357.96   13.10
  -5 -10  -4  334.37   13.40
   5  10   4  377.16   12.00
   5  10   4  339.97   11.90
   5  10   4  347.67   12.90
   5  10   4  355.46   12.40
   6 -10   4   27.50    4.30
  -6 -10  -4   24.10    3.80
  -6 -10  -4   26.90    4.00
   6  10   4   20.70    3.60
   6  10   4   24.50    3.40
   6  10   4   23.40    3.50
  -7 -10  -4   64.69    5.50
   7 -10   4   60.49    5.40
  -7 -10  -4   69.99    5.60
   7  10   4   61.09    5.40
   7  10   4   58.79    5.00
   7  10   4   59.19    4.90
   8  10   4    4.70    2.30
   8  10   4    5.90    2.20
 -10 -11   4   42.90    7.00
  10 -11  -4   52.99    6.50
  10 -11  -4   47.70    7.20
  10  11  -4   59.99    5.30
  10  11  -4   45.00    5.50
  10  11  -4   51.79    5.20
   9 -11  -4  164.58   10.90
   9 -11  -4  158.18    9.80
  -9 -11   4  176.68    8.70
   9  11  -4  167.28    8.00
   9  11  -4  172.18    9.10
   9  11  -4  154.78    8.30
   8 -11  -4   39.60    5.50
   8 -11  -4   56.79    7.40
  -8 -11   4   41.70    5.10
  -8 -11   4   45.40    6.30
   8  11  -4   47.70    4.90
   8  11  -4   42.90    4.40
   8  11  -4   41.50    5.10
   7 -11  -4  511.55   19.60
  -7 -11   4  489.75   18.70
   7 -11  -4  481.25   17.90
   7  11  -4  476.85   15.40
   7  11  -4  509.95   15.90
   7  11  -4  487.25   16.50
   6 -11  -4   54.99    6.10
   6 -11  -4   58.49    7.00
  -6 -11   4   49.00    6.00
  -6 -11   4   54.99    5.00
   6  11  -4   53.79    4.20
   6  11  -4   56.09    4.30
   6  11  -4   54.79    4.40
   5 -11  -4  266.27    9.10
  -5 -11   4  258.07   11.50
   5 -11  -4  255.87   12.60
   5 -11  -4  246.68   11.50
  -5 -11   4  258.27   11.80
   5  11  -4  274.77   10.30
  -5  11   4  272.07    9.00
   5  11  -4  256.07    9.60
   5  11  -4  272.07    9.80
  -4 -11   4  101.39    6.60
   4 -11  -4   88.39    6.70
  -4 -11   4   85.59    6.30
   4 -11  -4  100.19    5.00
   4 -11  -4   90.59    7.30
  -4  11   4   99.69    4.90
   4  11  -4   91.09    5.30
   4  11  -4  100.09    5.20
   4  11  -4   93.29    5.20
   3 -11  -4  165.38    7.80
   3 -11  -4  156.18    6.60
  -3 -11   4  157.88    8.20
   3 -11  -4  148.29    8.60
   3 -11  -4  170.88    9.50
  -3 -11   4  166.58    8.50
  -3  11   4  167.08    6.00
   3  11  -4  160.58    7.00
   3  11  -4  159.48    6.70
   3  11  -4  151.08    6.80
  -3  11   4  160.28    6.70
  -2 -11   4    3.70    1.90
   2 -11  -4    2.80    1.50
   2 -11  -4    0.80    1.00
   2 -11  -4    1.20    1.90
   2 -11  -4    3.70    2.40
  -2 -11   4    1.80    1.80
  -2  11   4    4.30    1.30
  -2  11   4   -0.20    1.10
   2  11  -4    2.70    1.30
   2  11  -4    1.00    1.10
  -2  11   4    3.90    1.40
   1 -11  -4  954.70   25.40
  -1 -11   4  933.31   26.00
  -1 -11   4  935.11   26.30
   1 -11  -4  861.01   26.70
   1 -11  -4  865.01   27.10
   1 -11  -4  888.31   24.20
   1  11  -4  880.21   23.60
  -1  11   4  878.41   24.30
  -1  11   4  912.91   23.20
  -1  11   4  886.81   24.20
   1  11  -4  913.21   23.80
   0 -11  -4  319.57   13.20
   0 -11  -4  299.07   12.80
   0 -11   4  304.07   12.00
   0 -11   4  324.17   12.00
   0 -11  -4  347.77   11.60
   0 -11  -4  295.17   10.80
   0  11   4  304.97   10.10
   0  11  -4  304.07    9.90
   0  11   4  296.77   10.70
   0  11   4  321.87   11.00
  -1 -11  -4  280.87   10.50
   1 -11   4  303.87   11.50
   1 -11   4  290.77   11.60
  -1 -11  -4  287.27   12.50
  -1 -11  -4  295.67   12.50
   1  11   4  291.47   10.60
   1  11   4  286.67   10.30
  -1  11  -4  279.87   11.80
   1  11   4  291.27    9.90
   2 -11   4    9.20    2.70
  -2 -11  -4   14.00    3.40
  -2 -11  -4    7.90    2.00
  -2 -11  -4    3.60    2.30
   2 -11   4    4.20    2.10
   2  11   4    6.40    1.70
   2  11   4    4.30    1.70
   3 -11   4  391.26   14.30
  -3 -11  -4  354.96   15.20
   3 -11   4  389.66   13.90
  -3 -11  -4  384.26   14.60
  -3 -11  -4  377.06   13.20
   3  11   4  379.36   12.60
   3  11   4  363.56   13.10
   3  11   4  378.96   12.60
  -4 -11  -4    3.70    1.90
   4 -11   4    5.60    2.30
  -4 -11  -4    3.90    1.90
   4  11   4    4.70    1.90
   4  11   4    3.80    1.70
   4  11   4    5.10    2.10
   4  11   4    6.30    1.80
  -5 -11  -4  111.59    7.20
  -5 -11  -4  105.39    6.60
   5 -11   4   89.59    6.50
   5  11   4  102.99    5.60
   5  11   4  104.89    6.20
   5  11   4  103.29    5.80
   5  11   4   90.39    6.20
   6 -11   4    0.30    1.60
  -6 -11  -4   -1.40    1.40
  -6 -11  -4    1.50    2.00
   6  11   4    0.10    1.60
   6  11   4    0.90    1.40
   6  11   4   -0.40    1.60
  -7 -11  -4  397.86   15.90
  -7 -11  -4  421.46   15.80
   7  11   4  424.46   14.60
   7  11   4  406.86   15.60
   9 -12  -4   34.30    6.00
   9 -12  -4   40.60    6.10
  -9 -12   4   33.10    4.70
  -9 -12   4   35.80    6.00
   9  12  -4   27.30    4.20
   9  12  -4   34.50    4.30
   9  12  -4   24.00    4.20
  -8 -12   4 1327.67   36.70
  -8 -12   4 1261.67   39.10
   8 -12  -4 1273.77   40.00
   8  12  -4 1325.77   35.20
   8  12  -4 1346.47   35.00
   8  12  -4 1305.07   36.20
   7 -12  -4   36.50    5.90
  -7 -12   4   45.70    6.20
  -7 -12   4   62.99    5.60
   7 -12  -4   49.40    6.20
   7  12  -4   54.29    4.50
   7  12  -4   46.10    4.70
   7  12  -4   51.29    5.40
  -6 -12   4   22.60    4.10
   6 -12  -4   28.70    5.40
   6 -12  -4   18.40    4.20
  -6 -12   4   16.00    3.70
   6  12  -4   22.50    3.20
   6  12  -4   19.20    3.10
   6  12  -4   24.90    3.70
   5 -12  -4   19.50    4.20
  -5 -12   4   23.80    4.30
   5 -12  -4   23.20    4.90
  -5 -12   4   24.50    4.50
   5 -12  -4   21.80    3.70
   5 -12  -4   18.30    2.60
   5  12  -4   19.00    3.20
   5  12  -4   16.30    2.80
   5  12  -4   14.80    2.60
  -5  12   4   18.90    2.60
  -4 -12   4  200.68   10.20
  -4 -12   4  207.38   10.40
   4 -12  -4  209.58   10.60
   4 -12  -4  198.88    9.50
   4 -12  -4  222.48   11.50
   4 -12  -4  204.68    8.10
  -4  12   4  213.58    8.10
   4  12  -4  207.98    8.30
   4  12  -4  183.88    8.20
   4  12  -4  211.38    8.80
  -3 -12   4    1.60    2.00
   3 -12  -4    4.30    2.70
  -3 -12   4    2.50    2.10
   3 -12  -4    4.00    2.00
   3 -12  -4    1.30    2.20
   3 -12  -4    1.80    1.30
   3  12  -4    0.40    1.30
   3  12  -4    1.70    1.40
  -3  12   4    3.40    1.20
  -3  12   4    1.10    1.20
   3  12  -4    2.00    1.40
  -2 -12   4 1196.78   32.60
   2 -12  -4 1109.79   33.00
   2 -12  -4 1139.29   31.70
   2 -12  -4 1135.59   34.00
   2 -12  -4 1177.48   30.40
  -2 -12   4 1198.58   32.80
   2  12  -4 1145.19   29.70
  -2  12   4 1146.29   29.00
  -2  12   4 1135.99   30.60
  -2  12   4 1193.38   30.30
   2  12  -4 1162.58   30.20
  -1 -12   4   32.40    4.40
   1 -12  -4   27.50    3.70
   1 -12  -4   38.70    5.20
   1 -12  -4   33.30    3.80
  -1 -12   4   33.00    4.40
   1 -12  -4   39.20    5.60
  -1  12   4   28.10    3.50
   1  12  -4   32.30    3.40
   1  12  -4   30.80    3.30
  -1  12   4   32.60    3.20
  -1  12   4   35.20    3.70
   0 -12  -4 1889.81   45.70
   0 -12  -4 1765.72   45.00
   0 -12   4 1740.03   46.60
   0 -12  -4 1789.72   48.30
   0 -12   4 1843.82   46.60
   0 -12  -4 1798.32   47.90
   0  12   4 1793.72   44.00
   0  12  -4 1824.32   43.80
   0  12   4 1758.52   45.00
   0  12   4 1815.52   45.10
   1 -12   4   63.49    5.30
  -1 -12  -4   64.09    4.70
  -1 -12  -4   76.49    6.40
   1 -12   4   72.09    5.60
  -1 -12  -4   80.79    6.50
   1  12   4   69.69    4.70
   1  12   4   66.99    4.80
   1  12   4   74.59    4.50
  -2 -12  -4   89.89    6.90
   2 -12   4  110.29    6.80
  -2 -12  -4   92.59    5.70
  -2 -12  -4   91.09    6.90
   2 -12   4   96.09    6.60
   2  12   4   94.79    5.80
   2  12   4   89.39    5.40
   2  12   4  102.69    5.50
  -3 -12  -4    0.90    1.50
   3 -12   4    5.50    2.40
  -3 -12  -4    2.10    2.10
   3 -12   4    1.90    1.90
  -3 -12  -4    3.00    2.20
   3  12   4    2.10    1.70
   3  12   4    0.60    1.50
   3  12   4    1.60    1.50
  -4 -12  -4  176.88    8.60
   4 -12   4  151.98    8.80
  -4 -12  -4  158.88    9.20
   4  12   4  157.98    8.30
   4  12   4  167.38    7.90
   4  12   4  161.48    7.70
   5 -12   4    1.00    2.00
  -5 -12  -4    1.40    1.70
  -5 -12  -4   -0.90    1.60
   5  12   4    2.40    1.70
   5  12   4   -0.10    1.40
   5  12   4   -0.80    1.50
   6 -12   4 1258.67   35.80
  -6 -12  -4 1248.78   36.20
   6  12   4 1233.58   34.00
   6  12   4 1238.38   35.10
   8 -13  -4   33.60    5.70
  -8 -13   4   37.60    6.20
   8 -13  -4   26.20    5.40
  -8 -13   4   44.80    5.60
   8  13  -4   31.00    4.60
   8  13  -4   29.10    3.90
   8  13  -4   28.50    4.20
   7 -13  -4  119.29    7.90
   7 -13  -4  102.09    8.20
   7 -13  -4  114.69    9.50
  -7 -13   4   95.39    8.00
   7  13  -4  100.49    6.90
   7  13  -4  104.99    6.30
   6 -13  -4   10.80    4.00
   6 -13  -4   22.70    4.10
  -6 -13   4   17.30    4.00
  -6 -13   4   17.90    4.10
   6 -13  -4   17.90    4.30
   6  13  -4   21.50    3.40
   6  13  -4   17.00    3.10
   6  13  -4   23.00    3.70
  -5 -13   4  307.97   13.70
   5 -13  -4  327.27   13.50
   5 -13  -4  326.87   15.50
  -5 -13   4  322.87   14.40
   5 -13  -4  346.27   14.70
   5  13  -4  325.77   12.50
   5  13  -4  317.17   11.90
   5  13  -4  336.27   11.90
  -4 -13   4   37.20    5.10
  -4 -13   4   47.90    5.90
   4 -13  -4   49.80    6.90
   4 -13  -4   43.40    5.40
   4 -13  -4   33.20    3.50
   4 -13  -4   45.00    6.00
   4  13  -4   36.80    3.80
   4  13  -4   34.40    4.00
  -4  13   4   38.50    3.80
   4  13  -4   33.60    3.80
   3 -13  -4   37.70    4.00
   3 -13  -4   39.40    4.90
   3 -13  -4   36.70    5.20
   3 -13  -4   46.70    6.50
  -3 -13   4   39.40    5.40
  -3 -13   4   34.50    5.00
   3  13  -4   50.39    3.90
   3  13  -4   42.90    4.40
  -3  13   4   41.10    3.60
   2 -13  -4   58.49    7.00
  -2 -13   4   61.29    5.70
  -2 -13   4   65.59    5.90
   2 -13  -4   63.69    4.60
   2 -13  -4   56.49    6.30
   2 -13  -4   55.39    5.00
  -2  13   4   63.09    4.50
  -2  13   4   60.79    3.90
   2  13  -4   65.99    4.30
   2  13  -4   63.59    4.50
   1 -13  -4   98.09    6.20
   1 -13  -4   81.99    7.40
  -1 -13   4   96.89    6.70
   1 -13  -4   83.89    5.40
   1 -13  -4   88.59    7.10
  -1 -13   4   91.49    6.60
  -1  13   4   88.79    4.90
   1  13  -4   81.29    4.90
  -1  13   4   94.49    5.60
   0 -13  -4   82.29    9.60
   0 -13   4  101.69    6.80
   0 -13  -4   88.69    7.20
   0 -13  -4   98.99    7.10
   0 -13  -4   90.29    5.70
   0 -13   4   81.29    6.40
   0  13   4   98.29    5.80
   0  13   4   96.79    5.80
   0  13   4   93.69    5.10
   0  13  -4   89.79    4.90
   1 -13   4   53.09    5.80
  -1 -13  -4   60.19    4.80
   1 -13   4   63.59    5.40
  -1 -13  -4   60.79    5.80
  -1 -13  -4   63.39    7.00
   1  13   4   54.09    4.50
   1  13   4   55.39    4.50
   1  13   4   54.69    4.20
   2 -13   4    4.80    2.60
  -2 -13  -4    1.30    2.30
  -2 -13  -4    3.50    2.40
  -2 -13  -4    6.60    2.30
   2 -13   4    4.00    2.40
   2  13   4    9.90    2.30
   2  13   4    2.40    1.90
   2  13   4    5.60    2.10
  -3 -13  -4  366.76   15.90
  -3 -13  -4  365.06   13.80
  -3 -13  -4  420.56   16.40
   3 -13   4  369.76   14.80
   3  13   4  370.66   13.90
   3  13   4  363.76   13.30
   3  13   4  379.16   13.30
  -4 -13  -4  152.88    9.50
  -4 -13  -4  156.28    8.40
   4 -13   4  147.19    8.90
   4  13   4  146.59    7.70
   4  13   4  155.28    8.50
   4  13   4  157.58    7.80
  -5 -13  -4   13.20    3.60
   5 -13   4   16.00    3.70
  -5 -13  -4   13.30    3.10
   5  13   4   14.80    3.20
   5  13   4   15.90    3.20
   7 -14  -4    7.60    2.90
   7 -14  -4    7.60    3.70
  -7 -14   4    6.20    3.20
   7 -14  -4   14.60    4.80
  -7 -14   4    8.70    3.40
   7  14  -4    7.10    2.40
   7  14  -4    7.00    2.50
   7  14  -4   10.90    3.00
  -6 -14   4   69.19    6.90
   6 -14  -4   66.59    8.30
   6 -14  -4   78.69    6.70
  -6 -14   4   74.79    6.60
   6 -14  -4   77.09    7.30
   6  14  -4   79.79    5.60
   6  14  -4   66.69    5.40
   6  14  -4   77.39    5.90
   5 -14  -4   24.80    4.70
   5 -14  -4   24.00    4.30
   5 -14  -4   24.40    5.20
  -5 -14   4   24.40    4.70
  -5 -14   4   23.90    4.70
   5  14  -4   25.10    3.70
   5  14  -4   27.20    4.00
   5  14  -4   25.10    3.60
   4 -14  -4   -0.60    2.50
  -4 -14   4    4.90    2.60
  -4 -14   4    3.50    2.50
   4 -14  -4    1.30    1.50
   4 -14  -4    1.70    1.80
   4 -14  -4    0.40    2.70
  -4  14   4    1.70    1.40
   4  14  -4    0.80    1.50
   4  14  -4    1.50    1.50
   3 -14  -4  905.31   28.30
   3 -14  -4  851.11   29.20
  -3 -14   4  881.51   27.90
   3 -14  -4  924.41   27.60
   3 -14  -4  890.01   25.10
  -3 -14   4  971.60   28.60
   3  14  -4  897.91   25.60
  -3  14   4  906.51   25.00
  -2 -14   4  197.38   10.40
  -2 -14   4  190.08   10.00
   2 -14  -4  192.28   11.20
   2 -14  -4  182.58   10.30
   2 -14  -4  188.18    8.50
   2 -14  -4  199.88    9.70
  -2  14   4  201.58    8.60
  -2  14   4  180.28    7.50
   2  14  -4  196.68    8.50
   1 -14  -4   12.50    2.70
   1 -14  -4    9.00    3.40
   1 -14  -4   12.90    3.40
  -1 -14   4   12.70    3.50
   1 -14  -4   14.60    3.10
  -1 -14   4   13.40    3.50
   1  14  -4   19.30    2.90
  -1  14   4   15.00    2.50
  -1  14   4   18.30    3.10
   0 -14  -4   33.90    4.30
   0 -14   4   36.90    5.20
   0 -14   4   39.20    5.40
   0 -14  -4   30.70    4.80
   0 -14  -4   42.40    6.20
   0  14   4   36.60    4.30
   0  14   4   35.30    3.60
  -1 -14  -4    7.00    2.50
  -1 -14  -4   17.40    3.90
   1 -14   4   13.90    3.40
  -1 -14  -4    9.70    3.40
   1 -14   4    9.30    3.10
   1  14   4   13.20    2.90
   1  14   4   10.50    2.40
  -2 -14  -4   86.19    7.20
  -2 -14  -4   96.49    6.40
   2 -14   4   95.69    7.00
  -2 -14  -4   85.59    7.60
   2  14   4  104.09    6.30
   2  14   4   93.89    6.40
   2  14   4   93.99    5.80
   3 -14   4  168.18    9.80
  -3 -14  -4  170.78   10.40
  -3 -14  -4  156.48    8.70
   3  14   4  170.08    8.30
   3  14   4  187.18    9.30
   3  14   4  173.78    8.50
  -4 -14  -4   24.30    4.60
   4 -14   4   21.40    4.20
  -4 -14  -4   21.50    3.80
   4  14   4   22.90    3.60
   4  14   4   25.90    3.70
   4  14   4   15.60    3.30
  -6 -15   4   80.19    7.10
   6 -15  -4   78.59    6.90
   6 -15  -4   72.09    9.00
  -6 -15   4   70.49    8.40
   6  15  -4   84.99    6.40
   6  15  -4   85.59    6.00
   5 -15  -4  128.59   10.00
   5 -15  -4  152.78    9.40
  -5 -15   4  156.18    9.80
  -5 -15   4  155.58    9.90
   5  15  -4  145.89    8.20
   5  15  -4  139.69    7.90
   4 -15  -4    2.50    2.80
  -4 -15   4   -0.20    1.90
  -4 -15   4    2.60    2.40
   4 -15  -4    4.70    2.40
   4 -15  -4   -0.40    2.60
   4  15  -4    4.80    2.10
   3 -15  -4  238.98   12.10
  -3 -15   4  237.68   12.10
   3 -15  -4  244.78   10.00
   3 -15  -4  235.18   11.50
  -3 -15   4  249.18   12.30
   3 -15  -4  232.18   13.20
  -3  15   4  244.38    9.80
   3  15  -4  240.58   10.30
   2 -15  -4    5.50    2.00
   2 -15  -4   11.20    3.10
  -2 -15   4    5.90    2.90
   2 -15  -4    2.20    2.50
   2 -15  -4   -0.20    2.80
  -2 -15   4    5.20    2.90
   2  15  -4    7.10    2.30
  -2  15   4    9.50    2.50
   1 -15  -4  328.97   15.60
  -1 -15   4  358.36   14.80
   1 -15  -4  307.47   14.10
   1 -15  -4  340.87   12.90
  -1 -15   4  342.97   14.30
  -1  15   4  324.77   11.80
   1  15  -4  351.36   14.90
  -1  15   4  346.17   12.90
   0 -15  -4  305.17   12.30
   0 -15   4  316.17   13.60
   0 -15  -4  307.67   14.10
   0 -15  -4  328.97   15.50
   0 -15   4  335.67   14.10
   0  15   4  324.87   12.60
   0  15   4  310.37   11.60
  -1 -15  -4  230.58   10.60
  -1 -15  -4  223.48   12.40
   1 -15   4  233.28   11.70
  -1 -15  -4  230.38   11.80
   1 -15   4  243.98   11.60
   1  15   4  225.48   10.40
   1  15   4  246.48    9.90
   2 -15   4   10.30    3.20
  -2 -15  -4    4.40    2.30
  -2 -15  -4    3.20    2.90
  -2 -15  -4    6.30    2.90
   2  15   4    3.80    2.00
   2  15   4    9.90    2.70
  -3 -15  -4  121.69    7.80
   3 -15   4  111.69    8.20
  -3 -15  -4  142.59    9.80
   3  15   4  126.79    7.80
   3  15   4  125.89    7.20
   4 -16  -4  140.69    9.00
   4 -16  -4  129.99   10.40
  -4 -16   4  133.19    9.30
   4  16  -4  141.29    8.00
   3 -16  -4    0.30    1.70
   3 -16  -4    3.80    2.30
   3 -16  -4    2.00    3.30
  -3 -16   4    0.90    2.20
  -3 -16   4    4.50    2.80
  -3  16   4    2.00    1.60
   3  16  -4    2.60    1.80
   2 -16  -4  468.25   16.40
   2 -16  -4  520.15   20.70
   2 -16  -4  474.35   18.60
  -2 -16   4  490.25   18.60
   2  16  -4  475.55   16.10
  -2  16   4  479.35   16.30
   1 -16  -4   51.49    5.60
  -1 -16   4   54.59    6.60
  -1 -16   4   47.70    6.10
   1 -16  -4   42.90    6.60
  -1  16   4   39.70    4.50
   0 -16  -4  621.34   20.50
   0 -16   4  637.84   22.20
   0 -16  -4  629.24   23.90
   0 -16  -4  634.04   27.30
   0 -16   4  639.24   21.80
   0  16   4  626.04   19.40
   0  16   4  635.54   20.50
   1 -16   4   21.50    4.50
  -1 -16  -4   28.60    5.80
  -1 -16  -4   33.00    4.70
   1  16   4   27.60    4.40
   1  16   4   33.10    4.30
  13   0  -5  390.56   15.30
  13   0  -5  396.16   16.10
  13   0  -5  364.66   13.40
  12   0  -5    0.60    1.60
  12   0  -5   -0.20    1.50
  12   0  -5    0.50    1.90
  11   0  -5  120.09    6.90
  11   0  -5  134.59    6.40
  11   0  -5  128.79    7.50
  10   0  -5    0.00    0.80
  10   0  -5   -1.00    1.00
  10   0  -5    0.30    0.80
  10   0  -5    0.50    1.20
   9   0  -5   72.59    3.90
   9   0  -5   67.79    3.90
   9   0  -5   66.89    4.40
   9   0  -5   70.89    3.80
   8   0  -5    1.60    1.00
   8   0  -5    0.30    1.00
   8   0  -5   -0.90    0.60
   8   0  -5    1.10    0.90
   8   0  -5   -0.40    0.90
   7   0  -5  162.28    6.50
   7   0  -5  169.98    6.10
   7   0  -5  166.98    6.00
   7   0  -5  150.18    6.20
   7   0  -5  154.98    5.70
   6   0  -5    0.90    0.90
  -6   0   5    0.50    0.30
   6   0  -5    1.00    0.80
   6   0  -5    0.30    0.70
   6   0  -5    1.10    0.80
   6   0  -5    4.30    1.30
  -6   0   5    0.50    0.70
   5   0  -5  136.79    5.30
   5   0  -5  140.19    4.90
   5   0  -5  148.19    5.30
   5   0  -5  145.49    5.20
  -5   0   5  137.69    4.00
  -5   0   5  145.89    5.30
   5   0  -5  148.99    5.40
   4   0  -5   -0.50    0.80
   4   0  -5   -1.50    0.60
  -4   0   5   -1.20    0.40
  -4   0   5    0.20    0.80
   4   0  -5    0.00    0.80
   4   0  -5   -0.90    0.60
   3   0  -5  520.75   14.30
   3   0  -5  536.95   14.00
  -3   0   5  531.45   13.70
   3   0  -5  528.75   13.90
   3   0  -5  558.14   14.10
  -3   0   5  526.75   13.30
   3   0  -5  554.24   13.90
   2   0  -5    0.40    0.70
   2   0  -5    2.60    0.80
   2   0  -5    0.40    0.50
   2   0  -5    5.50    1.10
   2   0  -5   -0.30    0.70
  -2   0   5    0.90    0.60
  -2   0   5    0.00    0.50
   1   0  -5    9.40    1.30
   1   0  -5    9.10    1.70
   1   0  -5    7.10    1.20
   1   0  -5    9.40    0.40
  -1   0   5    9.80    1.30
  -1   0   5   10.00    1.10
   0   0  -5   -0.80    0.60
   0   0   5   -1.40    0.60
   0   0  -5    3.20    0.90
   0   0   5   -0.60    0.40
   0   0  -5   -0.40    0.70
   0   0  -5    1.70    1.20
  -1   0  -5  944.61   23.80
   1   0   5 1018.80   22.20
  -1   0  -5  920.81   23.10
   1   0   5  964.90   23.80
   2   0   5    1.00    0.40
  -2   0  -5    0.70    0.50
   2   0   5   -0.20    0.80
   3   0   5  478.05   13.80
   3   0   5  505.55   14.10
   3   0   5  500.15   13.10
  -3   0  -5  513.55   13.10
   4   0   5    0.40    0.90
   4   0   5    1.60    0.70
  -4   0  -5    1.80    0.70
   4   0   5    0.70    1.00
   5   0   5    2.90    1.30
   5   0   5    0.60    1.00
   6   0   5    0.20    1.10
   6   0   5    3.90    1.50
   7   0   5  124.69    6.00
   7   0   5  113.09    6.00
   8   0   5    0.10    1.60
   8   0   5   -0.10    1.30
   9   0   5   21.90    3.80
   9   0   5   24.60    3.60
  13  -1  -5   18.30    4.00
  13  -1  -5    6.90    2.80
  13   1  -5   16.90    4.00
  13   1  -5   20.30    3.60
  13   1  -5   14.90    3.60
  12  -1  -5    2.70    2.00
  12  -1  -5    1.80    1.90
  12  -1  -5    1.00    1.50
  12   1  -5   -1.00    1.40
  12   1  -5   -0.30    1.40
  11  -1  -5   14.30    3.20
  11  -1  -5    9.40    2.00
  11  -1  -5   12.10    2.80
  11   1  -5   15.70    3.00
  11   1  -5   13.70    2.60
  10  -1  -5  847.72   22.30
  10  -1  -5  833.92   23.80
  10  -1  -5  845.02   25.10
  10  -1  -5  847.52   24.70
  10   1  -5  824.62   23.70
  10   1  -5  828.92   22.30
  10   1  -5  866.01   22.80
  10   1  -5  832.92   22.20
   9  -1  -5  400.76   13.30
   9  -1  -5  425.06   12.10
   9  -1  -5  399.06   12.00
   9  -1  -5  422.16   12.10
   9  -1  -5  425.76   14.10
   9   1  -5  404.96   12.40
   9   1  -5  408.66   12.50
   9   1  -5  431.26   12.60
   9   1  -5  410.76   13.30
   8  -1  -5   73.69    4.30
   8  -1  -5   76.19    3.80
   8  -1  -5   81.19    3.90
   8  -1  -5   74.79    3.70
   8  -1  -5   76.19    4.70
   8   1  -5   73.69    4.40
   8   1  -5   72.09    3.90
   8   1  -5   71.59    3.90
   8   1  -5   69.79    3.90
   7  -1  -5 1365.76   33.90
   7  -1  -5 1352.06   32.20
  -7  -1   5 1298.97   33.20
   7  -1  -5 1337.77   32.60
   7  -1  -5 1372.76   32.70
   7  -1  -5 1321.97   33.30
   7   1  -5 1334.97   32.90
   7   1  -5 1436.76   31.10
   7   1  -5 1364.76   33.40
   7   1  -5 1324.87   32.60
   7   1  -5 1327.17   32.90
   6  -1  -5   85.59    3.90
  -6  -1   5   85.49    4.10
   6  -1  -5   84.09    4.10
   6  -1  -5   85.19    3.80
   6  -1  -5   80.49    3.50
  -6  -1   5   88.69    2.40
   6  -1  -5   87.79    4.30
   6   1  -5   86.49    3.80
   6   1  -5   80.09    4.00
   6   1  -5   88.39    4.00
  -6   1   5   89.59    2.80
   6   1  -5   82.79    4.10
   6   1  -5   87.89    4.00
  -5  -1   5  208.48    7.10
   5  -1  -5  214.58    7.20
  -5  -1   5  225.58    5.70
   5  -1  -5  217.68    7.00
   5  -1  -5  206.08    7.20
   5  -1  -5  223.28    7.00
   5  -1  -5  223.88    6.60
  -5   1   5  217.98    5.90
   5   1  -5  223.58    7.20
   5   1  -5  212.78    6.80
   5   1  -5  212.98    7.10
   5   1  -5  220.48    7.00
   5   1  -5  216.58    7.10
  -4  -1   5  200.48    5.60
  -4  -1   5  206.78    6.60
   4  -1  -5  200.18    6.10
   4  -1  -5  193.28    6.60
   4  -1  -5  198.18    6.70
   4  -1  -5  202.08    6.50
   4  -1  -5  197.98    6.40
   4   1  -5  199.68    6.30
   4   1  -5  201.98    6.70
   4   1  -5  191.78    6.20
  -4   1   5  202.88    5.70
  -4   1   5  206.88    6.40
   4   1  -5  198.08    6.50
   4   1  -5  201.78    6.60
   3  -1  -5   51.79    3.00
   3  -1  -5   56.39    3.00
   3  -1  -5   59.19    2.90
   3  -1  -5   56.29    2.70
   3  -1  -5   54.69    2.70
  -3  -1   5   53.39    2.40
  -3  -1   5   49.90    2.60
   3   1  -5   67.49    2.80
   3   1  -5   54.39    2.80
  -3   1   5   58.99    2.50
   3   1  -5   48.60    2.80
  -3   1   5   55.29    2.60
   3   1  -5   56.39    2.80
   3   1  -5   54.89    2.80
   2  -1  -5 1622.74   38.60
   2  -1  -5 1610.34   39.40
  -2  -1   5 1704.03   38.40
  -2  -1   5 1677.13   38.40
   2  -1  -5 1603.64   39.00
   2  -1  -5 1698.23   38.00
   2  -1  -5 1655.63   38.60
  -2   1   5 1694.13   38.40
   2   1  -5 1640.64   38.60
   2   1  -5 1643.54   38.60
   2   1  -5 1584.24   38.20
   2   1  -5 1636.34   38.90
  -2   1   5 1706.13   38.10
   2   1  -5 1638.04   39.20
  -1  -1   5 2298.87   50.89
   1  -1  -5 2133.09   52.79
   1  -1  -5 2227.08   51.89
   1  -1  -5 2239.28   51.29
  -1  -1   5 2254.17   51.39
   1  -1  -5 2281.37   50.29
   1  -1  -5 2242.08   51.29
  -1   1   5 2184.38   51.29
   1   1  -5 2277.47   50.99
  -1   1   5 2285.37   50.49
   1   1  -5 2248.97   51.19
   1   1  -5 2171.98   51.19
   1   1  -5 2112.39   52.39
   0  -1   5  517.65   13.50
   0  -1  -5  474.95   14.50
   0  -1  -5  522.15   11.90
   0  -1  -5  511.85   13.90
   0  -1   5  528.15   12.70
   0  -1  -5  506.35   13.20
   0   1   5  518.25   13.50
   0   1   5  534.55   12.00
   0   1  -5  507.55   14.40
   0   1  -5  487.05   12.90
   0   1  -5  475.15   12.90
   0   1  -5  507.45   13.00
  -1  -1  -5 2114.69   49.40
   1  -1   5 2251.37   48.80
   1  -1   5 2123.49   49.99
  -1  -1  -5 2085.79   50.19
  -1   1  -5 2162.88   49.10
   1   1   5 2144.09   49.90
   1   1   5 2103.19   49.50
  -2  -1  -5  185.58    6.90
   2  -1   5  196.88    5.50
   2  -1   5  190.18    6.70
  -2  -1  -5  195.38    6.20
   2   1   5  195.08    6.50
   2   1   5  190.58    6.60
  -2   1  -5  198.98    5.90
  -3  -1  -5  187.98    6.20
   3  -1   5  183.78    6.80
   3  -1   5  193.98    5.50
   3   1   5  189.68    6.70
  -3   1  -5  185.28    5.70
   3   1   5  190.48    6.20
   3   1   5  179.38    6.60
   4  -1   5  325.77   10.30
   4  -1   5  314.87   10.10
  -4  -1  -5  322.07    9.40
   4   1   5  310.77    9.40
   4   1   5  332.67   10.20
   4   1   5  316.57   10.10
   5  -1   5   72.69    4.20
   5  -1   5   67.69    4.10
   5   1   5   65.99    4.00
   5   1   5   67.19    4.00
   6  -1   5  330.27   11.00
   6  -1   5  316.87   10.90
   6   1   5  308.27   10.80
   6   1   5  334.57   10.80
   7  -1   5  783.12   21.80
   7  -1   5  787.82   22.10
   7   1   5  777.82   22.80
   7   1   5  766.22   22.00
   7   1   5  813.52   21.70
   8  -1   5  147.39    7.90
   8  -1   5  140.39    7.00
   8   1   5  140.89    7.10
   8   1   5  125.69    7.30
   9  -1   5  275.67   11.00
   9  -1   5  274.07   11.90
   9   1   5  274.07   11.80
   9   1   5  276.47   11.00
  13  -2  -5   60.29    5.90
  13  -2  -5   64.19    6.70
  13   2  -5   48.20    5.10
  13   2  -5   64.79    5.70
  12  -2  -5  425.36   16.50
  12  -2  -5  415.86   15.50
  12   2  -5  434.36   14.60
  11  -2  -5    1.50    1.80
  11  -2  -5    5.90    1.70
  11  -2  -5    1.20    1.60
  11   2  -5    2.40    1.80
  11   2  -5    1.00    1.50
  11   2  -5    1.40    1.40
  11   2  -5    1.60    1.30
  10  -2  -5  773.22   22.80
  10  -2  -5  730.13   21.60
  10  -2  -5  745.23   19.90
  10   2  -5  763.52   21.70
  10   2  -5  749.42   20.50
  10   2  -5  721.53   20.40
  10   2  -5  736.83   20.70
   9  -2  -5   31.00    3.80
   9  -2  -5   35.30    2.60
   9  -2  -5   34.50    3.80
   9  -2  -5   33.50    2.50
   9  -2  -5   28.60    2.50
   9   2  -5   31.70    3.20
   9   2  -5   32.70    3.60
   9   2  -5   32.20    2.80
   9   2  -5   35.80    3.10
  -8  -2   5  413.76   12.60
   8  -2  -5  405.86   11.60
   8  -2  -5  429.36   11.80
   8  -2  -5  391.06   12.60
   8  -2  -5  417.66   13.40
   8  -2  -5  399.86   11.40
   8   2  -5  409.66   12.30
   8   2  -5  423.26   12.70
   8   2  -5  407.16   12.30
   8   2  -5  381.66   11.90
  -7  -2   5   35.30    2.90
   7  -2  -5   38.40    2.90
   7  -2  -5   38.10    2.30
   7  -2  -5   34.00    2.40
   7  -2  -5   41.20    3.30
   7  -2  -5   37.10    2.50
   7   2  -5   37.40    2.80
   7   2  -5   36.80    2.70
   7   2  -5   38.80    1.90
   7   2  -5   37.70    2.80
   7   2  -5   32.20    2.70
  -6  -2   5  121.29    5.20
   6  -2  -5  126.99    4.90
   6  -2  -5  125.69    5.20
   6  -2  -5  132.49    4.90
   6  -2  -5  116.79    5.40
   6  -2  -5  123.39    4.40
  -6  -2   5  125.69    3.10
   6   2  -5  126.09    5.20
  -6   2   5  128.49    3.90
   6   2  -5  117.69    5.10
   6   2  -5  128.89    4.10
   6   2  -5  122.59    4.90
   6   2  -5  125.09    5.10
   5  -2  -5  157.98    5.90
   5  -2  -5  162.38    5.10
  -5  -2   5  164.08    5.90
  -5  -2   5  169.48    4.50
   5  -2  -5  157.58    6.10
   5  -2  -5  150.98    5.50
   5  -2  -5  165.98    5.70
   5   2  -5  161.78    5.50
   5   2  -5  152.38    5.70
  -5   2   5  162.78    4.80
   5   2  -5  163.78    5.90
   5   2  -5  170.98    6.00
   5   2  -5  154.98    5.60
  -4  -2   5 4136.09   99.69
   4  -2  -5 4530.65  100.79
   4  -2  -5 4671.33  101.59
   4  -2  -5 4293.07  101.09
   4  -2  -5 4678.03  101.49
  -4  -2   5 4156.58  100.89
   4  -2  -5 4432.86  100.69
   4   2  -5 4335.27  100.89
   4   2  -5 4176.28  100.79
   4   2  -5 4640.64  100.99
   4   2  -5 4497.45  100.19
  -4   2   5 4589.94  102.59
   4   2  -5 4560.14  100.79
  -4   2   5 4600.14   99.79
  -3  -2   5   61.59    3.00
   3  -2  -5   70.39    3.10
  -3  -2   5   59.69    2.60
   3  -2  -5   55.99    3.20
   3  -2  -5   57.99    2.70
   3  -2  -5   57.29    2.90
   3  -2  -5   57.59    3.20
   3   2  -5   60.99    2.50
   3   2  -5   54.49    2.90
   3   2  -5   54.49    2.90
  -3   2   5   56.59    2.50
   3   2  -5   57.29    2.90
   3   2  -5   56.49    2.90
  -3   2   5   60.59    2.00
  -2  -2   5 2431.36   55.99
   2  -2  -5 2515.25   55.99
   2  -2  -5 2386.16   56.79
   2  -2  -5 2437.76   55.99
   2  -2  -5 2456.05   57.09
  -2  -2   5 2434.76   55.79
   2   2  -5 2403.66   56.29
  -2   2   5 2482.55   54.99
   2   2  -5 2488.25   55.19
   2   2  -5 2380.06   55.89
  -2   2   5 2444.36   55.69
   2   2  -5 2357.66   55.89
   2   2  -5 2442.66   56.49
   1  -2  -5    1.50    0.70
   1  -2  -5    2.10    1.20
   1  -2  -5    1.20    0.70
  -1  -2   5    1.30    0.70
   1  -2  -5    1.20    1.00
  -1  -2   5    0.30    0.60
   1   2  -5    1.80    0.60
   1   2  -5    0.70    0.60
   1   2  -5    1.20    0.60
  -1   2   5    0.50    0.60
  -1   2   5    0.70    0.50
   1   2  -5    1.30    0.90
   0  -2  -5  720.53   18.70
   0  -2   5  687.33   17.30
   0  -2   5  691.73   17.90
   0  -2  -5  683.23   19.10
   0  -2  -5  709.83   16.80
   0  -2  -5  674.83   17.60
   0   2   5  723.33   17.40
   0   2  -5  693.03   18.60
   0   2  -5  733.13   17.00
   0   2  -5  696.13   17.30
   0   2  -5  695.53   17.30
   0   2   5  699.93   17.70
   1  -2   5   76.89    3.80
  -1  -2  -5   77.29    2.90
  -1  -2  -5   73.29    3.30
   1  -2   5   75.49    3.20
  -1  -2  -5   78.69    4.10
  -1   2  -5   82.79    3.10
   1   2   5   81.59    3.40
   1   2   5   75.99    3.60
  -1   2  -5   76.19    3.10
   2  -2   5  120.39    5.20
  -2  -2  -5  132.79    5.80
  -2  -2  -5  134.89    4.40
  -2  -2  -5  131.89    4.90
   2  -2   5  132.69    4.50
   2  -2   5  134.69    3.90
   2   2   5  127.99    5.10
  -2   2  -5  128.59    4.30
   2   2   5  131.29    5.00
  -3  -2  -5   28.20    2.10
   3  -2   5   26.50    1.90
   3  -2   5   27.40    2.50
   3   2   5   29.10    2.20
  -3   2  -5   28.20    1.60
   3   2   5   27.20    2.30
   3   2   5   27.40    2.70
  -4  -2  -5 1756.32   40.70
   4  -2   5 1681.23   41.40
   4   2   5 1645.54   41.00
   4   2   5 1702.03   41.10
   4   2   5 1737.63   40.70
   5  -2   5   82.39    4.60
   5  -2   5   91.49    4.80
  -5  -2  -5   86.49    4.10
   5   2   5   89.09    4.50
   5   2   5   81.19    4.40
   5   2   5   84.39    4.10
   6  -2   5 1101.09   28.60
   6  -2   5 1084.39   28.60
   6   2   5 1046.80   28.30
   6   2   5 1136.09   28.20
   7  -2   5    5.70    1.90
   7  -2   5    7.80    2.00
   7   2   5   10.40    2.40
   7   2   5   10.20    2.30
   7   2   5   10.80    2.20
   8  -2   5   97.19    5.80
   8  -2   5  105.19    6.60
   8   2   5  100.59    6.30
   8   2   5   88.89    5.60
   9  -2   5    1.40    1.50
   9  -2   5   -0.70    1.40
   9   2   5   -0.70    1.30
   9   2   5    0.60    1.80
  13  -3  -5   32.50    4.90
  13  -3  -5   26.70    4.90
  13   3  -5   33.30    5.00
  13   3  -5   34.10    4.40
  12  -3  -5   96.59    7.20
  12  -3  -5   99.39    6.80
  12   3  -5   95.59    6.50
  12   3  -5   93.09    6.10
  11  -3  -5  183.98    8.90
  11  -3  -5  208.48   10.10
  11   3  -5  193.28    8.10
  11   3  -5  200.78    8.20
  11   3  -5  205.48    9.20
  11   3  -5  187.68    8.40
  10  -3  -5  738.53   22.90
  10  -3  -5  760.42   22.10
  10   3  -5  751.52   21.00
  10   3  -5  785.12   22.10
  10   3  -5  738.73   21.00
  10   3  -5  774.32   21.30
   9  -3  -5  148.49    5.50
   9  -3  -5  138.19    6.70
   9  -3  -5  142.59    5.40
  -9  -3   5  135.79    6.40
   9  -3  -5  142.19    5.40
   9  -3  -5  140.99    7.30
   9   3  -5  140.49    6.30
   9   3  -5  142.39    6.70
   9   3  -5  143.99    6.30
   9   3  -5  137.19    6.30
   8  -3  -5  307.97    9.30
   8  -3  -5  311.57    9.00
  -8  -3   5  305.27   10.30
   8  -3  -5  321.07    9.40
   8  -3  -5  305.27   11.10
   8  -3  -5  300.37   10.40
   8   3  -5  322.17    8.80
   8   3  -5  314.17   10.40
   8   3  -5  309.17   10.30
   8   3  -5  304.07   10.20
   8   3  -5  284.57    9.80
   7  -3  -5 1150.68   27.00
  -7  -3   5 1116.89   28.70
   7  -3  -5 1141.29   28.60
   7  -3  -5 1144.69   27.60
   7  -3  -5 1106.39   27.60
   7  -3  -5 1177.58   29.60
   7   3  -5 1120.89   28.50
   7   3  -5 1111.99   28.10
   7   3  -5 1080.09   28.40
   7   3  -5 1110.49   28.40
   7   3  -5 1169.48   26.90
   6  -3  -5  130.59    6.00
  -6  -3   5  148.29    3.70
  -6  -3   5  143.09    5.80
   6  -3  -5  144.99    4.70
   6  -3  -5  137.49    5.70
   6  -3  -5  142.39    5.20
   6  -3  -5  138.79    5.20
   6   3  -5  146.39    5.70
   6   3  -5  132.29    5.30
   6   3  -5  146.99    4.70
  -6   3   5  138.89    4.50
   6   3  -5  139.59    5.70
   6   3  -5  138.79    5.70
   5  -3  -5   12.60    2.00
   5  -3  -5   10.50    1.70
  -5  -3   5   11.50    1.80
   5  -3  -5   10.00    1.40
   5  -3  -5   13.50    1.30
  -5  -3   5   14.10    1.10
   5  -3  -5   15.30    1.80
   5   3  -5   10.70    1.70
   5   3  -5    9.90    1.60
   5   3  -5   13.10    1.40
  -5   3   5   12.90    1.30
   5   3  -5   14.00    1.80
   5   3  -5   15.10    1.90
   4  -3  -5  586.64   14.20
  -4  -3   5  577.04   14.20
   4  -3  -5  547.05   15.60
   4  -3  -5  572.24   14.90
  -4  -3   5  550.14   15.30
   4  -3  -5  558.34   15.30
   4  -3  -5  571.54   14.90
   4   3  -5  564.44   15.00
   4   3  -5  587.84   15.30
   4   3  -5  571.44   14.20
  -4   3   5  573.94   13.00
  -4   3   5  577.84   14.30
   4   3  -5  562.54   15.00
   4   3  -5  578.44   15.20
   3  -3  -5   76.29    4.00
   3  -3  -5   71.59    3.50
  -3  -3   5   74.59    3.60
   3  -3  -5   69.39    3.70
   3  -3  -5   74.99    3.40
  -3  -3   5   73.29    3.10
   3   3  -5   76.89    3.50
   3   3  -5   74.99    3.50
   3   3  -5   73.39    3.50
   3   3  -5   76.79    3.50
  -3   3   5   70.79    3.00
  -3   3   5   75.39    2.40
   3   3  -5   76.19    2.70
   2  -3  -5 3242.28   74.29
   2  -3  -5 3159.68   72.99
   2  -3  -5 3228.28   73.49
   2  -3  -5 3361.06   74.39
  -2  -3   5 3197.08   73.29
  -2  -3   5 3173.28   73.09
  -2   3   5 3156.28   72.69
  -2   3   5 3146.59   71.89
   2   3  -5 3229.78   72.99
   2   3  -5 3127.99   73.29
   2   3  -5 3187.68   72.99
   2   3  -5 3160.98   73.19
   2   3  -5 3212.18   72.19
  -1  -3   5 1182.18   26.10
   1  -3  -5 1128.29   27.50
   1  -3  -5 1129.59   29.10
  -1  -3   5 1087.89   27.50
   1  -3  -5 1128.59   27.60
   1  -3  -5 1148.59   28.80
   1   3  -5 1158.78   28.10
  -1   3   5 1128.89   27.40
  -1   3   5 1127.39   26.70
   1   3  -5 1145.09   27.30
   1   3  -5 1153.68   28.30
   1   3  -5 1190.18   25.90
   1   3  -5 1121.39   27.20
   0  -3  -5  508.85   13.60
   0  -3   5  515.05   13.70
   0  -3   5  546.35   11.90
   0  -3  -5  510.95   14.80
   0  -3  -5  515.25   13.20
   0  -3  -5  505.25   15.00
   0   3   5  515.45   13.70
   0   3  -5  517.95   13.20
   0   3  -5  523.45   14.30
   0   3   5  495.15   13.10
   0   3  -5  508.05   13.20
   1  -3   5  358.06   10.40
  -1  -3  -5  369.36    9.90
  -1  -3  -5  367.06   10.50
  -1  -3  -5  372.96   11.60
   1  -3   5  387.96    9.10
  -1   3  -5  369.96    9.80
   1   3   5  368.96   10.60
   1   3   5  370.06   10.30
  -1   3  -5  366.26    9.80
   2  -3   5   44.10    2.60
  -2  -3  -5   44.00    2.70
   2  -3   5   43.80    2.10
  -2  -3  -5   41.60    2.30
   2  -3   5   41.20    2.90
  -2  -3  -5   40.40    3.20
   2   3   5   41.40    2.70
   2   3   5   46.50    2.80
   2   3   5   40.70    2.60
  -2   3  -5   42.60    2.00
   3  -3   5  601.44   17.10
  -3  -3  -5  625.34   16.60
   3  -3   5  620.54   16.20
   3  -3   5  639.04   15.70
  -3  -3  -5  642.64   16.20
   3   3   5  607.44   16.70
   3   3   5  604.44   16.50
   3   3   5  620.74   16.60
   4  -3   5  296.57   10.10
   4  -3   5  302.57    9.20
  -4  -3  -5  296.57    9.50
   4   3   5  330.87   10.00
   4   3   5  295.17    9.60
   4   3   5  304.07    9.80
   5  -3   5    0.30    0.90
  -5  -3  -5    0.70    0.80
   5   3   5   -0.50    1.00
   5   3   5    1.00    0.90
   5   3   5    2.00    1.10
   6  -3   5  569.64   17.10
   6  -3   5  579.14   17.10
   6   3   5  562.14   16.40
   6   3   5  569.44   16.90
   6   3   5  610.34   17.60
   7  -3   5  633.54   18.80
   7  -3   5  634.84   18.90
   7   3   5  615.84   18.60
   7   3   5  640.24   19.30
   7   3   5  653.13   18.20
   8  -3   5   10.40    2.40
   8   3   5    7.30    2.10
   8   3   5   10.30    2.70
   9  -3   5  221.18   10.70
   9  -3   5  250.67   10.20
   9   3   5  238.68   10.20
   9   3   5  225.58   10.60
  13  -4  -5  244.78   12.60
  13  -4  -5  254.37   11.90
  13   4  -5  248.28   11.20
  13   4  -5  278.77   12.20
  12  -4  -5    6.90    2.70
  12  -4  -5    9.60    3.00
  12   4  -5    9.10    2.70
  12   4  -5    6.20    2.40
  11  -4  -5  262.47   11.00
  11  -4  -5  270.17   12.10
  11   4  -5  263.87   10.10
  11   4  -5  256.87   10.00
  11   4  -5  261.17   10.90
  11   4  -5  263.47   10.40
  10  -4  -5   24.30    3.50
 -10  -4   5   26.20    3.40
  10  -4  -5   21.00    3.70
  10   4  -5   24.60    3.20
  10   4  -5   32.60    3.70
  10   4  -5   24.60    3.20
  10   4  -5   24.10    3.30
   9  -4  -5   41.80    3.70
   9  -4  -5   45.30    4.30
  -9  -4   5   38.70    3.40
   9   4  -5   40.70    3.50
   9   4  -5   38.90    3.40
   9   4  -5   39.20    3.40
   9   4  -5   37.50    3.40
   8  -4  -5  139.09    5.20
   8  -4  -5  133.19    6.10
   8  -4  -5  129.49    6.80
  -8  -4   5  133.89    6.10
   8   4  -5  133.69    5.00
   8   4  -5  137.19    6.20
   8   4  -5  126.79    6.00
   8   4  -5  141.69    6.00
   8   4  -5  130.99    6.00
   7  -4  -5  615.64   14.70
   7  -4  -5  575.84   16.40
   7  -4  -5  563.34   17.20
   7  -4  -5  585.14   15.40
  -7  -4   5  592.24   16.70
   7   4  -5  622.84   15.20
   7   4  -5  568.14   16.40
   7   4  -5  566.64   16.10
   7   4  -5  560.74   16.10
   7   4  -5  572.94   16.40
  -6  -4   5   93.19    2.90
   6  -4  -5   89.39    4.40
   6  -4  -5   88.89    3.90
  -6  -4   5   84.29    4.50
   6  -4  -5   86.59    4.80
   6  -4  -5   94.49    3.30
   6   4  -5   90.79    3.70
  -6   4   5   90.49    3.60
   6   4  -5   90.29    4.50
   6   4  -5   85.99    4.20
   6   4  -5   96.49    4.60
   6   4  -5   85.59    4.20
   5  -4  -5  925.21   23.30
  -5  -4   5  946.11   21.70
   5  -4  -5  899.51   23.90
   5  -4  -5  955.30   21.60
   5  -4  -5  896.21   22.60
  -5  -4   5  887.51   23.40
   5   4  -5  912.61   22.20
   5   4  -5  892.71   23.20
  -5   4   5  909.91   22.10
   5   4  -5  893.01   23.20
   5   4  -5  907.91   23.00
   5   4  -5  910.91   22.80
   4  -4  -5  581.04   16.50
  -4  -4   5  594.64   16.10
   4  -4  -5  588.34   16.30
   4  -4  -5  581.24   15.80
  -4  -4   5  610.04   15.60
   4  -4  -5  583.34   15.30
   4   4  -5  571.04   15.50
   4   4  -5  567.24   14.40
   4   4  -5  587.74   15.70
  -4   4   5  571.54   14.80
   4   4  -5  573.44   15.30
   4   4  -5  600.54   15.70
  -4   4   5  591.44   13.50
   3  -4  -5  509.25   14.40
   3  -4  -5  500.15   13.50
   3  -4  -5  511.25   14.80
  -3  -4   5  500.75   13.30
   3  -4  -5  504.85   14.20
  -3  -4   5  517.45   14.20
  -3   4   5  502.15   13.20
  -3   4   5  516.25   12.20
   3   4  -5  503.85   13.40
   3   4  -5  514.35   13.70
   3   4  -5  493.75   13.70
   3   4  -5  512.45   12.20
   3   4  -5  503.65   13.70
  -2  -4   5  503.05   12.90
   2  -4  -5  494.15   13.50
   2  -4  -5  542.95   14.90
  -2  -4   5  483.55   14.00
   2  -4  -5  496.05   14.30
   2  -4  -5  516.55   15.00
  -2   4   5  496.65   13.30
   2   4  -5  549.54   13.60
   2   4  -5  487.35   13.50
   2   4  -5  499.45   13.80
  -2   4   5  512.15   12.50
   2   4  -5  516.85   13.50
   1  -4  -5   54.79    3.80
  -1  -4   5   74.19    3.60
   1  -4  -5   55.79    3.00
  -1  -4   5   58.89    2.40
   1  -4  -5   57.39    3.30
   1  -4  -5   62.49    3.90
  -1   4   5   61.89    3.00
   1   4  -5   55.29    3.20
   1   4  -5   55.39    2.80
   1   4  -5   54.89    3.30
  -1   4   5   57.69    2.50
   1   4  -5   67.59    3.00
   0  -4  -5   44.60    3.40
   0  -4   5   53.59    2.20
   0  -4  -5   45.50    2.70
   0  -4  -5   47.50    3.60
   0  -4   5   46.80    3.00
   0  -4  -5   46.00    2.70
   0   4  -5   49.99    3.00
   0   4  -5   49.10    2.50
   0   4   5   50.19    2.50
   0   4   5   45.40    2.80
   0   4  -5   48.10    2.40
  -1  -4  -5  294.87    8.70
   1  -4   5  306.87    8.10
   1  -4   5  300.17    9.10
  -1  -4  -5  288.17   10.20
  -1  -4  -5  284.67    8.90
   1   4   5  288.67    8.60
  -1   4  -5  290.77    8.10
  -1   4  -5  301.77    8.10
   1   4   5  288.97    9.00
   2  -4   5    1.80    0.80
   2  -4   5    0.90    1.00
  -2  -4  -5    2.60    1.00
  -2  -4  -5    1.50    0.80
  -2  -4  -5    7.10    1.90
   2   4   5    8.70    1.60
  -2   4  -5    3.30    0.70
   2   4   5    6.20    1.40
  -2   4  -5    3.60    0.70
   2   4   5    2.00    0.90
  -3  -4  -5  418.16   12.20
   3  -4   5  414.16   12.00
   3  -4   5  411.46   11.70
  -3  -4  -5  439.66   14.00
  -3  -4  -5  410.66   11.80
   3   4   5  411.46   12.20
   3   4   5  414.16   12.10
   3   4   5  401.76   12.00
  -4  -4  -5   93.69    4.60
   4  -4   5   93.39    5.00
  -4  -4  -5   97.49    4.50
   4  -4   5   97.59    4.50
   4   4   5   91.89    4.60
   4   4   5   97.19    4.70
   4   4   5   90.69    4.60
   5  -4   5   64.09    4.20
  -5  -4  -5   74.99    4.20
   5   4   5   66.59    4.20
   5   4   5   66.39    4.10
   5   4   5   66.29    4.00
   5   4   5   61.89    4.00
  -6  -4  -5   34.30    5.10
   6  -4   5   41.80    4.20
   6   4   5   39.80    3.30
   6   4   5   42.90    3.60
   6   4   5   46.50    3.80
   7  -4   5    7.10    2.10
   7  -4   5   18.70    2.90
   7   4   5    9.40    2.40
   7   4   5    9.30    2.30
   8  -4   5   49.90    5.40
   8  -4   5   43.80    4.50
   8   4   5   57.29    4.50
   8   4   5   54.49    4.70
   9  -4   5  101.59    6.30
   9  -4   5   93.99    6.80
   9   4   5  105.09    6.40
   9   4   5  104.09    6.70
  13  -5  -5  135.79    8.30
  13  -5  -5  122.39    8.80
  13   5  -5  110.99    7.50
  12  -5  -5    2.00    2.10
  12  -5  -5    2.30    2.20
  12   5  -5    3.80    2.10
  12   5  -5    3.00    2.20
  11  -5  -5    3.80    2.10
  11  -5  -5    0.10    1.60
  11   5  -5    2.60    1.80
  11   5  -5    0.70    1.60
  11   5  -5    1.00    1.50
  11   5  -5    1.10    1.30
 -10  -5   5  406.46   13.30
  10  -5  -5  383.96   14.70
  10  -5  -5  394.66   13.70
  10   5  -5  366.06   13.00
  10   5  -5  404.36   13.40
  10   5  -5  384.46   13.30
  10   5  -5  407.46   13.60
  -9  -5   5  386.96   13.00
   9  -5  -5  384.16   14.20
   9  -5  -5  402.56   13.10
   9   5  -5  393.86   12.90
   9   5  -5  397.46   13.10
   9   5  -5  378.16   12.80
   9   5  -5  408.86   11.50
   9   5  -5  375.46   12.70
   8  -5  -5   83.49    4.80
  -8  -5   5   85.09    4.80
   8  -5  -5   80.59    5.40
   8  -5  -5   86.29    3.90
   8   5  -5   83.79    4.70
   8   5  -5   81.39    4.60
   8   5  -5   82.29    4.80
   8   5  -5   84.79    4.90
   8   5  -5   87.99    4.00
   7  -5  -5  894.01   22.30
   7  -5  -5  908.51   23.60
  -7  -5   5  864.41   23.70
   7  -5  -5  866.41   24.60
   7   5  -5  864.01   23.20
   7   5  -5  906.31   22.30
   7   5  -5  932.51   23.90
   7   5  -5  892.01   23.20
  -6  -5   5    0.60    1.10
   6  -5  -5    0.20    0.70
   6  -5  -5    0.00    1.20
   6  -5  -5    3.10    1.20
   6   5  -5    0.50    0.80
  -6   5   5    0.70    0.70
   6   5  -5    1.90    0.90
   6   5  -5    0.50    1.00
   6   5  -5   -0.40    0.90
  -5  -5   5   30.80    2.60
   5  -5  -5   19.60    2.80
   5  -5  -5   23.30    3.00
   5  -5  -5   22.40    2.20
  -5  -5   5   27.70    3.00
   5  -5  -5   19.30    2.30
   5   5  -5   24.60    2.50
  -5   5   5   20.80    1.70
   5   5  -5   25.90    2.00
   5   5  -5   23.50    2.10
   5   5  -5   22.80    2.50
  -4  -5   5    7.20    1.40
   4  -5  -5    0.70    1.00
  -4  -5   5    1.50    1.10
   4  -5  -5    5.60    1.20
   4  -5  -5    1.70    1.20
   4  -5  -5    0.00    1.10
   4   5  -5    3.60    1.10
   4   5  -5    2.80    1.00
   4   5  -5    2.30    1.10
  -4   5   5    1.40    0.80
  -4   5   5    2.10    0.50
   3  -5  -5  114.99    4.60
  -3  -5   5  115.19    4.60
   3  -5  -5  108.39    5.40
   3  -5  -5  117.99    5.20
  -3  -5   5  120.69    5.40
   3  -5  -5  111.19    5.60
   3   5  -5  115.99    3.20
   3   5  -5  108.69    4.60
   3   5  -5  117.09    4.90
  -3   5   5  117.99    4.50
   3   5  -5  115.49    4.40
  -3   5   5  109.99    3.50
   2  -5  -5  436.66   13.70
  -2  -5   5  461.35   13.40
   2  -5  -5  483.45   12.70
  -2  -5   5  457.45   12.20
   2  -5  -5  446.76   13.70
   2  -5  -5  467.45   14.30
   2   5  -5  463.55   12.50
   2   5  -5  470.15   12.50
  -2   5   5  461.95   12.50
  -2   5   5  458.15   11.50
   2   5  -5  458.55   12.40
   2   5  -5  419.36   12.70
   1  -5  -5 1451.95   36.40
   1  -5  -5 1470.75   35.60
  -1  -5   5 1564.94   35.00
   1  -5  -5 1516.55   37.60
   1  -5  -5 1491.85   36.90
  -1  -5   5 1482.85   36.30
   1   5  -5 1440.66   36.00
   1   5  -5 1469.35   35.10
   1   5  -5 1487.15   35.60
  -1   5   5 1495.85   35.50
   1   5  -5 1462.55   35.20
  -1   5   5 1508.95   34.70
   0  -5  -5  556.74   15.40
   0  -5  -5  577.74   15.90
   0  -5   5  606.44   14.80
   0  -5  -5  560.84   17.10
   0  -5   5  587.34   16.00
   0  -5  -5  587.44   14.40
   0   5  -5  587.84   14.80
   0   5   5  576.34   14.80
   0   5   5  570.74   15.50
   0   5  -5  576.04   14.80
   1  -5   5  983.70   24.70
   1  -5   5 1012.30   23.60
  -1  -5  -5  942.11   24.30
  -1  -5  -5  970.20   26.20
  -1  -5  -5  925.81   24.20
  -1   5  -5  962.50   23.10
   1   5   5  968.90   24.40
   1   5   5  989.20   23.90
   1   5   5  950.70   24.30
  -1   5  -5  972.40   23.20
  -2  -5  -5  140.99    6.60
  -2  -5  -5  117.09    4.90
  -2  -5  -5  110.89    5.00
   2  -5   5  119.89    5.20
   2  -5   5  121.59    4.70
   2   5   5  112.69    5.00
  -2   5  -5  114.29    3.80
   2   5   5  113.59    4.90
  -2   5  -5  112.49    3.90
   2   5   5  105.09    4.70
  -3  -5  -5    8.60    1.60
  -3  -5  -5    3.50    1.20
   3  -5   5   10.00    1.90
  -3  -5  -5    4.50    1.80
   3   5   5    3.80    1.30
   3   5   5    4.60    1.40
   3   5   5    4.40    1.30
  -4  -5  -5   53.09    3.60
  -4  -5  -5   49.20    3.30
   4  -5   5   50.39    3.40
   4   5   5   45.80    3.20
   4   5   5   45.70    3.40
   4   5   5   41.70    3.30
   4   5   5   44.90    3.30
   5  -5   5  248.58    9.00
  -5  -5  -5  259.87    9.30
   5  -5   5  246.68    9.50
   5   5   5  253.57    9.20
   5   5   5  255.07    8.90
   5   5   5  258.07    9.20
   5   5   5  247.78    9.30
  -6  -5  -5   37.60    3.90
   6  -5   5   36.60    4.00
   6   5   5   37.70    3.30
   6   5   5   36.90    3.90
   6   5   5   32.70    3.60
   6   5   5   33.70    3.80
   7  -5   5  665.43   20.10
   7  -5   5  672.33   20.00
   7   5   5  703.93   20.50
   7   5   5  668.73   20.00
   8  -5   5  134.19    7.10
   8  -5   5  138.39    7.20
   8   5   5  128.89    7.00
   8   5   5  130.79    7.40
   9  -5   5  365.96   13.30
   9  -5   5  343.77   14.00
   9   5   5  362.96   14.00
   9   5   5  368.76   13.60
  12  -6  -5  442.76   17.70
  12  -6  -5  454.65   16.30
  12   6  -5  441.76   15.80
  12   6  -5  458.25   16.30
  12   6  -5  453.55   16.10
  12   6  -5  440.86   15.70
  11  -6  -5  102.49    7.30
 -11  -6   5   95.19    5.90
  11  -6  -5  102.79    6.50
  11   6  -5  104.19    6.40
  11   6  -5   97.09    6.30
  11   6  -5   96.19    6.40
  11   6  -5  114.79    6.60
  10  -6  -5  584.64   19.90
 -10  -6   5  589.04   18.20
  10  -6  -5  588.24   18.50
  10   6  -5  631.84   18.80
  10   6  -5  583.44   18.40
  10   6  -5  589.04   18.30
  10   6  -5  604.44   18.40
  -9  -6   5  164.68    7.40
   9  -6  -5  146.59    8.10
   9  -6  -5  146.09    7.10
   9   6  -5  150.18    7.30
   9   6  -5  157.08    7.20
   9   6  -5  151.98    7.20
   9   6  -5  149.79    7.00
   9   6  -5  160.48    6.20
   8  -6  -5  125.69    7.00
  -8  -6   5  132.79    6.40
   8  -6  -5  131.49    5.00
   8  -6  -5  133.29    6.30
   8   6  -5  126.39    5.30
   8   6  -5  134.89    6.10
   8   6  -5  124.39    6.30
   8   6  -5  113.69    5.90
   7  -6  -5  150.88    7.60
  -7  -6   5  179.88    7.50
   7  -6  -5  173.58    6.90
   7  -6  -5  162.38    5.90
   7   6  -5  169.08    7.10
   7   6  -5  166.58    6.60
   7   6  -5  163.88    6.10
   7   6  -5  165.78    6.80
   6  -6  -5  494.55   15.60
  -6  -6   5  470.35   14.60
   6  -6  -5  463.15   15.00
   6  -6  -5  465.85   13.80
   6  -6  -5  482.65   13.10
  -6  -6   5  467.25   14.70
   6   6  -5  478.25   13.80
   6   6  -5  473.65   14.20
   6   6  -5  462.15   13.10
  -6   6   5  482.15   13.10
   6   6  -5  481.55   13.40
   5  -6  -5    5.80    1.90
   5  -6  -5   10.00    1.60
  -5  -6   5   12.00    2.20
   5  -6  -5    9.60    1.80
  -5  -6   5    7.40    1.70
   5  -6  -5    7.50    2.00
   5   6  -5   12.50    1.80
   5   6  -5    7.70    1.40
   5   6  -5    9.10    1.80
  -5   6   5    8.30    1.40
   5   6  -5    9.50    1.70
   4  -6  -5 1727.43   41.10
  -4  -6   5 1688.83   41.20
  -4  -6   5 1669.73   41.80
   4  -6  -5 1704.63   42.40
   4  -6  -5 1673.13   40.30
   4  -6  -5 1680.43   42.40
  -4   6   5 1744.73   38.60
   4   6  -5 1667.93   40.80
   4   6  -5 1717.43   40.30
   4   6  -5 1729.63   40.80
   4   6  -5 1696.73   39.90
  -4   6   5 1650.43   40.10
   3  -6  -5   36.10    3.50
  -3  -6   5   43.70    3.00
  -3  -6   5   41.60    3.40
   3  -6  -5   43.30    2.80
   3  -6  -5   51.79    3.50
   3  -6  -5   52.39    4.10
  -3   6   5   43.20    2.00
   3   6  -5   44.20    2.60
   3   6  -5   42.80    2.90
   3   6  -5   42.70    3.00
  -3   6   5   45.50    2.80
  -2  -6   5 1598.94   39.90
   2  -6  -5 1653.03   41.10
   2  -6  -5 1571.34   39.90
   2  -6  -5 1610.84   40.60
   2  -6  -5 1605.74   38.70
  -2  -6   5 1655.73   38.80
   2   6  -5 1569.14   39.00
  -2   6   5 1669.73   37.60
   2   6  -5 1643.64   38.30
  -2   6   5 1660.83   38.70
   2   6  -5 1609.44   38.60
   1  -6  -5  500.85   14.00
   1  -6  -5  508.15   16.00
  -1  -6   5  527.25   13.80
   1  -6  -5  513.45   14.90
  -1  -6   5  486.85   14.70
   1  -6  -5  500.95   15.10
   1   6  -5  512.55   13.50
   1   6  -5  517.15   13.60
  -1   6   5  506.85   14.00
  -1   6   5  505.45   13.10
   1   6  -5  501.35   13.50
   1   6  -5  501.85   14.30
   0  -6  -5   93.59    4.90
   0  -6   5   89.19    4.70
   0  -6  -5   94.89    5.60
   0  -6   5   98.99    4.20
   0  -6  -5   96.59    3.80
   0  -6  -5   93.99    4.40
   0   6   5   92.79    4.30
   0   6  -5   88.79    3.70
   0   6   5   87.69    3.80
   0   6  -5   95.09    3.80
   0   6   5   89.29    4.30
  -1  -6  -5  553.34   17.40
  -1  -6  -5  546.95   15.50
   1  -6   5  589.14   15.20
   1  -6   5  536.85   15.90
  -1  -6  -5  557.44   15.80
   1   6   5  564.34   15.00
   1   6   5  576.14   15.60
  -1   6  -5  571.14   14.30
  -1   6  -5  576.34   14.40
   1   6   5  560.04   15.70
  -2  -6  -5  666.73   20.00
  -2  -6  -5  667.23   18.00
   2  -6   5  641.34   18.10
   2  -6   5  679.83   17.50
  -2  -6  -5  626.74   17.70
   2   6   5  627.64   17.60
   2   6   5  672.83   17.20
  -2   6  -5  664.03   16.50
   2   6   5  629.54   17.90
   2   6   5  668.33   17.50
  -2   6  -5  649.54   16.20
  -3  -6  -5   88.19    4.60
  -3  -6  -5   75.59    4.30
  -3  -6  -5   83.79    5.70
   3  -6   5   83.69    4.60
   3   6   5   81.89    4.50
   3   6   5   75.69    4.00
   3   6   5   80.49    4.20
   3   6   5   81.69    4.30
  -4  -6  -5 1712.13   42.10
   4  -6   5 1711.53   42.30
  -4  -6  -5 1804.92   42.70
   4   6   5 1722.13   41.90
   4   6   5 1704.23   42.00
   4   6   5 1700.63   42.40
   4   6   5 1687.63   41.80
  -5  -6  -5   38.70    3.90
   5  -6   5   38.10    3.40
  -5  -6  -5   40.10    3.30
   5   6   5   39.30    4.00
   5   6   5   41.20    3.40
   5   6   5   36.60    3.20
   5   6   5   43.00    3.50
  -6  -6  -5  876.21   24.30
   6  -6   5  891.01   24.60
   6   6   5  868.61   24.10
   6   6   5  871.31   23.40
   6   6   5  843.52   24.10
   6   6   5  837.92   23.80
   7  -6   5    4.90    2.00
   7   6   5    4.40    1.80
   7   6   5    2.30    1.80
   8  -6   5   35.60    4.20
   8  -6   5   32.90    4.10
   8   6   5   28.70    3.90
   8   6   5   29.10    4.00
   9  -6   5    1.10    2.00
   9   6   5    0.20    1.70
   9   6   5    4.70    2.40
  12  -7  -5   92.09    8.30
  12  -7  -5   77.59    7.10
  12   7  -5   86.89    6.30
  12   7  -5   76.99    5.90
  12   7  -5   85.69    6.20
  12   7  -5   84.99    6.40
  11  -7  -5  104.89    6.60
  11  -7  -5  105.99    7.80
 -11  -7   5  101.59    6.20
  11   7  -5   94.99    6.30
  11   7  -5  109.39    6.80
  11   7  -5  107.39    6.60
  11   7  -5   89.59    6.20
  10  -7  -5  253.17   11.70
  10  -7  -5  251.67   10.30
 -10  -7   5  250.07   10.20
  10   7  -5  242.78   10.30
  10   7  -5  249.08   10.30
  10   7  -5  253.57   10.60
  10   7  -5  268.87   10.30
   9  -7  -5  101.59    7.00
   9  -7  -5  103.69    5.90
  -9  -7   5  100.19    5.90
   9   7  -5   96.49    5.90
   9   7  -5  101.29    5.60
   9   7  -5  101.29    5.80
   9   7  -5  104.19    5.10
   8  -7  -5  454.45   16.40
   8  -7  -5  498.35   17.30
   8  -7  -5  496.35   15.20
  -8  -7   5  486.75   15.60
   8   7  -5  498.85   15.70
   8   7  -5  503.55   14.30
   8   7  -5  492.85   14.80
   8   7  -5  499.45   15.20
  -7  -7   5  558.04   17.20
  -7  -7   5  553.34   17.80
   7  -7  -5  533.95   17.70
   7  -7  -5  578.54   15.30
   7  -7  -5  595.34   18.70
   7  -7  -5  563.64   16.40
   7   7  -5  579.94   16.00
   7   7  -5  561.24   16.40
   7   7  -5  549.85   16.80
   7   7  -5  557.64   15.60
   6  -7  -5   25.80    2.20
   6  -7  -5   23.40    3.40
  -6  -7   5   24.40    3.20
   6  -7  -5   25.30    2.90
  -6  -7   5   26.40    3.50
   6  -7  -5   21.40    3.50
   6   7  -5   21.70    2.40
   6   7  -5   24.50    2.60
   6   7  -5   28.40    3.00
   6   7  -5   21.00    2.80
   5  -7  -5  282.07    8.70
  -5  -7   5  276.97   10.10
   5  -7  -5  270.97   10.70
   5  -7  -5  270.77    9.10
   5  -7  -5  261.17   10.30
  -5  -7   5  268.07    9.80
   5   7  -5  267.17    9.10
   5   7  -5  270.37    9.30
  -5   7   5  258.67    8.50
   5   7  -5  269.87    8.70
   5   7  -5  254.87    8.30
  -4  -7   5  186.88    7.60
   4  -7  -5  208.68    7.60
   4  -7  -5  199.58    8.70
   4  -7  -5  199.38    6.90
   4  -7  -5  181.88    8.30
  -4  -7   5  194.38    8.10
   4   7  -5  199.68    6.50
  -4   7   5  197.28    5.60
  -4   7   5  196.48    6.90
   4   7  -5  188.78    7.20
   4   7  -5  207.78    7.50
   4   7  -5  196.88    7.00
   3  -7  -5  381.96   11.80
  -3  -7   5  372.06   11.50
   3  -7  -5  361.06   12.90
  -3  -7   5  365.96   12.30
   3  -7  -5  350.96   12.70
   3  -7  -5  370.86   11.00
  -3   7   5  370.56    9.70
   3   7  -5  364.36   11.20
   3   7  -5  371.86   10.20
   3   7  -5  374.56   11.20
  -3   7   5  358.66   10.80
   2  -7  -5 1267.57   31.10
  -2  -7   5 1231.58   31.60
  -2  -7   5 1230.58   30.50
   2  -7  -5 1230.08   30.20
   2  -7  -5 1242.78   32.70
   2  -7  -5 1184.18   32.20
  -2   7   5 1208.88   28.90
   2   7  -5 1202.08   30.40
   2   7  -5 1191.28   29.90
   2   7  -5 1263.77   29.50
  -2   7   5 1204.18   30.10
   1  -7  -5  856.21   24.70
   1  -7  -5  863.71   22.80
   1  -7  -5  842.52   22.20
  -1  -7   5  842.42   23.20
   1  -7  -5  858.71   23.80
  -1  -7   5  907.41   22.40
   1   7  -5  892.21   21.30
  -1   7   5  840.42   22.30
  -1   7   5  863.51   21.30
  -1   7   5  906.21   20.40
   1   7  -5  834.12   22.40
   1   7  -5  841.52   21.70
  -1   7   5  875.91   22.30
   0  -7  -5  149.49    6.00
   0  -7   5  157.18    6.00
   0  -7  -5  150.68    6.80
   0  -7   5  150.88    6.60
   0  -7  -5  165.48    5.70
   0  -7  -5  142.89    7.40
   0   7   5  130.29    5.80
   0   7  -5  153.08    5.40
   0   7   5  156.88    4.90
   0   7  -5  148.19    5.30
   0   7   5  146.19    5.90
   0   7   5  157.78    5.50
   1  -7   5  531.85   15.90
  -1  -7  -5  541.95   17.40
  -1  -7  -5  524.85   15.90
  -1  -7  -5  543.45   15.40
   1  -7   5  556.94   15.10
   1   7   5  524.25   15.30
   1   7   5  537.75   15.20
   1   7   5  562.44   14.20
   1   7   5  543.05   14.70
  -1   7  -5  533.35   13.90
  -1   7  -5  522.75   13.90
  -2  -7  -5   32.60    4.20
  -2  -7  -5   33.10    2.90
   2  -7   5   31.30    3.50
   2  -7   5   31.30    2.80
  -2  -7  -5   35.10    3.00
   2   7   5   28.30    2.30
   2   7   5   36.70    2.70
   2   7   5   25.30    2.90
   2   7   5   23.20    2.70
  -3  -7  -5   96.59    6.40
  -3  -7  -5  106.29    5.30
   3  -7   5  107.49    5.60
  -3  -7  -5   97.49    5.20
   3   7   5  106.49    5.10
   3   7   5   99.79    5.10
   3   7   5  111.79    4.90
   3   7   5   95.49    5.20
   4  -7   5   12.60    2.40
  -4  -7  -5   13.00    2.30
  -4  -7  -5   10.50    2.10
   4   7   5   10.20    1.90
   4   7   5   13.20    2.30
   4   7   5   10.10    2.20
   4   7   5   10.00    1.90
   5  -7   5   53.49    4.20
  -5  -7  -5   59.69    4.20
  -5  -7  -5   53.49    4.20
   5   7   5   55.59    4.30
   5   7   5   57.09    4.20
   5   7   5   62.89    4.20
   5   7   5   61.89    4.10
   6  -7   5  516.05   16.70
  -6  -7  -5  525.25   16.80
   6   7   5  505.55   16.20
   6   7   5  523.85   15.70
   6   7   5  526.25   16.30
   6   7   5  515.95   16.70
   7  -7   5  280.07   11.40
   7   7   5  288.97   11.30
   7   7   5  303.17   11.40
   8  -7   5   21.10    3.30
   8  -7   5   27.50    3.80
   8   7   5   25.20    3.90
   8   7   5   24.30    3.60
  12  -8  -5    0.70    1.90
  12  -8  -5    1.80    2.40
  12   8  -5    0.10    2.10
  12   8  -5   -1.00    1.60
  12   8  -5    1.60    1.90
  12   8  -5    0.80    1.60
  11  -8  -5   78.09    7.10
  11  -8  -5   86.39    7.20
 -11  -8   5   77.79    5.50
  11   8  -5   81.29    5.70
  11   8  -5   79.49    6.00
  11   8  -5   70.19    5.60
  11   8  -5   72.29    5.70
 -10  -8   5    1.60    1.60
  10  -8  -5    2.70    2.20
  10  -8  -5    1.20    2.00
  10   8  -5    4.20    1.90
  10   8  -5    2.30    1.70
  10   8  -5   -0.70    1.80
  10   8  -5    8.20    2.10
   9  -8  -5    4.60    2.40
   9  -8  -5    7.00    2.60
  -9  -8   5    4.20    1.90
   9  -8  -5    5.50    2.10
   9   8  -5    8.30    2.30
   9   8  -5    3.90    1.60
   9   8  -5    8.80    2.00
   9   8  -5    3.60    1.90
   8  -8  -5   73.49    4.80
   8  -8  -5   61.59    5.50
   8  -8  -5   82.79    6.30
  -8  -8   5   79.49    5.30
   8   8  -5   70.89    4.40
   8   8  -5   72.39    4.30
   8   8  -5   71.19    5.00
   8   8  -5   69.59    4.70
  -7  -8   5  229.98    9.90
   7  -8  -5  251.47    9.20
   7  -8  -5  247.78   10.80
  -7  -8   5  237.28   10.40
   7  -8  -5  258.87    8.30
   7  -8  -5  242.48   11.10
   7   8  -5  251.87    8.80
   7   8  -5  238.78    9.60
   7   8  -5  263.87    8.70
   7   8  -5  252.67    9.30
   6  -8  -5   90.09    4.90
  -6  -8   5   92.19    5.70
   6  -8  -5   83.69    5.80
   6  -8  -5   90.09    4.30
   6  -8  -5   93.19    6.30
  -6  -8   5   92.09    5.70
   6   8  -5   86.79    4.50
   6   8  -5   87.39    4.30
   6   8  -5   90.59    4.90
   6   8  -5   86.69    5.10
   5  -8  -5 1243.48   30.50
  -5  -8   5 1205.48   32.70
   5  -8  -5 1223.38   31.20
  -5  -8   5 1191.48   32.40
   5  -8  -5 1272.57   34.10
   5  -8  -5 1182.48   33.10
   5   8  -5 1253.37   31.20
   5   8  -5 1190.88   30.60
  -5   8   5 1249.77   30.80
   5   8  -5 1279.07   31.70
   5   8  -5 1282.97   30.10
   4  -8  -5   26.70    3.80
   4  -8  -5   28.00    4.00
   4  -8  -5   31.00    2.90
  -4  -8   5   33.40    4.00
  -4  -8   5   35.00    3.20
   4  -8  -5   35.60    2.70
  -4   8   5   28.00    2.50
  -4   8   5   30.30    1.80
   4   8  -5   22.70    2.70
   4   8  -5   35.00    2.30
  -4   8   5   30.80    2.60
   4   8  -5   32.30    2.60
   4   8  -5   28.90    3.10
   3  -8  -5  128.89    7.20
   3  -8  -5  142.59    6.20
  -3  -8   5  130.39    6.70
   3  -8  -5  126.59    7.10
  -3  -8   5  141.99    6.30
   3  -8  -5  133.79    5.60
   3   8  -5  135.09    5.70
  -3   8   5  127.69    4.50
  -3   8   5  131.79    5.60
  -3   8   5  137.19    5.60
   3   8  -5  131.09    5.70
   3   8  -5  133.19    4.80
  -2  -8   5  150.68    7.20
   2  -8  -5  158.58    6.30
  -2  -8   5  167.78    6.80
   2  -8  -5  174.48    6.70
   2  -8  -5  158.78    8.00
   2  -8  -5  146.19    7.80
   2   8  -5  159.08    6.20
   2   8  -5  155.78    6.40
  -2   8   5  155.48    6.20
  -2   8   5  165.88    6.40
  -2   8   5  161.48    5.40
  -1  -8   5   -0.10    1.00
   1  -8  -5    6.20    1.50
  -1  -8   5    1.20    1.50
   1  -8  -5    1.10    1.70
   1  -8  -5    1.30    1.60
   1  -8  -5    2.10    1.00
  -1   8   5    1.00    1.00
  -1   8   5    1.60    0.90
   1   8  -5    1.30    0.90
  -1   8   5    0.20    0.90
   1   8  -5    1.70    1.00
   0  -8   5  115.19    5.30
   0  -8   5  114.79    5.90
   0  -8  -5  108.79    6.10
   0  -8  -5  111.89    4.90
   0  -8  -5  107.29    5.20
   0  -8  -5  116.09    6.80
   0   8   5  113.39    3.90
   0   8  -5  111.59    4.50
   0   8   5  111.69    4.70
   0   8   5  100.89    5.00
   0   8   5  108.09    5.20
   0   8  -5  105.39    4.40
   1  -8   5  549.25   16.80
  -1  -8  -5  556.44   18.30
  -1  -8  -5  558.54   17.00
  -1  -8  -5  546.15   16.10
   1  -8   5  575.84   16.00
  -1   8  -5  567.04   14.60
   1   8   5  557.64   15.30
   1   8   5  567.24   14.60
   1   8   5  537.85   16.10
   1   8   5  548.95   15.90
  -1   8  -5  570.44   14.60
   2  -8   5   12.40    2.30
  -2  -8  -5   10.80    2.10
   2  -8   5   12.00    2.40
  -2  -8  -5   12.10    2.40
  -2  -8  -5   11.40    2.80
   2   8   5   12.40    2.10
   2   8   5    9.60    1.60
   2   8   5   11.40    2.00
   2   8   5   12.20    2.20
  -3  -8  -5 1124.39   29.10
  -3  -8  -5 1061.29   31.60
  -3  -8  -5 1130.79   29.30
   3  -8   5 1091.39   29.40
   3   8   5 1089.29   29.00
   3   8   5 1107.69   27.70
   3   8   5 1092.49   28.40
   3   8   5 1114.49   28.40
   4  -8   5   23.80    3.30
  -4  -8  -5   16.00    2.70
  -4  -8  -5   25.80    3.30
   4   8   5   19.60    2.80
   4   8   5   18.60    2.70
   4   8   5   22.10    2.70
   4   8   5   21.20    2.80
  -5  -8  -5   26.50    3.50
   5  -8   5   26.00    3.50
  -5  -8  -5   29.90    3.70
   5   8   5   23.70    3.00
   5   8   5   20.80    3.30
   5   8   5   26.00    3.30
   5   8   5   27.00    3.20
[truncated: 371,126 more chars]
