# Supplementary material for: Synthesis and crystal structure of NaCuIn(PO4)2
Source: Acta Crystallogr E Crystallogr Commun. 2020 Feb 14;76(Pt 3):366–9. doi: 10.1107/S2056989020001929 (PMC7057361; doi:10.1107/S2056989020001929)
Supplement: Supplementary file 2 [file e-76-00366-Isup2.hkl]

data_I                                                                          
_shelx_title ' EL15_D176_DRX11_NS18A_a.res with coordinates from KCuFe(PO4)2 in 
_shelx_refln_list_code          4                                               
_shelx_F_calc_maximum      354.98                                               
_exptl_crystal_F_000       732.00                                               
_reflns_d_resolution_high  0.6100                                               
                                                                                
loop_                                                                           
 _space_group_symop_operation_xyz                                               
 'x, y, z'                                                                      
 '-x+1/2, y+1/2, -z+1/2'                                                        
 '-x, -y, -z'                                                                   
 'x-1/2, -y-1/2, z-1/2'                                                         
                                                                                
_cell_length_a     8.2563                                                       
_cell_length_b    10.1382                                                       
_cell_length_c     8.8060                                                       
_cell_angle_alpha  90.000                                                       
_cell_angle_beta  114.444                                                       
_cell_angle_gamma  90.000                                                       
                                                                                
_shelx_F_squared_multiplier     1.000                                           
                                                                                
loop_                                                                           
 _refln_index_h                                                                 
 _refln_index_k                                                                 
 _refln_index_l                                                                 
 _refln_F_squared_calc                                                          
 _refln_F_squared_meas                                                          
 _refln_F_squared_sigma                                                         
 _refln_observed_status                                                         
   2   0   0      18942.32      19801.62       522.37 o                         
   4   0   0        661.30        635.48        11.46 o                         
   6   0   0      14119.18      14296.16       175.72 o                         
   8   0   0      29002.78      28549.45       465.34 o                         
  10   0   0       4376.35       4245.42        96.04 o                         
  12   0   0          5.19         15.85        12.60 o                         
   1   1   0       5138.59       5350.32        43.33 o                         
   2   1   0        118.35        117.37         2.16 o                         
   3   1   0      11984.40      11808.06        94.77 o                         
   4   1   0        331.90        338.17         5.61 o                         
   5   1   0       6411.11       6524.02        64.31 o                         
   6   1   0         11.52         20.19         1.76 o                         
   7   1   0       6546.96       6617.66        86.83 o                         
   8   1   0         59.15         64.90         6.06 o                         
   9   1   0        629.53        638.26        25.28 o                         
  10   1   0         25.30         16.36         5.53 o                         
  11   1   0       2292.55       2291.16        47.03 o                         
  12   1   0        105.06        102.64        12.92 o                         
   0   2   0        906.56        936.13        11.68 o                         
   1   2   0       6098.02       6155.97        41.37 o                         
   2   2   0       3865.53       4091.56        36.78 o                         
   3   2   0       8557.08       8364.65       129.01 o                         
   4   2   0          6.93         -1.51         1.51 o                         
   5   2   0       5882.99       6008.34        52.42 o                         
   6   2   0       1319.17       1323.49        17.53 o                         
   7   2   0        287.24        303.08         8.03 o                         
   8   2   0        129.65        128.18         6.80 o                         
   9   2   0       5272.94       5267.69        65.83 o                         
  10   2   0         26.22         26.63         6.11 o                         
  11   2   0        168.10        207.41        15.47 o                         
  12   2   0        144.53        172.43        15.39 o                         
   1   3   0       8593.86       8637.59        59.36 o                         
   2   3   0        141.94         88.55         2.23 o                         
   3   3   0       8880.67       8906.17        79.02 o                         
   4   3   0        645.56        697.14        10.07 o                         
   5   3   0       3784.48       3820.24        41.07 o                         
   6   3   0       9394.17       9255.01        83.96 o                         
   7   3   0       2641.27       2644.21        32.55 o                         
   8   3   0        164.26        172.29         7.94 o                         
   9   3   0       2198.63       2188.47        39.10 o                         
  10   3   0          8.69         14.71         5.50 o                         
  11   3   0       2423.14       2409.15        48.46 o                         
  12   3   0          1.71         -2.87        12.16 o                         
   0   4   0      66519.90      59632.80      1362.48 o                         
   1   4   0        220.44        165.32         2.91 o                         
   2   4   0      20052.89      20156.87       142.33 o                         
   3   4   0          8.48          8.99         1.64 o                         
   4   4   0        396.85        382.91         7.10 o                         
   5   4   0        318.12        330.77         6.80 o                         
   6   4   0      12390.50      12484.54       105.39 o                         
   7   4   0         56.13         54.38         4.55 o                         
   8   4   0      20027.78      19896.57       192.08 o                         
   9   4   0         42.49         47.46         6.99 o                         
  10   4   0       4017.75       4002.66        57.34 o                         
  11   4   0        222.71        228.93        22.91 o                         
   1   5   0       4679.95       4825.71        33.70 o                         
   2   5   0       1458.44       1427.11        12.28 o                         
   3   5   0      22848.91      22405.76       167.06 o                         
   4   5   0          7.53         14.01         1.40 o                         
   5   5   0       5599.67       5614.87        48.44 o                         
   6   5   0        305.77        290.50         6.76 o                         
   7   5   0       2119.53       2102.93        26.62 o                         
   8   5   0        502.44        501.20        14.05 o                         
   9   5   0        198.52        200.52         9.75 o                         
  10   5   0         10.88         24.34         7.81 o                         
  11   5   0       4875.00       4929.95        71.23 o                         
   0   6   0        311.59        321.69         6.93 o                         
   1   6   0       1847.19       1769.78        14.19 o                         
   2   6   0       3780.15       3707.63        27.33 o                         
   3   6   0       4775.25       4795.04        34.45 o                         
   4   6   0        489.98        497.38         7.10 o                         
   5   6   0       1444.10       1450.58        16.54 o                         
   6   6   0        311.92        318.32         7.34 o                         
   7   6   0        262.63        289.36         9.86 o                         
   8   6   0       1571.31       1557.14        28.60 o                         
   9   6   0        545.72        557.25        15.90 o                         
  10   6   0         32.08         34.60         7.19 o                         
  11   6   0        508.29        529.97        21.85 o                         
   1   7   0       8137.35       7993.35        65.54 o                         
   2   7   0      13012.59      12578.48        83.76 o                         
   3   7   0       4537.58       4470.57        33.11 o                         
   4   7   0          6.14         11.01         1.72 o                         
   5   7   0       8438.17       8251.50        66.45 o                         
   6   7   0       5482.95       5474.47        50.07 o                         
   7   7   0       1398.91       1429.63        21.05 o                         
   8   7   0         28.56         40.74         5.39 o                         
   9   7   0       4523.88       4500.70        55.54 o                         
  10   7   0        728.17        738.16        22.36 o                         
  11   7   0       1519.41       1523.17        34.60 o                         
   0   8   0      20990.80      20497.90       181.39 o                         
   1   8   0       1587.19       1537.49        13.53 o                         
   2   8   0      11630.17      11161.26       100.27 o                         
   3   8   0       1025.12        999.05        11.60 o                         
   4   8   0       2940.28       2884.72        28.81 o                         
   5   8   0         45.83         53.09         4.26 o                         
   6   8   0       6902.98       6827.05        65.54 o                         
   7   8   0          0.88         -2.46         3.83 o                         
   8   8   0       6806.76       6751.86        73.79 o                         
   9   8   0        227.80        221.24        12.70 o                         
  10   8   0       3036.46       3114.86        60.71 o                         
   1   9   0        353.82        356.33         6.38 o                         
   2   9   0       2129.05       2106.97        22.60 o                         
   3   9   0      14843.22      14559.08       126.72 o                         
   4   9   0        736.21        728.41        17.46 o                         
   5   9   0       7709.58       7665.14        82.49 o                         
   6   9   0         26.40         30.81         4.85 o                         
   7   9   0          1.31         11.11         4.35 o                         
   8   9   0        324.06        327.63        13.56 o                         
   9   9   0        344.45        341.37        15.90 o                         
  10   9   0        742.19        743.73        23.32 o                         
   0  10   0        914.09        912.73        17.46 o                         
   1  10   0       2259.31       2247.07        21.43 o                         
   2  10   0        907.05        883.29        12.50 o                         
   3  10   0        168.59        178.07         6.78 o                         
   4  10   0        484.15        486.88        11.43 o                         
   5  10   0         32.92         55.05         5.16 o                         
   6  10   0        601.75        618.74        13.49 o                         
   7  10   0         48.29         54.92         6.51 o                         
   8  10   0         58.76         78.99         8.49 o                         
   9  10   0        349.02        358.36        16.34 o                         
   1  11   0       5030.18       4936.72        39.69 o                         
   2  11   0       1725.25       1744.81        24.34 o                         
   3  11   0       4679.54       4661.59        41.78 o                         
   4  11   0        286.86        315.04        14.78 o                         
   5  11   0       7782.23       7645.41        83.25 o                         
   6  11   0       2210.03       2219.76        37.34 o                         
   7  11   0       1190.85       1174.65        26.56 o                         
   8  11   0         21.16         29.93         7.09 o                         
   9  11   0       2986.94       2974.15        53.00 o                         
   0  12   0       5999.13       6043.28        70.75 o                         
   1  12   0        143.16        166.05         6.94 o                         
   2  12   0       6558.58       6545.75        58.94 o                         
   3  12   0         20.11         27.66         5.13 o                         
   4  12   0        383.97        408.76        12.99 o                         
   5  12   0         35.46         41.68         6.26 o                         
   6  12   0       3300.34       3285.80        49.89 o                         
   7  12   0        146.94        151.19        12.02 o                         
   8  12   0       6243.08       6290.32        98.42 o                         
   1  13   0        147.38        147.79         7.52 o                         
   2  13   0        598.50        598.64        13.74 o                         
   3  13   0       2994.69       2941.89        42.17 o                         
   4  13   0         61.96         67.28         7.73 o                         
   5  13   0       6145.07       6094.25        85.35 o                         
   6  13   0        700.98        752.18        22.05 o                         
   7  13   0          0.82         10.68         7.48 o                         
   0  14   0        556.45        601.01        19.22 o                         
   1  14   0        782.23        817.62        16.93 o                         
   2  14   0        117.71        115.87         8.45 o                         
   3  14   0         12.84         25.03         6.23 o                         
   4  14   0       1399.26       1428.78        31.32 o                         
   5  14   0         35.30         40.44         9.07 o                         
   6  14   0        210.28        241.88        17.57 o                         
   1  15   0       2797.37       2707.13        41.00 o                         
   2  15   0        587.80        614.84        20.81 o                         
   3  15   0       5577.29       5501.12        80.71 o                         
   4  15   0        166.84        178.40        14.85 o                         
   5  15   0       3615.13       3683.70        64.32 o                         
   0  16   0       5992.27       6132.06       114.52 o                         
   1  16   0       1595.72       1608.94        34.11 o                         
   2  16   0       3919.49       3998.46        60.69 o                         
   3  16   0        196.79        217.22        14.91 o                         
 -11   0   1       3199.69       3187.08        80.40 o                         
  -9   0   1        660.92        664.66        24.23 o                         
  -7   0   1         32.60         38.42         3.61 o                         
  -5   0   1      25213.84      24451.15       276.71 o                         
  -3   0   1       9409.83       9159.47       100.96 o                         
  -1   0   1       4698.24       4954.97        42.74 o                         
   1   0   1       7983.57       8614.13       138.53 o                         
   3   0   1      22504.84      23235.39       277.98 o                         
   5   0   1        818.70        833.01        15.13 o                         
   7   0   1        871.74        947.19        36.48 o                         
   9   0   1        105.73        109.94        12.85 o                         
  11   0   1        887.80        945.91        43.15 o                         
 -12   1   1          5.51         13.69         7.47 o                         
 -11   1   1       2020.23       2002.80        46.02 o                         
 -10   1   1         61.63         68.92         8.88 o                         
  -9   1   1       2967.90       2914.18        41.97 o                         
  -8   1   1       1573.82       1573.16        19.38 o                         
  -7   1   1       1818.73       1880.30        18.25 o                         
  -6   1   1        238.84        240.85         4.18 o                         
  -5   1   1      13125.69      13015.79        99.68 o                         
  -4   1   1        779.36        797.19         9.52 o                         
  -3   1   1       1608.92       1603.70        14.57 o                         
  -2   1   1       3627.05       3838.17        30.31 o                         
  -1   1   1      11079.35      11575.24       103.02 o                         
   0   1   1      11312.58      11493.48       170.14 o                         
   1   1   1      10137.87      10382.07        78.70 o                         
   2   1   1       1672.14       1970.80        18.58 o                         
   3   1   1       5288.23       5076.93        53.60 o                         
   4   1   1       3798.31       3874.41        37.47 o                         
   5   1   1       5848.93       6066.98        55.76 o                         
   6   1   1         28.35         37.37         3.17 o                         
   7   1   1        893.69        908.09        22.71 o                         
   8   1   1         65.14         65.93         6.74 o                         
   9   1   1       5007.03       5051.45        71.67 o                         
  10   1   1        208.37        211.71        13.92 o                         
  11   1   1       2411.93       2389.39        49.81 o                         
 -12   2   1       6049.83       5915.88        92.38 o                         
 -11   2   1          4.83          0.21         5.51 o                         
 -10   2   1      11153.53      10903.91       140.02 o                         
  -9   2   1        520.96        512.78        14.49 o                         
  -8   2   1       5815.19       5763.89        57.62 o                         
  -7   2   1         15.72         24.42         3.15 o                         
  -6   2   1          0.05          3.49         1.51 o                         
  -5   2   1        348.46        408.86         5.37 o                         
  -4   2   1      39525.93      38583.45       293.76 o                         
  -3   2   1       2911.86       3132.77        26.08 o                         
  -2   2   1     126007.68     124376.06      3169.46 o                         
  -1   2   1       1624.33       1656.51        12.47 o                         
   0   2   1       3280.86       3237.93        35.47 o                         
   1   2   1       4906.30       5283.56        44.48 o                         
   2   2   1       2954.67       2828.15        27.61 o                         
   3   2   1       2016.50       2287.96        24.35 o                         
   4   2   1      37481.98      37983.32       562.73 o                         
   5   2   1        182.77        192.70         6.37 o                         
   6   2   1      40196.62      40574.57       374.69 o                         
   7   2   1        584.27        582.92        12.03 o                         
   8   2   1       1703.59       1696.06        30.81 o                         
   9   2   1         20.23         29.33         5.79 o                         
  10   2   1        707.47        719.82        22.21 o                         
  11   2   1         69.23         71.94        10.62 o                         
 -12   3   1          7.65         10.81        11.94 o                         
 -11   3   1        557.75        551.38        23.37 o                         
 -10   3   1         57.01         55.03         7.01 o                         
  -9   3   1       2197.35       2166.20        31.13 o                         
  -8   3   1        437.85        432.93         9.95 o                         
  -7   3   1       3941.68       3922.31        43.76 o                         
  -6   3   1        185.12        209.07         4.30 o                         
  -5   3   1      18423.64      18085.64       215.35 o                         
  -4   3   1        404.53        360.61         6.17 o                         
  -3   3   1       6115.53       6933.58        51.84 o                         
  -2   3   1       1036.83       1078.58         9.17 o                         
  -1   3   1      16482.80      16785.95       157.60 o                         
   0   3   1         11.44         36.98         2.48 o                         
   1   3   1      16153.46      15757.49       143.00 o                         
   2   3   1          7.85         18.50         2.26 o                         
   3   3   1      16475.20      16899.81       150.84 o                         
   4   3   1        910.84        917.11        12.36 o                         
   5   3   1       1660.30       1748.35        22.61 o                         
   6   3   1        247.37        260.67         9.01 o                         
   7   3   1        459.48        456.25        14.06 o                         
   8   3   1        150.29        143.58         9.48 o                         
   9   3   1       7506.22       7314.19        88.45 o                         
  10   3   1        281.54        303.08        16.04 o                         
  11   3   1        714.14        677.23        24.68 o                         
 -12   4   1          1.80         -0.04         6.74 o                         
 -11   4   1       2579.59       2628.61        52.45 o                         
 -10   4   1        657.71        625.63        17.85 o                         
  -9   4   1        923.93        900.05        21.79 o                         
  -8   4   1        901.14        877.03        16.81 o                         
  -7   4   1         25.67         37.60         3.46 o                         
  -6   4   1         54.80         58.74         3.47 o                         
  -5   4   1       4093.45       4137.25        36.79 o                         
  -4   4   1       1327.15       1315.18        12.98 o                         
  -3   4   1       4987.38       4877.39        43.19 o                         
  -2   4   1       2686.92       2933.99        21.53 o                         
  -1   4   1        439.81        345.33         3.84 o                         
   0   4   1        571.09        543.30         5.61 o                         
   1   4   1        223.31        155.25         3.12 o                         
   2   4   1        366.70        411.31         7.59 o                         
   3   4   1      17314.31      17159.98       200.72 o                         
   4   4   1       3195.70       3171.78        32.65 o                         
   5   4   1        994.08       1004.34        14.27 o                         
   6   4   1        372.39        406.62        12.74 o                         
   7   4   1       2959.25       3020.64        40.81 o                         
   8   4   1         10.61         18.40         3.95 o                         
   9   4   1          9.36         11.12         5.45 o                         
  10   4   1         57.81         60.76         8.71 o                         
  11   4   1        546.14        537.35        21.89 o                         
 -12   5   1        203.97        223.11        17.80 o                         
 -11   5   1       2271.59       2343.81        48.99 o                         
 -10   5   1        329.77        357.00        23.49 o                         
  -9   5   1       1887.10       1878.54        30.15 o                         
  -8   5   1       5505.79       5443.93        53.34 o                         
  -7   5   1      10269.23      10081.48        88.74 o                         
  -6   5   1       1188.55       1161.82        14.38 o                         
  -5   5   1       4847.47       4916.80        37.77 o                         
  -4   5   1        117.80        100.91         2.86 o                         
  -3   5   1      13535.26      13568.60        96.50 o                         
  -2   5   1       2392.17       2400.27        17.78 o                         
  -1   5   1       7106.44       7274.30        56.68 o                         
   0   5   1      12225.09      11821.45       131.41 o                         
   1   5   1      10195.36       9865.40        94.01 o                         
   2   5   1       1889.80       1883.05        16.01 o                         
   3   5   1      11126.98      11137.87        79.80 o                         
   4   5   1       4066.49       4089.35        38.69 o                         
   5   5   1       3029.02       3042.64        33.09 o                         
   6   5   1       2913.72       2892.35        32.67 o                         
   7   5   1       4442.47       4377.85        56.01 o                         
   8   5   1        308.18        310.91        10.57 o                         
   9   5   1        775.71        775.03        22.13 o                         
  10   5   1         45.98         60.60         8.58 o                         
  11   5   1       1956.60       1938.79        38.88 o                         
 -11   6   1        134.67        131.38        11.51 o                         
 -10   6   1       8284.23       8217.48        93.30 o                         
  -9   6   1         38.78         38.38         6.12 o                         
  -8   6   1       4735.45       4648.33        51.33 o                         
  -7   6   1          0.29          8.08         3.07 o                         
  -6   6   1       1769.24       1721.41        19.89 o                         
  -5   6   1        763.66        794.45        10.15 o                         
  -4   6   1       8380.86       8461.16        57.21 o                         
  -3   6   1        387.24        392.22         6.05 o                         
  -2   6   1      55714.22      53671.84       440.02 o                         
  -1   6   1        392.00        422.35         5.13 o                         
   0   6   1      16880.48      16730.00       111.58 o                         
   1   6   1       2362.73       2251.90        17.89 o                         
   2   6   1       1068.57       1031.42        10.15 o                         
   3   6   1         78.14         87.57         3.35 o                         
   4   6   1       6933.61       7092.11        56.74 o                         
   5   6   1        581.07        567.79         9.34 o                         
   6   6   1      21498.14      21575.35       168.97 o                         
   7   6   1        136.78        147.62         8.80 o                         
   8   6   1       3791.88       3807.98        45.33 o                         
   9   6   1        448.43        421.36        20.29 o                         
  10   6   1       1247.22       1215.07        34.54 o                         
  11   6   1         55.79         54.99         9.90 o                         
 -11   7   1         30.43         26.27         7.39 o                         
 -10   7   1        561.06        575.50        18.99 o                         
  -9   7   1        662.28        685.69        17.75 o                         
  -8   7   1        154.24        155.74         8.33 o                         
  -7   7   1       6937.76       6935.47        62.85 o                         
  -6   7   1        263.29        297.24         8.05 o                         
  -5   7   1       8729.15       8668.66        71.44 o                         
  -4   7   1       2196.25       2115.72        19.37 o                         
  -3   7   1       1251.74       1231.85        13.06 o                         
  -2   7   1       1755.36       1714.60        14.98 o                         
  -1   7   1       2820.68       2771.97        20.75 o                         
   0   7   1        426.93        405.92         5.79 o                         
   1   7   1      20281.41      19448.07       117.11 o                         
   2   7   1         75.14         85.78         3.62 o                         
   3   7   1       5965.48       6005.79        45.93 o                         
   4   7   1        226.61        217.73         6.01 o                         
   5   7   1       1286.13       1249.12        15.59 o                         
   6   7   1        155.75        176.50         6.70 o                         
   7   7   1       2025.49       2015.93        29.00 o                         
   8   7   1        681.38        707.51        18.09 o                         
   9   7   1       5959.26       5972.07        80.08 o                         
  10   7   1        296.81        302.86        16.70 o                         
 -11   8   1        393.54        399.93        20.90 o                         
 -10   8   1        569.58        568.40        18.16 o                         
  -9   8   1        413.31        439.91        15.38 o                         
  -8   8   1          1.58          6.53         3.69 o                         
  -7   8   1        306.51        315.56        10.04 o                         
  -6   8   1         83.88         86.75         5.93 o                         
  -5   8   1        853.38        850.54        14.67 o                         
  -4   8   1       1709.53       1642.53        17.53 o                         
  -3   8   1       2644.20       2572.64        23.98 o                         
  -2   8   1        105.04         97.54         3.60 o                         
  -1   8   1       3360.60       3269.24        25.29 o                         
   0   8   1       1147.95       1123.97        11.23 o                         
   1   8   1        378.75        374.26         6.41 o                         
   2   8   1         33.51         42.51         3.36 o                         
   3   8   1        212.03        222.10         5.75 o                         
   4   8   1       5324.69       5320.50        46.50 o                         
   5   8   1        652.06        679.71        14.11 o                         
   6   8   1          2.19         11.42         3.42 o                         
   7   8   1       1190.57       1168.38        23.56 o                         
   8   8   1        130.95        159.27        11.58 o                         
   9   8   1        411.71        430.05        16.52 o                         
  10   8   1         81.39        108.67        11.54 o                         
 -10   9   1        531.03        511.98        19.32 o                         
  -9   9   1        968.02       1039.52        41.06 o                         
  -8   9   1       3207.20       3220.54        43.06 o                         
  -7   9   1       3946.85       3925.07        44.41 o                         
  -6   9   1        109.43        104.10         6.74 o                         
  -5   9   1       3177.09       3152.23        35.95 o                         
  -4   9   1       1363.53       1349.37        15.88 o                         
  -3   9   1       7508.32       7213.14        84.21 o                         
  -2   9   1       4119.08       3989.17        32.12 o                         
  -1   9   1       3340.73       3272.94        26.18 o                         
   0   9   1       5847.59       5820.91        41.60 o                         
   1   9   1       8947.14       8820.26        62.32 o                         
   2   9   1       1035.43       1026.80        12.34 o                         
   3   9   1       4931.17       4814.88        39.49 o                         
   4   9   1       1106.86       1121.23        15.87 o                         
   5   9   1       2608.66       2581.19        28.02 o                         
   6   9   1       1414.82       1371.01        22.22 o                         
   7   9   1       4574.89       4602.04        55.78 o                         
   8   9   1        723.33        679.80        19.60 o                         
   9   9   1       2547.18       2511.16        41.41 o                         
 -10  10   1       6495.57       6601.54       102.68 o                         
  -9  10   1        263.27        289.23        15.77 o                         
  -8  10   1       5486.55       5526.53        65.25 o                         
  -7  10   1         52.75         62.82         6.33 o                         
  -6  10   1       2008.43       1954.64        29.99 o                         
  -5  10   1        197.59        194.82         9.92 o                         
  -4  10   1       5703.04       5600.86        67.92 o                         
  -3  10   1          1.96         10.78         3.55 o                         
  -2  10   1      10016.78       9957.33        70.48 o                         
  -1  10   1        212.84        198.25         6.03 o                         
   0  10   1      13175.93      12908.90        88.60 o                         
   1  10   1       1245.42       1197.30        14.68 o                         
   2  10   1        170.58        174.47         5.88 o                         
   3  10   1        276.55        278.65         8.32 o                         
   4  10   1       8930.71       8867.71        75.37 o                         
   5  10   1        214.70        209.36        10.87 o                         
   6  10   1       6439.51       6361.35        70.91 o                         
   7  10   1         19.11         20.35         5.88 o                         
   8  10   1       4812.92       4814.76        59.66 o                         
   9  10   1         83.36         93.05         9.86 o                         
  -9  11   1        177.24        186.56        14.84 o                         
  -8  11   1        328.47        336.75        18.78 o                         
  -7  11   1       6954.27       6816.25        77.60 o                         
  -6  11   1        230.94        237.79        11.31 o                         
  -5  11   1       2165.98       2139.24        41.50 o                         
  -4  11   1       1021.46       1012.58        19.12 o                         
  -3  11   1        293.55        285.50         8.30 o                         
  -2  11   1       2387.35       2371.38        23.15 o                         
  -1  11   1       1523.56       1492.53        16.89 o                         
   0  11   1       1340.67       1336.62        17.04 o                         
   1  11   1      12077.60      11976.56       145.19 o                         
   2  11   1          7.80         12.73         3.30 o                         
   3  11   1       3564.59       3584.80        39.19 o                         
   4  11   1        190.62        192.27         9.30 o                         
   5  11   1        250.96        256.27        12.22 o                         
   6  11   1          7.85         15.27         8.29 o                         
   7  11   1       1628.54       1618.48        32.11 o                         
   8  11   1        964.88       1003.03        25.71 o                         
  -8  12   1        334.55        343.27        17.50 o                         
  -7  12   1        470.21        452.97        18.48 o                         
  -6  12   1        803.73        786.44        25.13 o                         
  -5  12   1        459.31        455.74        14.26 o                         
  -4  12   1         45.90         63.40         6.57 o                         
  -3  12   1        806.68        793.49        16.46 o                         
  -2  12   1        149.58        149.82         6.52 o                         
  -1  12   1        316.26        337.43         9.39 o                         
   0  12   1        679.94        701.77        12.72 o                         
   1  12   1        101.35        104.62         6.83 o                         
   2  12   1       1298.75       1290.34        20.47 o                         
   3  12   1         14.24         15.94         4.76 o                         
   4  12   1          0.54         11.32         4.30 o                         
   5  12   1        983.35       1010.22        21.82 o                         
   6  12   1          1.63         11.12         5.72 o                         
   7  12   1        166.87        173.69        12.93 o                         
   8  12   1        424.84        454.22        20.64 o                         
  -8  13   1        320.30        340.10        18.28 o                         
  -7  13   1       6247.93       6108.30        80.55 o                         
  -6  13   1        314.50        308.61        16.11 o                         
  -5  13   1       2406.36       2374.91        37.30 o                         
  -4  13   1       1626.46       1639.51        29.45 o                         
  -3  13   1       3798.13       3655.73        44.15 o                         
  -2  13   1        442.12        453.54        13.28 o                         
  -1  13   1       3400.50       3440.74        37.19 o                         
   0  13   1       1130.60       1149.34        19.90 o                         
   1  13   1       7857.42       7852.37        73.90 o                         
   2  13   1         33.56         53.44         8.10 o                         
   3  13   1       5081.89       4969.16        60.75 o                         
   4  13   1        467.37        479.59        18.68 o                         
   5  13   1       1090.91       1045.93        26.11 o                         
   6  13   1         53.55         60.84        10.11 o                         
   7  13   1       4156.62       4203.52        62.05 o                         
  -6  14   1       1209.38       1191.32        32.89 o                         
  -5  14   1       1335.85       1320.66        32.95 o                         
  -4  14   1       4413.05       4434.31        81.77 o                         
  -3  14   1        145.46        169.52        12.69 o                         
  -2  14   1       7001.75       7027.52        73.16 o                         
  -1  14   1       1421.89       1424.19        22.90 o                         
   0  14   1       4459.03       4477.89        51.94 o                         
   1  14   1         15.95         19.21         5.02 o                         
   2  14   1        379.66        404.32        15.83 o                         
   3  14   1        160.72        178.39        11.51 o                         
   4  14   1       5504.87       5425.27        72.86 o                         
   5  14   1          4.16          7.90         7.20 o                         
   6  14   1       4163.52       4122.19        74.87 o                         
  -5  15   1        736.16        759.26        26.34 o                         
  -4  15   1          2.89         13.29         6.73 o                         
  -3  15   1        363.42        365.72        18.37 o                         
  -2  15   1        453.77        440.92        14.95 o                         
  -1  15   1          5.29         18.54         5.46 o                         
   0  15   1        457.62        497.90        15.09 o                         
   1  15   1       2933.22       2941.55        43.72 o                         
   2  15   1         37.61         37.21         6.99 o                         
   3  15   1       1842.83       1950.44        40.60 o                         
   4  15   1         87.93        102.52        12.41 o                         
  -3  16   1        890.56        923.82        26.32 o                         
  -2  16   1         23.94         39.60         8.42 o                         
  -1  16   1        589.23        612.49        18.75 o                         
   0  16   1        514.45        525.20        16.16 o                         
   1  16   1         47.30         53.33         8.09 o                         
   2  16   1       1529.51       1540.13        37.58 o                         
 -12   0   2       3864.10       3881.38       136.28 o                         
 -10   0   2       1979.73       1970.91        65.70 o                         
  -8   0   2        384.38        383.99        10.98 o                         
  -6   0   2      36583.54      34497.16       707.57 o                         
  -4   0   2      55092.92      51697.77      1309.54 o                         
  -2   0   2         87.07         63.72         2.61 o                         
   0   0   2      23864.08      25053.56       416.64 o                         
   2   0   2      20004.33      20260.38       358.69 o                         
   4   0   2      38810.18      40440.52       666.15 o                         
   6   0   2        139.30        139.33         9.20 o                         
   8   0   2       4924.13       4942.16        99.28 o                         
  10   0   2       7455.73       7510.63       147.00 o                         
 -12   1   2         30.09         40.49         9.06 o                         
 -11   1   2        597.10        591.74        20.99 o                         
 -10   1   2       1619.79       1571.47        33.22 o                         
  -9   1   2       5932.51       5777.25        70.45 o                         
  -8   1   2        478.72        484.51         8.22 o                         
  -7   1   2      11626.14      11428.32        85.76 o                         
  -6   1   2       1552.16       1508.48        15.49 o                         
  -5   1   2        793.37        888.02        13.83 o                         
  -4   1   2        171.70        188.05         3.86 o                         
  -3   1   2       8222.63       8223.12        57.01 o                         
  -2   1   2      18290.59      19096.37       170.96 o                         
  -1   1   2      19117.50      19750.24       125.48 o                         
   0   1   2         24.23         32.97         3.15 o                         
   1   1   2      31005.27      32132.16       413.57 o                         
   2   1   2       2501.09       2532.65        26.34 o                         
   3   1   2       2163.28       2381.37        23.37 o                         
   4   1   2        125.77        134.48         6.03 o                         
   5   1   2       4385.55       4436.14        42.57 o                         
   6   1   2       3246.13       3294.39        44.91 o                         
   7   1   2       8020.14       8137.00       116.30 o                         
   8   1   2         84.32         90.07         8.27 o                         
   9   1   2       1207.44       1151.01        26.86 o                         
  10   1   2       1551.20       1553.60        33.91 o                         
  11   1   2        982.00        996.16        36.66 o                         
 -12   2   2          0.92          3.37         6.55 o                         
 -11   2   2        531.48        554.09        20.50 o                         
 -10   2   2          7.72          6.90         5.43 o                         
  -9   2   2       1463.16       1455.57        21.10 o                         
  -8   2   2        240.13        251.02         8.51 o                         
  -7   2   2       4238.41       4291.18        39.30 o                         
  -6   2   2        377.21        375.98         5.94 o                         
  -5   2   2       5658.72       5510.96        42.67 o                         
  -4   2   2        124.46        143.98         5.56 o                         
  -3   2   2       1544.59       1444.72        11.91 o                         
  -2   2   2       1049.27       1114.25         8.87 o                         
  -1   2   2       3225.66       3331.07        27.98 o                         
   0   2   2         51.91         46.25         2.88 o                         
   1   2   2      28379.00      28608.76       248.96 o                         
   2   2   2       4836.41       5154.96        47.31 o                         
   3   2   2        228.06        225.60         7.54 o                         
   4   2   2       1081.22       1070.65        18.55 o                         
   5   2   2        297.38        317.96         7.88 o                         
   6   2   2          0.27          6.93         2.34 o                         
   7   2   2         85.03         97.44         6.16 o                         
   8   2   2        233.44        234.74        13.85 o                         
   9   2   2       2557.97       2626.76        45.54 o                         
  10   2   2        375.56        392.68        21.29 o                         
  11   2   2         16.23         27.52         9.85 o                         
 -12   3   2        917.88        906.95        29.44 o                         
 -11   3   2       1280.54       1309.69        32.10 o                         
 -10   3   2       1778.80       1740.64        31.37 o                         
  -9   3   2       3059.02       3008.82        51.05 o                         
  -8   3   2        162.99        178.84         8.17 o                         
  -7   3   2       9407.82       9304.24        95.57 o                         
  -6   3   2        209.87        223.61         4.57 o                         
  -5   3   2       9763.83       9874.67        70.77 o                         
  -4   3   2         20.12         18.24         1.84 o                         
  -3   3   2      17546.29      18489.70       158.64 o                         
  -2   3   2      13228.00      12942.39       133.94 o                         
  -1   3   2      15606.74      15070.35       128.55 o                         
   0   3   2       9585.10      10068.30        67.75 o                         
   1   3   2      13075.11      12761.75        93.39 o                         
   2   3   2       2921.90       3081.37        26.08 o                         
   3   3   2       6141.28       6593.79        69.89 o                         
   4   3   2       3077.10       3110.01        35.16 o                         
   5   3   2       2939.60       2919.90        37.52 o                         
   6   3   2        570.99        585.64        14.32 o                         
   7   3   2       5605.13       5555.53        67.14 o                         
   8   3   2          6.85         10.11         4.30 o                         
   9   3   2       4113.41       4045.27        71.52 o                         
  10   3   2        689.54        650.84        22.51 o                         
  11   3   2       1141.27       1105.60        28.61 o                         
 -12   4   2       5190.83       5162.29        85.58 o                         
 -11   4   2        129.71        139.72        13.22 o                         
 -10   4   2       2771.85       2695.28        39.40 o                         
  -9   4   2        170.47        178.56         8.51 o                         
  -8   4   2        191.73        199.96         7.51 o                         
  -7   4   2       1998.82       1942.02        22.96 o                         
  -6   4   2      16980.79      17049.46       126.34 o                         
  -5   4   2         29.44         17.86         3.06 o                         
  -4   4   2      26885.46      26173.92       188.84 o                         
  -3   4   2        285.07        290.01         6.23 o                         
  -2   4   2       7229.28       7460.87        53.92 o                         
  -1   4   2        196.82        118.75         3.04 o                         
   0   4   2          1.71         -0.73         2.55 o                         
   1   4   2        548.21        607.84         6.95 o                         
   2   4   2      43138.31      43472.09       300.55 o                         
   3   4   2        529.73        566.41         9.63 o                         
   4   4   2      38872.98      39193.33       336.02 o                         
   5   4   2         17.12         27.60         3.73 o                         
   6   4   2       1697.07       1784.31        27.31 o                         
   7   4   2       1576.40       1605.81        26.98 o                         
   8   4   2       2541.78       2584.99        39.05 o                         
   9   4   2          3.22          3.68         4.53 o                         
  10   4   2       6815.65       6740.70        98.56 o                         
  11   4   2        203.77        191.78        14.65 o                         
 -12   5   2        574.54        544.31        23.23 o                         
 -11   5   2        775.30        791.65        26.26 o                         
 -10   5   2       1248.19       1273.18        24.60 o                         
  -9   5   2       4503.83       4501.15        50.98 o                         
  -8   5   2        151.36        188.33         7.39 o                         
  -7   5   2       4848.70       4817.22        46.66 o                         
  -6   5   2        743.12        711.45         9.96 o                         
  -5   5   2        152.19        155.07         4.49 o                         
  -4   5   2        133.55        111.77         4.66 o                         
  -3   5   2      10511.57      10615.55        72.82 o                         
  -2   5   2        642.25        594.24         7.55 o                         
  -1   5   2      13034.57      12813.92       107.53 o                         
   0   5   2        487.89        506.76         6.23 o                         
   1   5   2       9589.47       9616.62        66.54 o                         
   2   5   2       5146.33       5175.41        37.99 o                         
   3   5   2         25.94         35.19         2.63 o                         
   4   5   2        236.20        240.92         6.14 o                         
   5   5   2       3778.90       3677.35        38.90 o                         
   6   5   2        461.58        499.35        12.14 o                         
   7   5   2       8806.31       8896.91       166.57 o                         
   8   5   2          8.90         21.26         4.60 o                         
   9   5   2        719.69        735.07        22.56 o                         
  10   5   2         39.32         36.33        11.94 o                         
 -12   6   2        153.77        140.75        18.81 o                         
 -11   6   2         40.74         47.25         9.39 o                         
 -10   6   2       1559.86       1571.19        28.56 o                         
  -9   6   2          1.26          0.13         3.29 o                         
  -8   6   2        955.66        945.95        17.30 o                         
  -7   6   2       5062.08       4984.50        49.68 o                         
  -6   6   2         32.19         52.13         5.89 o                         
  -5   6   2       3262.62       3213.26        26.24 o                         
  -4   6   2        169.75        152.14         5.17 o                         
  -3   6   2        668.18        667.84         8.30 o                         
  -2   6   2        318.24        356.64         5.49 o                         
  -1   6   2        875.54        927.36         8.55 o                         
   0   6   2          4.41         -1.88         1.88 o                         
   1   6   2      10489.21      10320.33        84.88 o                         
   2   6   2       4157.97       4100.77        40.91 o                         
   3   6   2        372.73        389.95         6.43 o                         
   4   6   2        792.23        815.27        11.84 o                         
   5   6   2        831.43        876.41        14.29 o                         
   6   6   2        170.28        185.73         8.64 o                         
   7   6   2         77.72        105.00         8.74 o                         
   8   6   2        642.93        646.44        15.01 o                         
   9   6   2       1682.03       1676.77        36.72 o                         
  10   6   2        594.99        623.76        26.39 o                         
 -11   7   2       1702.07       1784.61        54.84 o                         
 -10   7   2        556.92        577.37        16.99 o                         
  -9   7   2       4266.62       4207.79        49.43 o                         
  -8   7   2        639.32        655.17        14.51 o                         
  -7   7   2       4199.84       4165.10        41.73 o                         
  -6   7   2         31.41         36.43         3.89 o                         
  -5   7   2       8142.64       8011.84        61.23 o                         
  -4   7   2       7293.58       7114.23        54.61 o                         
  -3   7   2       2385.22       2405.61        20.89 o                         
  -2   7   2       5895.74       5842.95        41.69 o                         
  -1   7   2      16353.22      15912.53       113.33 o                         
   0   7   2        431.59        447.54         8.35 o                         
   1   7   2       7252.79       7044.76        51.76 o                         
   2   7   2       1521.39       1490.21        14.12 o                         
   3   7   2       6574.43       6575.01        49.09 o                         
   4   7   2       2558.03       2569.62        25.70 o                         
   5   7   2       3878.23       3865.47        46.43 o                         
   6   7   2        564.43        562.58        10.85 o                         
   7   7   2       3135.54       3171.97        37.91 o                         
   8   7   2        277.45        301.86        13.73 o                         
   9   7   2       4194.26       4167.04        70.37 o                         
  10   7   2         46.49         39.66        12.92 o                         
 -11   8   2        233.99        270.84        17.39 o                         
 -10   8   2       4346.30       4380.45        65.46 o                         
  -9   8   2         91.63         97.59         7.90 o                         
  -8   8   2       1163.76       1174.64        20.25 o                         
  -7   8   2         29.83         34.60         4.48 o                         
  -6   8   2       6728.74       6612.80        60.04 o                         
  -5   8   2        474.58        480.78         8.42 o                         
  -4   8   2      36505.41      35868.33       248.31 o                         
  -3   8   2        645.80        652.58         8.91 o                         
  -2   8   2       9275.51       9017.80        62.45 o                         
  -1   8   2       5788.88       5480.26        38.72 o                         
   0   8   2        331.76        327.69         5.93 o                         
   1   8   2        437.36        392.67         7.15 o                         
   2   8   2      13170.06      12933.11        90.90 o                         
   3   8   2        243.93        246.63         6.18 o                         
   4   8   2      18844.51      18734.97       141.39 o                         
   5   8   2         60.58         62.57         4.90 o                         
   6   8   2       4513.91       4550.71        45.72 o                         
   7   8   2       1739.06       1743.33        30.43 o                         
   8   8   2         30.00         54.40         8.61 o                         
   9   8   2        237.17        277.02        19.32 o                         
 -10   9   2        527.15        538.60        25.95 o                         
  -9   9   2       3861.65       3917.70        58.79 o                         
  -8   9   2        163.50        175.68         9.25 o                         
  -7   9   2        573.93        574.02        14.53 o                         
  -6   9   2         48.07         46.17         5.04 o                         
  -5   9   2         34.91         53.18         4.00 o                         
  -4   9   2       5562.00       5357.82        46.87 o                         
  -3   9   2       4094.93       3950.59        36.71 o                         
  -2   9   2         84.49         83.12         4.43 o                         
  -1   9   2       9020.06       8927.99        63.21 o                         
   0   9   2        128.74        129.71         4.40 o                         
   1   9   2        906.07        932.21        12.08 o                         
   2   9   2          2.38         15.09         5.81 o                         
   3   9   2        101.78        101.95         5.60 o                         
   4   9   2       1489.58       1466.15        20.04 o                         
   5   9   2       3405.35       3435.53        39.52 o                         
   6   9   2       1057.83       1059.99        21.00 o                         
   7   9   2       4193.92       4266.87        52.97 o                         
   8   9   2        278.68        285.15        17.78 o                         
   9   9   2        751.47        770.18        44.87 o                         
 -10  10   2         17.55         25.05         7.44 o                         
  -9  10   2        363.41        382.26        17.73 o                         
  -8  10   2        719.80        739.53        18.49 o                         
  -7  10   2       1427.60       1425.21        26.49 o                         
  -6  10   2        106.32        105.37        11.60 o                         
  -5  10   2       1477.27       1458.91        30.76 o                         
  -4  10   2        409.34        432.23        11.77 o                         
  -3  10   2        414.38        404.67         8.90 o                         
  -2  10   2        270.40        282.44         7.63 o                         
  -1  10   2         18.24         35.18         3.67 o                         
   0  10   2        953.02        944.50        13.70 o                         
   1  10   2        466.93        480.00         9.31 o                         
   2  10   2         18.02         27.89         3.31 o                         
   3  10   2       2621.76       2613.70        28.70 o                         
   4  10   2         73.41         88.61         6.41 o                         
   5  10   2       3057.70       3029.88        41.77 o                         
   6  10   2        820.38        874.36        19.81 o                         
   7  10   2          1.99         11.37         5.45 o                         
   8  10   2         32.13         31.80        10.62 o                         
  -9  11   2       3841.21       3853.74        57.68 o                         
  -8  11   2         63.11         67.98         7.95 o                         
  -7  11   2       1862.23       1812.71        33.42 o                         
  -6  11   2         53.68         58.56         7.01 o                         
  -5  11   2       2699.64       2631.61        37.53 o                         
  -4  11   2       2040.49       2043.03        24.96 o                         
  -3  11   2       1744.61       1725.11        22.17 o                         
  -2  11   2        980.14       1028.89        15.02 o                         
  -1  11   2      10944.94      10794.61        83.99 o                         
   0  11   2        264.12        280.34         8.55 o                         
   1  11   2       2147.69       2102.75        25.19 o                         
   2  11   2        862.46        863.67        14.76 o                         
   3  11   2       3207.79       3192.72        34.18 o                         
   4  11   2       1964.95       1989.94        28.28 o                         
   5  11   2       5122.02       5155.81        56.28 o                         
   6  11   2        586.48        609.50        17.22 o                         
   7  11   2       2982.61       3002.10        47.45 o                         
   8  11   2        235.28        237.78        22.88 o                         
  -9  12   2         34.12         30.33         8.34 o                         
  -8  12   2       2224.28       2219.30        52.91 o                         
  -7  12   2         91.88        105.82         8.69 o                         
  -6  12   2       2192.42       2248.45        34.44 o                         
  -5  12   2         20.36         16.96         5.04 o                         
  -4  12   2      13348.28      13076.90       121.46 o                         
  -3  12   2        885.69        889.11        15.82 o                         
  -2  12   2       6554.20       6425.66        55.34 o                         
  -1  12   2          4.01         10.45         3.43 o                         
   0  12   2        465.77        457.79        11.83 o                         
   1  12   2        484.39        470.78        12.19 o                         
   2  12   2       7482.90       7263.00        73.90 o                         
   3  12   2         59.82         63.99         6.80 o                         
   4  12   2       7882.85       7909.65        87.05 o                         
   5  12   2        672.53        683.63        18.25 o                         
   6  12   2       5220.43       5271.12        64.68 o                         
   7  12   2         12.98         22.25         6.79 o                         
  -8  13   2          1.80          6.14         6.31 o                         
  -7  13   2        635.62        639.93        19.27 o                         
  -6  13   2          3.28         -0.53         4.97 o                         
  -5  13   2        194.73        188.74        11.22 o                         
  -4  13   2       2006.39       1982.76        30.81 o                         
  -3  13   2         72.51         80.55         6.78 o                         
  -2  13   2        351.62        357.98        10.77 o                         
  -1  13   2       7526.05       7554.88        67.90 o                         
   0  13   2          4.12          7.07         3.91 o                         
   1  13   2        697.39        719.20        16.01 o                         
   2  13   2          8.84         10.96         4.66 o                         
   3  13   2         52.33         48.99         7.17 o                         
   4  13   2       1411.80       1379.78        29.70 o                         
   5  13   2       1418.42       1469.88        34.96 o                         
   6  13   2         67.06         84.27        10.04 o                         
  -7  14   2       1592.96       1610.35        34.69 o                         
  -6  14   2         17.56         28.53         7.21 o                         
  -5  14   2        770.35        807.77        23.92 o                         
  -4  14   2          0.53          2.08         5.90 o                         
  -3  14   2         14.53         18.62         5.03 o                         
  -2  14   2       1824.63       1817.80        25.98 o                         
  -1  14   2        137.04        155.76         9.01 o                         
   0  14   2        224.89        229.80        12.07 o                         
   1  14   2        393.11        416.61        14.89 o                         
   2  14   2         33.31         33.83         6.65 o                         
   3  14   2       1408.36       1378.38        30.10 o                         
   4  14   2        586.80        602.74        20.31 o                         
   5  14   2        591.28        576.57        20.91 o                         
  -5  15   2       1754.13       1702.60        36.67 o                         
  -4  15   2       1024.34       1028.12        34.50 o                         
  -3  15   2       5014.60       4974.36        69.58 o                         
  -2  15   2        577.21        575.18        16.46 o                         
  -1  15   2       3579.30       3610.59        45.66 o                         
   0  15   2        161.13        167.32        10.43 o                         
   1  15   2        979.09        971.62        22.99 o                         
   2  15   2        778.29        773.06        22.69 o                         
   3  15   2       1871.24       1884.15        37.08 o                         
   4  15   2        195.00        214.26        14.84 o                         
  -3  16   2        403.67        434.80        20.95 o                         
  -2  16   2       2072.00       2062.38        46.68 o                         
  -1  16   2        341.89        359.33        15.94 o                         
   0  16   2       1071.98       1057.22        33.07 o                         
   1  16   2         37.29         34.84         7.75 o                         
   2  16   2       5913.86       5959.70        79.61 o                         
 -13   0   3         63.13         65.13        15.61 o                         
 -11   0   3       1411.41       1423.92        46.41 o                         
  -9   0   3       2601.37       2567.56        40.31 o                         
  -7   0   3       2181.49       2151.17        28.51 o                         
  -5   0   3       2192.11       2145.38        35.43 o                         
  -3   0   3        630.75        457.13         8.01 o                         
  -1   0   3       7364.05       7114.93        63.48 o                         
   1   0   3        655.00        693.14        12.22 o                         
   3   0   3        309.29        343.13         8.81 o                         
   5   0   3        222.68        234.29         7.44 o                         
   7   0   3       8812.79       8890.23       178.55 o                         
   9   0   3        594.42        617.27        28.70 o                         
 -13   1   3         90.09        107.41        12.72 o                         
 -12   1   3       1033.71       1025.68        29.18 o                         
 -11   1   3       3942.50       3905.25        63.74 o                         
 -10   1   3        134.33        132.08        10.59 o                         
  -9   1   3       5345.14       5240.74        59.16 o                         
  -8   1   3        984.88        952.79        14.68 o                         
  -7   1   3        846.09        884.61        10.60 o                         
  -6   1   3       5384.87       5224.96        39.57 o                         
  -5   1   3      10927.11      10960.15        82.26 o                         
  -4   1   3      15953.17      15999.17       101.58 o                         
  -3   1   3      19507.80      19194.67       155.05 o                         
  -2   1   3       2877.18       2878.72        19.69 o                         
  -1   1   3      29707.32      30171.41       185.10 o                         
   0   1   3         10.38         34.78         2.96 o                         
   1   1   3       8329.42       9538.58        74.04 o                         
   2   1   3       1930.51       1991.40        19.74 o                         
   3   1   3      11851.98      12395.12       108.68 o                         
   4   1   3       3543.68       3640.40        35.59 o                         
   5   1   3      15528.37      15842.00       151.56 o                         
   6   1   3        771.11        803.34        21.63 o                         
   7   1   3       4454.59       4493.86        86.43 o                         
   8   1   3        174.84        163.20        11.35 o                         
   9   1   3       1101.87       1042.57        26.68 o                         
  10   1   3        887.24        868.94        25.73 o                         
 -13   2   3         33.72         59.36        11.08 o                         
 -12   2   3       1977.16       1946.22        38.84 o                         
 -11   2   3          1.81          1.19         5.12 o                         
 -10   2   3       1114.03       1071.54        26.11 o                         
  -9   2   3         18.93         28.99         3.91 o                         
  -8   2   3      16514.99      16112.36       141.78 o                         
  -7   2   3       1412.79       1361.32        14.99 o                         
  -6   2   3       8198.97       8082.60        61.60 o                         
  -5   2   3        348.13        400.83         6.30 o                         
  -4   2   3       6324.85       6529.32        45.31 o                         
  -3   2   3       2477.33       2709.85        20.79 o                         
  -2   2   3       1229.95       1112.71         9.12 o                         
  -1   2   3       1215.45       1328.35        10.90 o                         
   0   2   3      36581.91      37219.11       409.22 o                         
   1   2   3         11.32          2.74         3.25 o                         
   2   2   3      30347.90      31818.46       265.50 o                         
   3   2   3        689.25        810.86         9.89 o                         
   4   2   3        902.55        878.03        20.83 o                         
   5   2   3       1121.68       1153.84        19.20 o                         
   6   2   3       4784.05       4810.99        49.20 o                         
   7   2   3        155.75        166.58         9.11 o                         
   8   2   3       6333.55       6191.45        86.91 o                         
   9   2   3         65.39         71.81        12.08 o                         
  10   2   3       5901.21       5913.63       105.48 o                         
 -13   3   3        508.43        538.11        25.22 o                         
 -12   3   3       2403.48       2462.09        51.41 o                         
 -11   3   3       5738.74       5634.01        87.06 o                         
 -10   3   3        204.24        221.98        10.11 o                         
  -9   3   3       1989.64       1991.91        29.97 o                         
  -8   3   3         21.53         26.16         3.39 o                         
  -7   3   3        786.51        766.92        10.46 o                         
  -6   3   3       3372.18       3338.00        27.12 o                         
  -5   3   3      10534.31      10376.88        78.04 o                         
  -4   3   3      11877.05      11804.78        94.49 o                         
  -3   3   3      17743.55      17902.20       215.96 o                         
  -2   3   3        786.62        881.00         9.87 o                         
  -1   3   3       8409.58       8008.36        59.83 o                         
   0   3   3       4904.32       4965.68        35.85 o                         
   1   3   3       1571.79       1586.31        13.96 o                         
   2   3   3       3504.05       3653.32        29.99 o                         
   3   3   3      14241.85      14542.71       136.89 o                         
   4   3   3       7422.88       7384.02        82.30 o                         
   5   3   3       5177.75       5400.37        58.28 o                         
   6   3   3        177.22        173.82         7.81 o                         
   7   3   3       1455.79       1442.25        25.39 o                         
   8   3   3       1495.20       1525.91        28.84 o                         
   9   3   3        986.09       1005.86        26.65 o                         
  10   3   3        361.40        371.12        23.00 o                         
 -12   4   3        150.16        160.98        15.21 o                         
 -11   4   3       1126.72       1089.60        30.21 o                         
 -10   4   3        999.65       1020.38        21.64 o                         
  -9   4   3       1566.61       1579.70        21.83 o                         
  -8   4   3        329.73        322.75         8.56 o                         
  -7   4   3       3850.23       3747.33        35.06 o                         
  -6   4   3          0.88          8.44         2.12 o                         
  -5   4   3        313.53        315.08         5.95 o                         
  -4   4   3       1568.24       1588.59        14.81 o                         
  -3   4   3       5786.71       5955.36        42.65 o                         
  -2   4   3       3187.35       3254.99        25.09 o                         
  -1   4   3      20134.93      20288.85       179.66 o                         
   0   4   3       1058.29       1086.14        11.52 o                         
   1   4   3       1069.01       1129.98        11.54 o                         
   2   4   3       4613.17       4676.16        35.79 o                         
   3   4   3        458.03        467.02         8.31 o                         
   4   4   3        207.97        224.78         6.88 o                         
   5   4   3       1106.12       1150.48        20.04 o                         
   6   4   3        604.38        585.64        13.28 o                         
   7   4   3       2234.62       2194.57        31.43 o                         
   8   4   3        112.54        124.45         9.27 o                         
   9   4   3          0.09          4.12         5.46 o                         
  10   4   3        670.25        649.33        23.55 o                         
 -12   5   3        119.66        139.06        14.32 o                         
 -11   5   3       3720.07       3716.44        71.64 o                         
 -10   5   3         15.72         18.85         5.12 o                         
  -9   5   3       6337.95       6314.01        66.42 o                         
  -8   5   3        201.22        195.34         8.66 o                         
  -7   5   3       4799.31       4778.25        44.33 o                         
  -6   5   3       1942.50       1934.01        21.21 o                         
  -5   5   3       1796.29       1791.78        17.93 o                         
  -4   5   3       2808.40       2844.18        27.43 o                         
  -3   5   3      23725.49      23320.60       205.17 o                         
  -2   5   3       3004.08       2984.41        23.89 o                         
  -1   5   3      16135.62      16277.48       122.10 o                         
   0   5   3       1935.38       2019.59        17.64 o                         
   1   5   3       7388.58       7767.49        54.82 o                         
   2   5   3       1655.31       1692.45        17.75 o                         
   3   5   3       4475.92       4431.91        33.38 o                         
   4   5   3       1849.39       1801.71        21.88 o                         
   5   5   3       8024.39       8108.04        78.47 o                         
   6   5   3        108.73        124.73         7.50 o                         
   7   5   3       3925.06       3923.74        49.00 o                         
   8   5   3         10.07          9.30         4.76 o                         
   9   5   3        368.10        389.63        20.53 o                         
  10   5   3        606.03        635.73        28.65 o                         
 -12   6   3        785.35        813.95        28.46 o                         
 -11   6   3         53.06         51.04         7.52 o                         
 -10   6   3        500.05        509.63        14.11 o                         
  -9   6   3         71.35         60.09         5.93 o                         
  -8   6   3       9957.35       9865.94        95.88 o                         
  -7   6   3       1432.36       1459.08        20.46 o                         
  -6   6   3      27377.46      26691.78       206.61 o                         
  -5   6   3       3577.96       3501.07        31.95 o                         
  -4   6   3       1864.39       1936.45        18.98 o                         
  -3   6   3         57.95         60.52         6.03 o                         
  -2   6   3       1541.14       1480.42        13.86 o                         
  -1   6   3        189.33        240.84         4.42 o                         
   0   6   3      26401.61      26461.24       208.37 o                         
   1   6   3        139.44        166.56         5.33 o                         
   2   6   3      29792.60      29891.29       189.70 o                         
   3   6   3        995.84        989.59        13.03 o                         
   4   6   3       1140.61       1186.99        16.07 o                         
   5   6   3       2660.22       2707.86        29.12 o                         
   6   6   3       2599.98       2616.60        31.38 o                         
   7   6   3       1421.26       1434.18        27.06 o                         
   8   6   3       8478.98       8485.07       102.97 o                         
   9   6   3         41.98         47.24        11.14 o                         
  10   6   3       5998.91       6092.08       131.74 o                         
 -12   7   3       1372.87       1387.32        43.82 o                         
 -11   7   3       3106.89       3173.22        53.79 o                         
 -10   7   3         55.99         57.04         6.57 o                         
  -9   7   3        185.09        176.85         9.36 o                         
  -8   7   3         40.00         40.10         5.07 o                         
  -7   7   3          2.56         11.49         3.31 o                         
  -6   7   3       2059.14       2015.70        20.77 o                         
  -5   7   3       3635.19       3641.71        31.92 o                         
  -4   7   3       1588.68       1626.10        17.22 o                         
  -3   7   3       4121.01       4058.95        30.98 o                         
  -2   7   3       1304.43       1275.34        12.94 o                         
  -1   7   3       2708.68       2630.55        20.58 o                         
   0   7   3       1162.52       1152.25        11.75 o                         
   1   7   3        420.73        435.69         7.19 o                         
   2   7   3       3094.64       3152.67        26.54 o                         
   3   7   3       5273.55       5208.65        49.88 o                         
   4   7   3        730.15        745.70        12.66 o                         
   5   7   3       4942.92       5073.61        48.20 o                         
   6   7   3          9.23          9.31         3.70 o                         
   7   7   3        646.71        637.84        17.02 o                         
   8   7   3         23.91         33.08         6.82 o                         
   9   7   3        403.84        453.76        27.31 o                         
 -11   8   3          1.12          6.49         6.34 o                         
 -10   8   3       1171.82       1188.94        23.61 o                         
  -9   8   3       4592.85       4626.41        55.37 o                         
  -8   8   3        103.20        111.74         6.92 o                         
  -7   8   3       1454.39       1446.04        20.58 o                         
  -6   8   3        111.90        122.81         5.40 o                         
  -5   8   3        139.85        143.68         5.56 o                         
  -4   8   3         27.60         47.75         3.56 o                         
  -3   8   3         31.35         49.93         6.12 o                         
  -2   8   3        658.38        648.44         9.52 o                         
  -1   8   3       4978.52       4957.81        37.66 o                         
   0   8   3        187.55        184.89         6.41 o                         
   1   8   3       1303.04       1291.07        15.13 o                         
   2   8   3        776.63        775.71        11.15 o                         
   3   8   3       1901.19       1910.42        26.50 o                         
   4   8   3       1155.42       1161.47        18.40 o                         
   5   8   3        434.06        440.79        11.43 o                         
   6   8   3         32.09         31.93         4.79 o                         
   7   8   3       1837.97       1900.06        35.47 o                         
   8   8   3        317.65        307.16        26.76 o                         
   9   8   3         90.85         93.01        21.13 o                         
 -11   9   3       1086.82       1097.06        27.09 o                         
 -10   9   3         33.45         42.22         7.39 o                         
  -9   9   3       2841.71       2848.62        39.75 o                         
  -8   9   3        211.21        237.18        10.84 o                         
  -7   9   3       1013.56       1002.55        18.61 o                         
  -6   9   3       1834.86       1810.62        25.53 o                         
  -5   9   3       5128.96       5019.74        50.20 o                         
  -4   9   3        459.12        470.41        10.49 o                         
  -3   9   3      11343.01      11165.76        84.60 o                         
  -2   9   3        181.08        189.15         6.01 o                         
  -1   9   3       1177.46       1172.45        15.15 o                         
   0   9   3        154.74        153.96         5.30 o                         
   1   9   3       6470.03       6398.47        52.03 o                         
   2   9   3       2317.48       2344.84        23.86 o                         
   3   9   3       3299.64       3179.60        44.75 o                         
   4   9   3        628.31        643.56        13.81 o                         
   5   9   3       8619.79       8673.18        82.78 o                         
   6   9   3         75.43         91.39         7.64 o                         
   7   9   3       2284.50       2291.79        37.64 o                         
   8   9   3         23.44         27.40         7.89 o                         
 -10  10   3        854.46        845.02        28.02 o                         
  -9  10   3         18.78         20.10         6.20 o                         
  -8  10   3       4300.31       4232.75        54.00 o                         
  -7  10   3        137.35        130.17         9.16 o                         
  -6  10   3      17943.69      17662.80       167.14 o                         
  -5  10   3       1686.94       1672.20        27.59 o                         
  -4  10   3       2408.36       2339.09        28.08 o                         
  -3  10   3         66.61         72.17         4.69 o                         
  -2  10   3        777.66        794.16        12.01 o                         
  -1  10   3       1546.95       1502.17        18.37 o                         
   0  10   3      18406.27      17953.89       136.09 o                         
   1  10   3        113.56        109.15         5.90 o                         
   2  10   3      18956.52      18502.54       195.49 o                         
   3  10   3        719.42        718.38        14.12 o                         
   4  10   3       4347.43       4354.58        47.84 o                         
   5  10   3         91.16         90.43         7.12 o                         
   6  10   3         10.17         26.87         5.82 o                         
   7  10   3        174.79        163.62        11.29 o                         
   8  10   3       8301.32       8281.37       149.79 o                         
 -10  11   3          0.67         -4.70         8.52 o                         
  -9  11   3        637.42        612.20        19.75 o                         
  -8  11   3        296.54        292.00        14.46 o                         
  -7  11   3        349.35        359.01        15.02 o                         
  -6  11   3       2229.47       2165.52        34.07 o                         
  -5  11   3       1712.90       1732.88        24.09 o                         
  -4  11   3         55.61         59.94         5.19 o                         
  -3  11   3       4804.06       4789.57        43.37 o                         
  -2  11   3        609.04        623.61        11.66 o                         
  -1  11   3         48.23         48.59         4.30 o                         
   0  11   3        188.79        201.37         8.27 o                         
   1  11   3         50.40         52.69         4.83 o                         
   2  11   3       2622.61       2584.14        34.00 o                         
   3  11   3       1427.42       1428.48        21.73 o                         
   4  11   3         18.48         15.04         5.15 o                         
   5  11   3       2050.85       2076.71        30.37 o                         
   6  11   3         91.74         90.56         9.05 o                         
   7  11   3        436.23        456.07        34.39 o                         
  -9  12   3       3821.60       3895.87        59.73 o                         
  -8  12   3         27.54         26.21         6.91 o                         
  -7  12   3       1317.93       1323.19        27.00 o                         
  -6  12   3        483.80        450.76        17.20 o                         
  -5  12   3        268.57        276.28        12.74 o                         
  -4  12   3        645.58        657.61        13.82 o                         
  -3  12   3        486.42        495.30        13.45 o                         
  -2  12   3        308.41        308.35         9.36 o                         
  -1  12   3       6658.16       6736.90        60.74 o                         
   0  12   3          1.18         10.30         3.65 o                         
   1  12   3       1713.71       1701.15        23.01 o                         
   2  12   3        596.91        605.74        15.29 o                         
   3  12   3       1086.28       1096.09        21.34 o                         
   4  12   3        361.07        343.05        14.67 o                         
   5  12   3        190.88        177.15        11.16 o                         
   6  12   3        110.52        105.36         9.94 o                         
  -8  13   3        148.64        184.99        12.85 o                         
  -7  13   3       2557.13       2563.21        38.73 o                         
  -6  13   3       1612.55       1634.97        29.02 o                         
  -5  13   3       2886.65       2924.39        46.32 o                         
  -4  13   3        672.87        706.15        14.96 o                         
  -3  13   3       3711.85       3763.43        38.05 o                         
  -2  13   3          3.86          7.00         3.98 o                         
  -1  13   3        377.06        387.45        11.99 o                         
   0  13   3        720.76        739.70        15.85 o                         
   1  13   3       3842.19       3793.32        46.57 o                         
   2  13   3       2324.85       2332.62        33.75 o                         
   3  13   3       4265.03       4206.16        50.95 o                         
   4  13   3         86.76         97.83         8.99 o                         
   5  13   3       1196.16       1192.75        30.52 o                         
   6  13   3        224.42        246.12        24.33 o                         
  -7  14   3        839.85        858.60        23.09 o                         
  -6  14   3       9648.64       9716.76       106.57 o                         
  -5  14   3        192.68        193.65        11.98 o                         
  -4  14   3       2040.95       2127.13        58.08 o                         
  -3  14   3         76.89         74.84         7.22 o                         
  -2  14   3       1417.12       1451.74        23.77 o                         
  -1  14   3          2.86          7.18         4.20 o                         
   0  14   3       5525.82       5657.95        58.78 o                         
   1  14   3        142.15        127.25         9.96 o                         
   2  14   3       8204.68       8173.87        97.78 o                         
   3  14   3        157.80        156.20        12.12 o                         
   4  14   3       2848.89       2863.34        51.72 o                         
  -5  15   3        290.55        295.37        21.82 o                         
  -4  15   3        150.97        157.70        12.86 o                         
  -3  15   3       4810.95       4980.30        62.86 o                         
  -2  15   3          1.09         21.46         5.32 o                         
  -1  15   3        169.78        191.81        10.34 o                         
   0  15   3        430.78        461.07        16.64 o                         
   1  15   3        418.87        404.90        21.03 o                         
   2  15   3        869.87        884.71        22.61 o                         
   3  15   3        384.26        372.58        20.63 o                         
  -3  16   3        214.42        236.78        17.77 o                         
  -2  16   3        120.14        137.72        11.03 o                         
  -1  16   3       1401.81       1408.77        26.48 o                         
   0  16   3        137.10        170.78        12.88 o                         
 -12   0   4       1566.72       1589.58        59.91 o                         
 -10   0   4       7914.27       7936.13       151.19 o                         
  -8   0   4       9541.63       9013.75       112.25 o                         
  -6   0   4       9124.40       9169.51       160.95 o                         
  -4   0   4        613.63        562.21         8.87 o                         
  -2   0   4      13750.44      12988.59       114.06 o                         
   0   0   4      28198.65      30202.54       373.70 o                         
   2   0   4        357.34        345.48         9.10 o                         
   4   0   4       4020.77       4066.45        81.25 o                         
   6   0   4       6376.92       6332.25       119.83 o                         
   8   0   4       8023.79       7773.36       151.42 o                         
  10   0   4        456.86        450.84        28.92 o                         
 -13   1   4       5284.37       5396.65       102.95 o                         
 -12   1   4         41.93         28.68         7.47 o                         
 -11   1   4        411.49        431.99        17.66 o                         
 -10   1   4          4.99         12.09         4.09 o                         
  -9   1   4        897.70        896.87        14.39 o                         
  -8   1   4      13200.14      12754.95       102.53 o                         
  -7   1   4       2486.16       2497.52        23.44 o                         
  -6   1   4       7053.74       6959.76        52.23 o                         
  -5   1   4      15817.22      15706.55       100.78 o                         
  -4   1   4        175.92        180.62         4.01 o                         
  -3   1   4       8035.03       8173.72        52.09 o                         
  -2   1   4       1990.34       2192.11        16.28 o                         
  -1   1   4       3568.99       4135.86        28.01 o                         
   0   1   4      17488.94      18289.38       140.27 o                         
   1   1   4      22322.53      23495.58       178.55 o                         
   2   1   4      11116.73      11424.34       101.84 o                         
   3   1   4       6871.05       7109.09        65.69 o                         
   4   1   4       3529.34       3504.86        33.20 o                         
   5   1   4       3969.04       3967.90        44.94 o                         
   6   1   4         13.32         12.78         5.98 o                         
   7   1   4        352.84        367.18        12.74 o                         
   8   1   4       1799.32       1764.28        36.65 o                         
   9   1   4       3104.71       3181.79        56.22 o                         
  10   1   4        210.10        203.76        15.03 o                         
 -13   2   4        739.87        718.99        27.44 o                         
 -12   2   4        136.91        138.67        13.71 o                         
 -11   2   4       1223.03       1228.23        39.55 o                         
 -10   2   4          8.99         19.09         5.43 o                         
  -9   2   4       2087.78       2014.83        25.96 o                         
  -8   2   4        264.15        259.62         6.14 o                         
  -7   2   4        239.95        235.72         5.54 o                         
  -6   2   4          3.17          9.22         2.38 o                         
  -5   2   4       5987.49       6050.95        41.56 o                         
  -4   2   4        857.51        808.27         8.72 o                         
  -3   2   4       4023.27       3990.34        27.05 o                         
  -2   2   4       2928.03       2998.16        21.25 o                         
  -1   2   4       2717.60       2842.56        21.19 o                         
   0   2   4        533.93        538.50         6.79 o                         
   1   2   4       1395.21       1421.32        13.76 o                         
   2   2   4        400.57        392.51         6.72 o                         
   3   2   4       2361.15       2345.74        25.78 o                         
   4   2   4        651.19        663.34        12.47 o                         
   5   2   4       4864.55       4837.42        60.29 o                         
   6   2   4        143.62        146.75         8.71 o                         
   7   2   4         32.55         28.77         5.34 o                         
   8   2   4        491.09        470.84        17.85 o                         
   9   2   4        180.05        186.97        14.06 o                         
  10   2   4        987.21       1008.20        36.78 o                         
 -13   3   4       2486.81       2480.88        53.61 o                         
 -12   3   4        259.58        256.36        17.97 o                         
 -11   3   4       2872.70       2806.84        53.01 o                         
 -10   3   4          1.11          5.92         3.67 o                         
  -9   3   4        146.91        158.46         6.92 o                         
  -8   3   4       3662.79       3709.99        32.16 o                         
  -7   3   4       4799.71       4586.56        39.83 o                         
  -6   3   4       1772.90       1752.34        19.03 o                         
  -5   3   4      20717.45      20452.88       160.45 o                         
  -4   3   4       3072.16       3079.74        24.69 o                         
  -3   3   4      11140.38      11469.55        77.76 o                         
  -2   3   4       1001.22       1042.04         9.79 o                         
  -1   3   4        694.12        742.03        10.58 o                         
   0   3   4       3117.31       3135.26        30.98 o                         
   1   3   4      12972.18      12758.15       105.51 o                         
   2   3   4       5411.69       5410.86        43.13 o                         
   3   3   4      22035.36      22809.94       198.02 o                         
   4   3   4        212.17        244.35        12.85 o                         
   5   3   4       3990.10       3956.35        47.16 o                         
   6   3   4        284.74        288.93         9.14 o                         
   7   3   4        788.97        785.09        18.87 o                         
   8   3   4        649.27        631.26        19.47 o                         
   9   3   4       3414.56       3325.69        58.20 o                         
  10   3   4        466.19        448.31        29.86 o                         
 -13   4   4         91.15         88.49        12.68 o                         
 -12   4   4       1401.37       1379.21        36.55 o                         
 -11   4   4         80.81        100.38         8.70 o                         
 -10   4   4       6848.05       6720.27        77.81 o                         
  -9   4   4        871.63        863.99        15.51 o                         
  -8   4   4       6349.79       6293.50        63.46 o                         
  -7   4   4       2570.91       2513.07        25.85 o                         
  -6   4   4       3678.12       3714.64        34.98 o                         
  -5   4   4       1131.79       1092.69        12.06 o                         
  -4   4   4       1135.65       1102.98        11.80 o                         
  -3   4   4       1313.05       1344.59        12.91 o                         
  -2   4   4      53563.95      53917.66       479.72 o                         
  -1   4   4       2733.32       2805.76        22.96 o                         
   0   4   4      21559.06      22118.36       153.60 o                         
   1   4   4       4208.56       4338.09        33.88 o                         
   2   4   4       4499.82       4552.14        37.70 o                         
   3   4   4          4.53         22.64         5.83 o                         
   4   4   4       3154.99       3168.50        35.30 o                         
   5   4   4       1553.59       1564.65        22.09 o                         
   6   4   4       8906.53       8799.49        85.80 o                         
   7   4   4        163.44        194.15        12.76 o                         
   8   4   4       7874.05       7656.03       105.88 o                         
   9   4   4         76.30         89.39        10.46 o                         
 -12   5   4          3.27         16.76         7.92 o                         
 -11   5   4        156.87        175.39        11.42 o                         
 -10   5   4          6.08         12.04         4.42 o                         
  -9   5   4       1359.78       1344.03        22.13 o                         
  -8   5   4       2900.98       2901.45        35.52 o                         
  -7   5   4       4361.24       4297.68        42.90 o                         
  -6   5   4       8456.64       8286.31        69.96 o                         
  -5   5   4       6974.68       6974.01        52.91 o                         
  -4   5   4         77.13         79.52         3.23 o                         
  -3   5   4       1664.88       1636.75        15.42 o                         
  -2   5   4        203.85        201.85         4.80 o                         
  -1   5   4         13.20         19.90         4.49 o                         
   0   5   4      17148.40      17496.24       123.14 o                         
   1   5   4      12445.98      12685.60        86.56 o                         
   2   5   4       2037.25       2038.26        20.18 o                         
   3   5   4       2807.71       2896.81        32.11 o                         
   4   5   4         18.54         18.71         3.17 o                         
   5   5   4       1942.45       1946.32        24.55 o                         
   6   5   4          6.32         13.47         4.72 o                         
   7   5   4        371.80        408.09        19.07 o                         
   8   5   4       3236.77       3158.95        54.55 o                         
   9   5   4       1954.40       1981.30        54.87 o                         
 -12   6   4        423.00        440.96        24.29 o                         
 -11   6   4       3926.18       3894.73        54.63 o                         
 -10   6   4        613.09        611.97        15.54 o                         
  -9   6   4       1849.07       1824.59        27.39 o                         
  -8   6   4         85.31         85.26         6.48 o                         
  -7   6   4         87.08         95.02         5.50 o                         
  -6   6   4         70.13         78.04         4.53 o                         
  -5   6   4        800.93        851.44        11.62 o                         
  -4   6   4       3032.99       3029.95        25.55 o                         
  -3   6   4       9714.07       9519.74        67.59 o                         
  -2   6   4       2335.18       2325.54        20.17 o                         
  -1   6   4       1339.09       1298.66        12.87 o                         
   0   6   4         97.92         93.01         4.00 o                         
   1   6   4        184.30        184.50         7.69 o                         
   2   6   4       1724.60       1692.33        16.28 o                         
   3   6   4       1317.09       1322.90        16.30 o                         
   4   6   4        306.72        308.99         8.63 o                         
   5   6   4       4032.18       4063.61        42.96 o                         
   6   6   4        160.41        170.27        11.70 o                         
   7   6   4         30.54         38.92         6.45 o                         
   8   6   4        151.23        135.63        11.97 o                         
   9   6   4         37.79         62.32        12.40 o                         
 -12   7   4        311.22        303.71        23.60 o                         
 -11   7   4       2984.33       2928.36        41.56 o                         
 -10   7   4          8.50         18.36         4.97 o                         
  -9   7   4        248.85        247.85        11.09 o                         
  -8   7   4       2124.10       2159.70        28.52 o                         
  -7   7   4       4431.98       4366.82        40.94 o                         
  -6   7   4        645.28        636.54        11.18 o                         
  -5   7   4      10565.65      10503.05        79.26 o                         
  -4   7   4        331.49        322.12         6.43 o                         
  -3   7   4       2843.27       2847.82        24.85 o                         
  -2   7   4        155.83        170.81         6.79 o                         
  -1   7   4       4713.91       4671.38        34.92 o                         
   0   7   4        386.34        422.88         7.61 o                         
   1   7   4       5609.86       5539.15        44.61 o                         
   2   7   4       1398.00       1364.12        15.47 o                         
   3   7   4      13540.17      13734.61       112.71 o                         
   4   7   4        696.97        697.51        13.54 o                         
   5   7   4        767.21        770.90        14.97 o                         
   6   7   4        327.09        346.43        11.45 o                         
   7   7   4       1642.24       1665.08        30.83 o                         
   8   7   4        263.92        277.78        17.02 o                         
   9   7   4       3096.32       3224.27       120.13 o                         
 -11   8   4        427.35        458.28        19.42 o                         
 -10   8   4       7780.32       7725.72        83.76 o                         
  -9   8   4          9.92         16.70         4.72 o                         
  -8   8   4       9758.20       9706.79        86.54 o                         
  -7   8   4       1725.15       1777.15        23.73 o                         
  -6   8   4        144.05        156.13         6.23 o                         
  -5   8   4        312.79        327.58         8.00 o                         
  -4   8   4       3609.66       3513.52        28.86 o                         
  -3   8   4        278.63        263.26         5.84 o                         
  -2   8   4      17951.01      17583.85       126.86 o                         
  -1   8   4          1.13          4.13         2.24 o                         
   0   8   4      20281.31      20413.32       199.14 o                         
   1   8   4        483.79        510.88         8.99 o                         
   2   8   4        326.27        337.14         8.78 o                         
   3   8   4          0.45         12.67         3.20 o                         
   4   8   4       1177.88       1179.09        19.06 o                         
   5   8   4       1289.68       1318.20        22.48 o                         
   6   8   4      14132.49      14341.60       146.08 o                         
   7   8   4        790.08        825.15        22.62 o                         
   8   8   4       4418.29       4302.14       100.21 o                         
 -11   9   4        491.23        522.97        22.52 o                         
 -10   9   4       1596.66       1646.19        29.27 o                         
  -9   9   4        493.68        527.45        15.58 o                         
  -8   9   4       1323.12       1264.05        22.19 o                         
  -7   9   4       2063.70       2091.80        29.23 o                         
  -6   9   4       1731.59       1724.99        21.38 o                         
  -5   9   4       3246.77       3198.11        34.84 o                         
  -4   9   4        485.69        479.27         9.36 o                         
  -3   9   4        831.40        828.82        11.92 o                         
  -2   9   4         73.14         79.88         4.93 o                         
  -1   9   4        175.56        161.88         6.30 o                         
   0   9   4       4031.87       4038.08        38.39 o                         
   1   9   4       2558.72       2527.94        32.81 o                         
   2   9   4        584.94        593.99        12.17 o                         
   3   9   4       3253.73       3217.15        35.32 o                         
   4   9   4        771.19        781.20        15.77 o                         
   5   9   4        507.70        524.42        14.19 o                         
   6   9   4         11.66         20.68         5.63 o                         
   7   9   4        323.60        354.42        17.79 o                         
   8   9   4        225.73        226.80        18.69 o                         
 -10  10   4          7.96          6.97         5.70 o                         
  -9  10   4       1070.68       1032.30        24.89 o                         
  -8  10   4        255.86        271.69        13.76 o                         
  -7  10   4         27.12         18.63         5.59 o                         
  -6  10   4         79.54         85.23         6.20 o                         
  -5  10   4        669.67        658.70        13.58 o                         
  -4  10   4        968.63        970.38        15.80 o                         
  -3  10   4      13735.73      13568.49       102.43 o                         
  -2  10   4        511.18        506.35        10.86 o                         
  -1  10   4       1107.90       1115.13        15.67 o                         
   0  10   4        206.80        198.86         7.74 o                         
   1  10   4        986.97       1014.97        15.67 o                         
   2  10   4         40.15         41.43         4.69 o                         
   3  10   4       1722.27       1704.39        25.66 o                         
   4  10   4         91.82         94.45         6.97 o                         
   5  10   4       2884.66       2886.76        39.27 o                         
   6  10   4        196.45        198.93        12.38 o                         
   7  10   4        497.34        506.83        17.54 o                         
 -10  11   4        417.96        418.74        19.78 o                         
  -9  11   4       1336.70       1353.14        29.90 o                         
  -8  11   4        330.94        362.56        16.37 o                         
  -7  11   4       4077.25       4033.65        57.31 o                         
  -6  11   4        438.86        444.71        15.44 o                         
  -5  11   4       2154.95       2153.58        28.22 o                         
  -4  11   4        781.46        777.84        15.37 o                         
  -3  11   4       1322.92       1307.32        17.91 o                         
  -2  11   4         13.94         17.65         3.37 o                         
  -1  11   4       7629.97       7450.89        69.18 o                         
   0  11   4       2546.94       2547.06        36.12 o                         
   1  11   4       2432.35       2366.89        30.33 o                         
   2  11   4         34.07         55.81         9.23 o                         
   3  11   4       3106.13       3090.16        39.32 o                         
   4  11   4         32.46         38.51         5.89 o                         
   5  11   4        790.57        825.88        20.78 o                         
   6  11   4          0.65          0.84         5.20 o                         
   7  11   4       3221.85       3379.21        63.13 o                         
  -9  12   4        256.31        263.26        14.97 o                         
  -8  12   4      10935.12      10859.11       124.84 o                         
  -7  12   4        426.97        414.58        19.85 o                         
  -6  12   4        193.26        176.88        11.52 o                         
  -5  12   4        155.86        156.72         8.37 o                         
  -4  12   4       1729.83       1677.38        23.62 o                         
  -3  12   4         13.49         16.71         3.76 o                         
  -2  12   4       9584.45       9605.83        77.94 o                         
  -1  12   4        268.44        264.81         9.42 o                         
   0  12   4      15418.36      15112.31       121.21 o                         
   1  12   4        567.52        574.56        15.26 o                         
   2  12   4        782.90        782.50        17.58 o                         
   3  12   4         14.91         16.32         5.08 o                         
   4  12   4       1353.07       1328.08        27.84 o                         
   5  12   4          1.08          3.46         5.37 o                         
   6  12   4      10266.82      10297.86       145.81 o                         
  -8  13   4        259.43        266.76        16.13 o                         
  -7  13   4        840.22        863.11        26.14 o                         
  -6  13   4        160.71        156.48        10.85 o                         
  -5  13   4       2589.95       2665.70        38.52 o                         
  -4  13   4        327.49        312.84        13.39 o                         
  -3  13   4        313.13        340.05        12.35 o                         
  -2  13   4        488.03        504.90        12.69 o                         
  -1  13   4        675.09        727.55        16.00 o                         
   0  13   4        736.48        756.94        15.77 o                         
   1  13   4        468.97        469.25        14.54 o                         
   2  13   4         27.08         40.51         6.49 o                         
   3  13   4       3149.98       3071.27        44.35 o                         
   4  13   4       1246.51       1244.53        27.94 o                         
   5  13   4        103.55        119.57        12.12 o                         
  -7  14   4         64.69         68.66         8.74 o                         
  -6  14   4        580.07        605.13        18.45 o                         
  -5  14   4        190.68        203.40        12.26 o                         
  -4  14   4          4.82         13.06         4.89 o                         
  -3  14   4       7389.85       7451.70        78.72 o                         
  -2  14   4       1562.77       1564.44        25.01 o                         
  -1  14   4        120.33        121.64         8.29 o                         
   0  14   4        301.55        293.42        14.24 o                         
   1  14   4         99.79         94.74         9.32 o                         
   2  14   4        801.97        770.41        20.30 o                         
   3  14   4       1341.51       1395.84        30.20 o                         
   4  14   4        168.94        179.74        12.62 o                         
  -5  15   4       1109.75       1194.09        30.57 o                         
  -4  15   4         13.95         18.80         7.66 o                         
  -3  15   4       1899.08       1965.20        32.39 o                         
  -2  15   4         40.07         48.75         8.14 o                         
  -1  15   4       2760.10       2758.16        39.81 o                         
   0  15   4       2560.66       2594.09        40.84 o                         
   1  15   4       1873.14       1909.54        34.23 o                         
   2  15   4         53.38         50.62         9.15 o                         
 -13   0   5       3075.08       3122.91        76.90 o                         
 -11   0   5       1069.54       1046.06        32.40 o                         
  -9   0   5        578.51        567.89        16.20 o                         
  -7   0   5       1272.36       1314.19        26.88 o                         
  -5   0   5       1203.67       1165.86        15.36 o                         
  -3   0   5       4311.88       4440.46        43.37 o                         
  -1   0   5         78.77         75.95         2.67 o                         
   1   0   5       7863.64       8058.02       143.05 o                         
   3   0   5       4062.06       4110.43        55.51 o                         
   5   0   5          0.22         13.00         9.35 o                         
   7   0   5       1007.98        970.53        47.23 o                         
   9   0   5        143.13        190.24        21.25 o                         
 -13   1   5        126.63        129.12        14.48 o                         
 -12   1   5          5.20          5.30         5.76 o                         
 -11   1   5         94.22        103.97         9.49 o                         
 -10   1   5       7104.02       6937.98        67.94 o                         
  -9   1   5       3527.26       3396.04        34.58 o                         
  -8   1   5        601.56        606.21        10.91 o                         
  -7   1   5      11403.07      11323.11        82.84 o                         
  -6   1   5        724.08        702.08         8.12 o                         
  -5   1   5       1771.56       1781.00        15.38 o                         
  -4   1   5       1526.93       1636.80        13.81 o                         
  -3   1   5        399.10        454.56         7.01 o                         
  -2   1   5      14353.01      14210.83        88.71 o                         
  -1   1   5      19022.20      19480.93       124.35 o                         
   0   1   5       4068.10       4203.20        36.10 o                         
   1   1   5      18548.11      18507.28       161.75 o                         
   2   1   5       1574.20       1583.36        19.37 o                         
   3   1   5       1482.80       1531.93        19.09 o                         
   4   1   5       2625.56       2621.07        33.05 o                         
   5   1   5        540.71        556.52        16.57 o                         
   6   1   5       2611.18       2638.24        46.83 o                         
   7   1   5       6570.41       6474.43        81.27 o                         
   8   1   5       1166.42       1130.39        29.89 o                         
   9   1   5       2272.51       2245.40        46.52 o                         
 -13   2   5        451.17        481.28        26.69 o                         
 -12   2   5       3407.59       3482.03        73.08 o                         
 -11   2   5         10.90         17.49         4.77 o                         
 -10   2   5       6349.52       6137.76        65.46 o                         
  -9   2   5        265.79        267.44         8.08 o                         
  -8   2   5       3421.63       3344.69        31.68 o                         
  -7   2   5        299.88        302.07         6.32 o                         
  -6   2   5       1060.75       1021.65        10.29 o                         
  -5   2   5       1302.73       1319.88        12.42 o                         
  -4   2   5      40905.07      41297.53       426.67 o                         
  -3   2   5        415.40        480.14         6.61 o                         
  -2   2   5      20839.10      21392.08       136.36 o                         
  -1   2   5          3.55          8.80         1.57 o                         
   0   2   5       5816.65       5822.64        42.38 o                         
   1   2   5        627.35        632.82         9.06 o                         
   2   2   5        978.63       1068.73        12.77 o                         
   3   2   5        217.64        225.87         6.45 o                         
   4   2   5      14421.35      14361.29       154.28 o                         
   5   2   5        705.41        698.75        14.61 o                         
   6   2   5       9039.19       9054.94       126.72 o                         
   7   2   5         76.79         74.28         7.76 o                         
   8   2   5        843.84        794.52        24.57 o                         
   9   2   5          0.16          0.69         5.97 o                         
 -13   3   5        253.95        260.51        19.44 o                         
 -12   3   5        848.41        781.63        26.92 o                         
 -11   3   5       1585.64       1600.44        30.26 o                         
 -10   3   5       6331.23       6245.83        72.95 o                         
  -9   3   5       1138.65       1154.27        15.83 o                         
  -8   3   5       2543.89       2524.58        24.26 o                         
  -7   3   5       9614.62       9425.57        70.60 o                         
  -6   3   5       1212.24       1155.83        11.50 o                         
  -5   3   5         87.33        104.44         3.60 o                         
  -4   3   5       4734.65       4714.09        32.44 o                         
  -3   3   5        544.14        605.45         7.33 o                         
  -2   3   5      28021.52      28617.87       181.44 o                         
  -1   3   5       9732.62       9611.36        64.08 o                         
   0   3   5       4255.38       4255.13        33.65 o                         
   1   3   5       3071.28       3042.87        27.80 o                         
   2   3   5        364.29        348.00         6.47 o                         
   3   3   5       5111.55       5117.23        47.88 o                         
   4   3   5       2594.38       2490.66        32.87 o                         
   5   3   5          1.55          5.49         3.36 o                         
   6   3   5       4753.46       4744.29        62.43 o                         
   7   3   5       5190.22       5220.83        68.85 o                         
   8   3   5         69.49         75.74        11.09 o                         
   9   3   5       1942.62       1917.13        50.14 o                         
 -13   4   5       2009.90       2096.10        53.36 o                         
 -12   4   5         57.65         64.34        10.87 o                         
 -11   4   5       2225.76       2144.20        35.60 o                         
 -10   4   5        198.18        208.29        10.48 o                         
  -9   4   5        308.81        326.02        10.92 o                         
  -8   4   5       1124.59       1095.22        15.93 o                         
  -7   4   5       4855.43       4810.54        48.65 o                         
  -6   4   5        719.97        736.07         9.21 o                         
  -5   4   5       7743.26       7592.58        54.55 o                         
  -4   4   5       4852.07       4827.30        35.17 o                         
  -3   4   5       4151.35       4180.16        30.90 o                         
  -2   4   5       4111.62       4191.90        40.34 o                         
  -1   4   5        455.57        486.86        11.31 o                         
   0   4   5        400.24        394.65         6.67 o                         
   1   4   5       2461.28       2411.96        23.73 o                         
   2   4   5         10.57         29.13         5.60 o                         
   3   4   5       3316.94       3398.10        35.36 o                         
   4   4   5        779.53        770.99        14.27 o                         
   5   4   5        553.67        544.08        13.67 o                         
   6   4   5        330.94        340.88        14.09 o                         
   7   4   5         57.04         95.31        19.18 o                         
   8   4   5        423.39        422.76        21.23 o                         
   9   4   5        822.61        826.29        26.62 o                         
 -12   5   5         21.05         22.58         8.73 o                         
 -11   5   5          6.59         11.51         5.30 o                         
 -10   5   5       3261.53       3214.52        41.88 o                         
  -9   5   5       3263.51       3207.05        37.20 o                         
  -8   5   5        717.73        686.89        12.46 o                         
  -7   5   5       7414.68       7381.85        68.23 o                         
  -6   5   5          3.79          5.91         2.41 o                         
  -5   5   5        173.82        193.38         6.70 o                         
  -4   5   5          9.35         22.08         4.12 o                         
  -3   5   5        933.01        933.14        10.51 o                         
  -2   5   5       3851.53       3767.32        30.35 o                         
  -1   5   5      12705.04      12575.05        87.34 o                         
   0   5   5       4741.14       4780.20        39.88 o                         
   1   5   5       8015.28       8053.43        63.50 o                         
   2   5   5        927.09        944.17        16.92 o                         
   3   5   5         40.29         48.09         7.37 o                         
   4   5   5        354.91        385.13        10.40 o                         
   5   5   5       2075.37       2064.99        28.37 o                         
   6   5   5        286.53        292.60        12.37 o                         
   7   5   5       5703.43       5567.88        82.77 o                         
   8   5   5       1070.13       1084.22        29.20 o                         
   9   5   5       3041.54       2948.79        56.03 o                         
 -12   6   5       3729.95       3671.59        54.38 o                         
 -11   6   5        813.52        829.24        19.85 o                         
 -10   6   5       4929.79       4893.00        57.76 o                         
  -9   6   5       1262.92       1254.76        20.56 o                         
  -8   6   5       1041.36       1044.25        17.12 o                         
  -7   6   5       1333.63       1358.47        19.43 o                         
  -6   6   5       4038.98       3898.78        34.58 o                         
  -5   6   5         66.00         75.20         4.19 o                         
  -4   6   5      14281.06      14343.18        99.48 o                         
  -3   6   5        342.20        359.52         7.73 o                         
  -2   6   5      14244.27      13749.95        99.98 o                         
  -1   6   5       4164.01       4173.82        33.59 o                         
   0   6   5        792.12        756.18        10.38 o                         
   1   6   5       4628.85       4644.42        40.12 o                         
   2   6   5       5359.34       5392.64        44.92 o                         
   3   6   5        665.11        660.59        12.84 o                         
   4   6   5      14220.12      14428.21       133.63 o                         
   5   6   5        296.59        322.33        10.75 o                         
   6   6   5       7084.36       7128.26        80.89 o                         
   7   6   5         24.40         31.14         8.73 o                         
   8   6   5        264.58        257.58        16.45 o                         
 -12   7   5        646.19        681.79        21.85 o                         
 -11   7   5        836.97        829.23        20.27 o                         
 -10   7   5       2133.97       2064.23        32.38 o                         
  -9   7   5        802.13        825.70        17.91 o                         
  -8   7   5       4068.30       4036.84        44.90 o                         
  -7   7   5       4629.89       4630.45        43.37 o                         
  -6   7   5        188.75        198.65         7.32 o                         
  -5   7   5       2270.29       2192.08        22.77 o                         
  -4   7   5       1640.56       1608.12        16.92 o                         
  -3   7   5       3025.34       3017.05        27.85 o                         
  -2   7   5      10621.72      10235.37        77.13 o                         
  -1   7   5       7200.53       7169.51        51.24 o                         
   0   7   5       1198.67       1237.49        15.43 o                         
   1   7   5       4373.64       4428.04        37.37 o                         
   2   7   5        224.84        252.45         9.64 o                         
   3   7   5        825.18        841.28        16.43 o                         
   4   7   5         98.94         92.16         6.55 o                         
   5   7   5        455.37        471.80        12.91 o                         
   6   7   5       4185.14       4251.93        54.81 o                         
   7   7   5       2368.17       2375.77        53.57 o                         
   8   7   5        184.25        199.09        14.75 o                         
 -11   8   5        617.72        631.88        18.50 o                         
 -10   8   5          8.29         23.28         6.59 o                         
  -9   8   5         36.72         47.41         5.85 o                         
  -8   8   5        560.21        590.94        14.20 o                         
  -7   8   5       1985.73       2033.71        24.50 o                         
  -6   8   5        715.59        725.69        12.94 o                         
  -5   8   5      10462.15      10292.89        84.25 o                         
  -4   8   5        220.02        253.23         6.92 o                         
  -3   8   5       1118.07       1087.24        13.54 o                         
  -2   8   5       1318.04       1306.67        16.13 o                         
  -1   8   5          5.39         12.91         2.66 o                         
   0   8   5        918.70        899.14        11.75 o                         
   1   8   5       4653.02       4591.27        39.22 o                         
   2   8   5         78.49         93.28         5.80 o                         
   3   8   5       9089.37       9139.85        85.15 o                         
   4   8   5        164.44        171.09         8.82 o                         
   5   8   5        198.28        209.49        10.25 o                         
   6   8   5          4.21         14.26         4.63 o                         
   7   8   5          5.21          1.34         5.68 o                         
 -11   9   5        345.40        342.37        16.98 o                         
 -10   9   5       1010.20       1070.08        23.19 o                         
  -9   9   5       5939.31       5969.38        68.65 o                         
  -8   9   5        778.52        782.92        17.46 o                         
  -7   9   5       1075.49       1076.26        17.30 o                         
  -6   9   5         15.35         19.87         5.86 o                         
  -5   9   5       4939.30       4895.25        43.67 o                         
  -4   9   5         12.16         18.27         3.40 o                         
  -3   9   5       2842.28       2733.38        27.50 o                         
  -2   9   5       1670.15       1704.83        29.15 o                         
  -1   9   5       4351.35       4320.18        38.75 o                         
   0   9   5        539.96        534.45        11.04 o                         
   1   9   5       7668.72       7683.99        61.23 o                         
   2   9   5         93.55         86.60         5.84 o                         
   3   9   5        696.37        715.91        15.08 o                         
   4   9   5          8.59         13.77         4.21 o                         
   5   9   5       5151.74       5257.19        60.18 o                         
   6   9   5        382.47        385.94        15.68 o                         
   7   9   5       1252.39       1309.67        43.81 o                         
 -10  10   5       2308.64       2345.09        45.61 o                         
  -9  10   5        227.31        245.35        14.44 o                         
  -8  10   5          3.74         16.61        10.08 o                         
  -7  10   5        459.80        453.76        15.38 o                         
  -6  10   5       2300.27       2281.51        29.39 o                         
  -5  10   5          2.23          4.43         3.57 o                         
  -4  10   5      12282.70      12028.33       101.44 o                         
  -3  10   5        105.27        106.54         6.00 o                         
  -2  10   5       9977.17       9933.86        78.24 o                         
  -1  10   5        838.46        853.08        13.67 o                         
   0  10   5         19.24         37.96         7.62 o                         
   1  10   5         69.31         74.33         6.35 o                         
   2  10   5       3083.97       3056.52        40.50 o                         
   3  10   5          0.57         11.80         4.12 o                         
   4  10   5      12289.15      12285.87       120.41 o                         
   5  10   5        111.29        113.22         8.54 o                         
   6  10   5       2357.60       2440.73        40.14 o                         
 -10  11   5        299.03        317.28        17.50 o                         
  -9  11   5       1637.99       1684.21        34.41 o                         
  -8  11   5       2294.12       2288.36        41.63 o                         
  -7  11   5       2180.89       2169.33        35.74 o                         
  -6  11   5        549.57        545.13        15.89 o                         
  -5  11   5        728.38        767.48        15.86 o                         
  -4  11   5        439.97        441.49        12.22 o                         
  -3  11   5          3.04          9.44         3.50 o                         
  -2  11   5        944.60        972.17        18.08 o                         
  -1  11   5       1381.38       1359.20        19.67 o                         
   0  11   5        794.92        791.60        15.30 o                         
   1  11   5       3418.72       3396.35        41.35 o                         
   2  11   5       1219.72       1224.98        25.82 o                         
   3  11   5        632.31        608.92        16.93 o                         
   4  11   5         38.81         47.22         7.08 o                         
   5  11   5        268.08        257.58        13.99 o                         
   6  11   5       1089.74       1127.90        26.15 o                         
  -9  12   5         88.89         96.59        10.75 o                         
  -8  12   5        214.63        233.29        14.16 o                         
  -7  12   5       1811.00       1784.10        32.83 o                         
  -6  12   5        412.87        394.71        17.13 o                         
  -5  12   5      10200.51      10185.95        92.94 o                         
  -4  12   5          1.38         15.93         5.45 o                         
  -3  12   5        151.78        167.49         8.52 o                         
  -2  12   5         50.20         62.23         6.09 o                         
  -1  12   5       1051.92       1055.03        17.80 o                         
   0  12   5        189.17        200.76        10.44 o                         
   1  12   5       2674.99       2578.15        37.91 o                         
   2  12   5        740.17        721.33        18.60 o                         
   3  12   5       4149.24       4088.78        53.25 o                         
   4  12   5         53.09         66.92         8.24 o                         
   5  12   5         42.75         42.69         7.46 o                         
  -8  13   5        713.68        738.99        22.00 o                         
  -7  13   5       1256.58       1240.01        29.29 o                         
  -6  13   5         42.48         46.29         7.50 o                         
  -5  13   5       3054.91       3102.56        39.21 o                         
  -4  13   5        317.73        349.54        12.85 o                         
  -3  13   5       3462.19       3446.91        41.39 o                         
  -2  13   5       1339.73       1363.88        20.11 o                         
  -1  13   5       1147.53       1143.23        20.28 o                         
   0  13   5         10.13         16.51         5.07 o                         
   1  13   5       1890.32       1883.93        32.14 o                         
   2  13   5         11.36         18.57         6.04 o                         
   3  13   5       2248.22       2183.64        39.79 o                         
   4  13   5          8.05         21.27         9.71 o                         
  -7  14   5        433.81        465.34        18.77 o                         
  -6  14   5       1667.80       1686.85        32.83 o                         
  -5  14   5          5.81          9.82         7.21 o                         
  -4  14   5       5444.35       5511.87        59.47 o                         
  -3  14   5        545.82        554.30        16.94 o                         
  -2  14   5       6301.71       6406.51        70.43 o                         
  -1  14   5         78.13        106.07         9.48 o                         
   0  14   5          0.18          3.52         5.11 o                         
   1  14   5         98.63         90.10         8.83 o                         
   2  14   5       2645.02       2644.81        42.05 o                         
   3  14   5         24.64         32.75         7.57 o                         
  -5  15   5        532.68        569.71        22.67 o                         
  -4  15   5        519.50        558.42        19.02 o                         
  -3  15   5          2.57          7.00         5.08 o                         
  -2  15   5        378.70        412.19        17.23 o                         
  -1  15   5       1049.86       1015.30        32.57 o                         
   0  15   5        716.04        678.46        21.59 o                         
   1  15   5       4816.47       4809.47        67.77 o                         
 -12   0   6       5560.44       5669.50       102.37 o                         
 -10   0   6        513.87        534.44        15.83 o                         
  -8   0   6       2501.34       2429.75        35.92 o                         
  -6   0   6      16658.45      16483.93       146.76 o                         
  -4   0   6      15405.99      15262.83       135.85 o                         
  -2   0   6       1659.81       1603.19        19.41 o                         
   0   0   6       3976.58       4259.39        63.36 o                         
   2   0   6      30114.21      29728.49       483.02 o                         
   4   0   6      10839.51      11073.96       197.37 o                         
   6   0   6        939.25        930.98        34.26 o                         
   8   0   6       1285.35       1261.55        47.14 o                         
 -13   1   6        376.53        383.01        20.51 o                         
 -12   1   6       4099.96       4139.72        58.12 o                         
 -11   1   6        792.07        779.67        16.47 o                         
 -10   1   6        265.72        283.62         8.81 o                         
  -9   1   6       6518.93       6366.35        55.07 o                         
  -8   1   6        249.97        255.19         7.05 o                         
  -7   1   6        141.83        135.20         5.32 o                         
  -6   1   6       1872.34       1843.76        16.67 o                         
  -5   1   6       2972.16       2944.71        23.54 o                         
  -4   1   6      16029.07      15873.26        99.72 o                         
  -3   1   6       8768.27       8677.57        56.90 o                         
  -2   1   6        497.26        493.30         6.82 o                         
  -1   1   6       8842.97       8870.01        64.44 o                         
   0   1   6        478.62        470.47         8.52 o                         
   1   1   6         10.78         16.57         4.95 o                         
   2   1   6       6511.20       6290.31        77.65 o                         
   3   1   6        158.76        147.45        10.28 o                         
   4   1   6       2596.66       2583.64        34.07 o                         
   5   1   6      10419.29      10211.23       131.29 o                         
   6   1   6        299.44        303.14        15.38 o                         
   7   1   6       1258.49       1281.38        27.56 o                         
   8   1   6          6.54         17.93         7.15 o                         
 -13   2   6       1141.83       1203.89        31.82 o                         
 -12   2   6         41.21         47.43         8.59 o                         
 -11   2   6       1345.68       1338.04        26.14 o                         
 -10   2   6        209.05        220.36         8.60 o                         
  -9   2   6       2161.42       2170.17        24.33 o                         
  -8   2   6        570.87        531.81         9.65 o                         
  -7   2   6       7885.95       7681.85        56.68 o                         
  -6   2   6         11.31         12.70         1.93 o                         
  -5   2   6       7424.43       7451.64        51.87 o                         
  -4   2   6       2458.34       2480.01        19.58 o                         
  -3   2   6         33.08         51.40         3.43 o                         
  -2   2   6        255.02        265.12         5.10 o                         
  -1   2   6       7907.89       7935.85        56.69 o                         
   0   2   6        151.29        168.45         6.46 o                         
   1   2   6       3753.31       3861.02        37.11 o                         
   2   2   6         12.47         18.90         3.21 o                         
   3   2   6       3005.12       2940.65        40.39 o                         
   4   2   6        398.50        387.98        12.14 o                         
   5   2   6          2.34          9.64         8.80 o                         
   6   2   6        213.57        224.08        13.58 o                         
   7   2   6       1381.94       1421.14        29.40 o                         
   8   2   6         93.52        117.97        13.69 o                         
 -13   3   6        160.12        182.61        22.06 o                         
 -12   3   6       2908.13       2887.30        56.45 o                         
 -11   3   6       5098.91       5064.27        64.33 o                         
 -10   3   6        478.07        462.24        14.74 o                         
  -9   3   6       2860.28       2772.25        29.19 o                         
  -8   3   6          5.66         11.29         2.92 o                         
  -7   3   6         71.71         80.41         3.94 o                         
  -6   3   6        219.51        221.95         5.41 o                         
  -5   3   6        227.39        268.39         6.21 o                         
  -4   3   6      16414.62      16293.58       102.38 o                         
  -3   3   6      13626.68      13563.28        89.46 o                         
  -2   3   6       3217.16       3289.27        25.84 o                         
  -1   3   6       3453.16       3367.94        27.29 o                         
   0   3   6        120.40        121.89         4.95 o                         
   1   3   6          1.32          5.56         2.11 o                         
   2   3   6       1833.80       1855.16        20.60 o                         
   3   3   6       2617.82       2576.47        37.68 o                         
   4   3   6       3915.10       3822.86        55.56 o                         
   5   3   6       6653.38       6512.82        90.45 o                         
   6   3   6       1510.25       1523.56        29.64 o                         
   7   3   6       1135.77       1141.81        27.53 o                         
   8   3   6        434.48        449.29        30.95 o                         
 -13   4   6       1288.91       1325.34        42.62 o                         
 -12   4   6       3787.26       3766.23        54.17 o                         
 -11   4   6         13.26         15.80         5.88 o                         
 -10   4   6        512.02        477.92        14.02 o                         
  -9   4   6        860.35        835.12        15.90 o                         
  -8   4   6       2578.87       2594.71        28.81 o                         
  -7   4   6         20.67         23.93         3.12 o                         
  -6   4   6      23195.71      22828.28       195.55 o                         
  -5   4   6        822.08        814.52        10.21 o                         
  -4   4   6      12609.67      12422.66        82.84 o                         
  -3   4   6       1235.41       1169.15        12.59 o                         
  -2   4   6       5321.17       5246.36        40.20 o                         
  -1   4   6       4464.94       4462.06        36.38 o                         
   0   4   6       1145.19       1200.86        16.32 o                         
   1   4   6        852.32        856.24        13.31 o                         
   2   4   6      23059.71      23189.63       180.53 o                         
   3   4   6          1.68          0.08         2.65 o                         
   4   4   6       6341.21       6287.06        77.10 o                         
   5   4   6          2.09          6.43         3.69 o                         
   6   4   6        451.69        450.14        19.15 o                         
   7   4   6        251.19        265.99        16.32 o                         
   8   4   6       1921.70       1956.44        61.87 o                         
 -12   5   6       2522.18       2459.54        45.17 o                         
 -11   5   6        693.07        673.95        17.79 o                         
 -10   5   6        730.32        724.87        18.40 o                         
  -9   5   6       5345.89       5260.82        54.76 o                         
  -8   5   6        146.89        158.61         7.17 o                         
  -7   5   6        420.72        405.97         8.74 o                         
  -6   5   6       7614.87       7370.37        60.55 o                         
  -5   5   6       1694.04       1714.85        18.44 o                         
  -4   5   6       7845.00       7836.76        54.98 o                         
  -3   5   6       3853.40       3719.65        30.78 o                         
  -2   5   6        386.86        435.32         7.51 o                         
  -1   5   6       7867.62       7981.87        60.79 o                         
   0   5   6        611.43        573.85        10.51 o                         
   1   5   6       2763.53       2658.37        31.55 o                         
   2   5   6       4173.04       4039.64        44.47 o                         
   3   5   6        239.01        245.82         8.72 o                         
   4   5   6       7324.76       7328.50       102.72 o                         
   5   5   6       4662.80       4643.59        65.36 o                         
   6   5   6         74.76         88.47         9.90 o                         
   7   5   6       1075.40       1103.46        29.60 o                         
   8   5   6        251.84        278.71        21.70 o                         
 -12   6   6        171.86        175.60        13.82 o                         
 -11   6   6        484.01        472.05        16.67 o                         
 -10   6   6       1018.91        989.20        21.22 o                         
  -9   6   6       2531.99       2574.16        32.97 o                         
  -8   6   6          2.68          8.55         3.34 o                         
  -7   6   6       7493.86       7353.22        59.50 o                         
  -6   6   6          1.22          6.07         2.52 o                         
  -5   6   6        812.33        809.46        11.61 o                         
  -4   6   6       4824.46       4800.66        38.59 o                         
  -3   6   6        577.85        585.43         9.10 o                         
  -2   6   6        528.89        545.97         9.68 o                         
  -1   6   6       7953.15       8031.52        61.80 o                         
   0   6   6        336.19        349.44         8.11 o                         
   1   6   6      10449.84      10525.08        87.23 o                         
   2   6   6        138.94        150.52         7.72 o                         
   3   6   6          4.58          9.52         3.29 o                         
   4   6   6       2698.14       2753.03        32.92 o                         
   5   6   6         50.53         58.65        10.20 o                         
   6   6   6          3.01          5.80         5.56 o                         
   7   6   6       2941.97       2912.53        54.79 o                         
 -12   7   6       2611.31       2639.00        41.95 o                         
 -11   7   6       2735.98       2730.53        38.54 o                         
 -10   7   6        847.08        867.17        19.26 o                         
  -9   7   6        970.33        979.51        17.95 o                         
  -8   7   6        894.11        920.51        15.47 o                         
  -7   7   6       1707.33       1699.74        22.76 o                         
  -6   7   6          3.21         10.96         5.36 o                         
  -5   7   6        976.78        959.37        14.70 o                         
  -4   7   6       6593.36       6550.65        53.15 o                         
  -3   7   6       7875.79       7686.87        57.97 o                         
  -2   7   6        533.91        528.27         9.33 o                         
  -1   7   6       2537.32       2553.04        26.18 o                         
   0   7   6        864.07        838.27        12.45 o                         
   1   7   6        417.36        435.47         8.92 o                         
   2   7   6        161.19        158.24         7.61 o                         
   3   7   6       4096.64       4032.14        43.91 o                         
   4   7   6       1046.55       1057.29        19.60 o                         
   5   7   6       2108.28       2090.62        39.35 o                         
   6   7   6       1342.68       1311.23        26.14 o                         
   7   7   6       2271.98       2270.23        53.70 o                         
 -11   8   6          0.93          9.31         5.64 o                         
 -10   8   6        511.81        498.82        15.35 o                         
  -9   8   6          5.55          5.35         3.99 o                         
  -8   8   6       1580.58       1617.29        25.28 o                         
  -7   8   6         13.30         20.98         4.16 o                         
  -6   8   6       7367.76       7354.95        60.68 o                         
  -5   8   6        757.88        764.95        13.44 o                         
  -4   8   6       5083.93       4900.41        45.39 o                         
  -3   8   6        458.32        480.15         9.15 o                         
  -2   8   6        147.33        154.49         5.93 o                         
  -1   8   6       1980.27       1951.30        21.12 o                         
   0   8   6       6052.10       6004.73        55.94 o                         
   1   8   6         72.23         78.28         5.83 o                         
   2   8   6       9770.93       9584.58        88.61 o                         
   3   8   6        525.80        537.49        13.55 o                         
   4   8   6       3176.47       3203.73        44.77 o                         
   5   8   6         72.25         70.64         7.20 o                         
   6   8   6        679.73        697.83        20.02 o                         
   7   8   6         83.35        115.12        17.94 o                         
 -11   9   6        881.18        927.14        25.79 o                         
 -10   9   6       2962.33       3047.82        45.57 o                         
  -9   9   6       2749.85       2815.07        40.99 o                         
  -8   9   6         44.02         46.87         7.01 o                         
  -7   9   6       1045.10       1035.82        18.11 o                         
  -6   9   6       2135.56       2132.23        24.73 o                         
  -5   9   6        299.71        310.61         9.78 o                         
  -4   9   6       3278.99       3171.46        33.64 o                         
  -3   9   6       3352.72       3272.70        31.88 o                         
  -2   9   6       3653.42       3705.76        34.74 o                         
  -1   9   6       5837.92       5823.89        62.24 o                         
   0   9   6         10.09         11.63         3.13 o                         
   1   9   6       1408.52       1404.94        23.84 o                         
   2   9   6        268.89        285.97        13.15 o                         
   3   9   6        366.47        385.85        11.69 o                         
   4   9   6       2826.91       2893.29        38.90 o                         
   5   9   6       1551.79       1593.64        29.93 o                         
   6   9   6         93.43         96.11        10.08 o                         
 -10  10   6        642.87        644.04        19.21 o                         
  -9  10   6       5189.82       5229.62        70.33 o                         
  -8  10   6         68.41         73.32         8.65 o                         
  -7  10   6       4574.24       4585.72        50.26 o                         
  -6  10   6        447.69        468.44        13.13 o                         
  -5  10   6         40.83         45.54         5.55 o                         
  -4  10   6        586.92        608.80        13.74 o                         
  -3  10   6        905.10        882.99        14.88 o                         
  -2  10   6        271.31        262.55        10.53 o                         
  -1  10   6       4981.22       4949.13        53.10 o                         
   0  10   6        765.19        766.28        14.42 o                         
   1  10   6       5426.89       5333.91        61.13 o                         
   2  10   6        297.23        286.77        12.82 o                         
   3  10   6          2.65         -1.93         4.21 o                         
   4  10   6        585.48        616.77        16.37 o                         
   5  10   6        735.45        718.52        18.51 o                         
   6  10   6        787.75        803.19        35.57 o                         
 -10  11   6       1154.32       1223.11        30.90 o                         
  -9  11   6       1234.38       1238.23        29.35 o                         
  -8  11   6        204.39        210.27        12.82 o                         
  -7  11   6       5270.70       5230.78        65.13 o                         
  -6  11   6        712.60        754.07        17.55 o                         
  -5  11   6        858.37        893.03        17.60 o                         
  -4  11   6       1227.04       1217.96        20.63 o                         
  -3  11   6       3161.31       3175.65        35.31 o                         
  -2  11   6       1854.02       1908.88        23.37 o                         
  -1  11   6       3930.31       3851.55        41.55 o                         
   0  11   6         44.25         48.80         6.16 o                         
   1  11   6       1993.29       1965.47        31.44 o                         
   2  11   6          7.02          9.56         5.05 o                         
   3  11   6       2437.70       2452.33        37.51 o                         
   4  11   6       1884.61       1863.45        39.29 o                         
   5  11   6       1329.15       1286.29        34.58 o                         
  -9  12   6          1.03          6.93         6.43 o                         
  -8  12   6       2797.43       2875.76        45.32 o                         
  -7  12   6          0.39          3.45         5.48 o                         
  -6  12   6       5615.91       5750.21        64.12 o                         
  -5  12   6        125.94        135.31         9.24 o                         
  -4  12   6       2267.03       2282.17        29.49 o                         
  -3  12   6        816.38        797.73        16.03 o                         
  -2  12   6         14.36         13.44         4.07 o                         
  -1  12   6         28.86         32.08         4.99 o                         
   0  12   6       6889.38       6896.31        77.19 o                         
   1  12   6         10.90         16.34         7.34 o                         
   2  12   6       4488.87       4396.49        56.16 o                         
   3  12   6        124.37        136.38        10.45 o                         
   4  12   6       2192.32       2193.52        47.88 o                         
  -8  13   6        350.80        380.57        20.49 o                         
  -7  13   6        435.25        458.26        21.83 o                         
  -6  13   6        699.27        731.09        21.60 o                         
  -5  13   6         30.94         31.95         5.76 o                         
  -4  13   6       1382.14       1408.01        27.05 o                         
  -3  13   6       2948.41       2986.99        35.76 o                         
  -2  13   6       2551.21       2509.98        38.49 o                         
  -1  13   6       3008.42       2990.44        42.89 o                         
   0  13   6        595.32        618.51        17.84 o                         
   1  13   6          3.69          5.29         5.57 o                         
   2  13   6         23.35         28.86         6.49 o                         
   3  13   6         65.69         86.22         9.58 o                         
  -6  14   6        245.21        264.28        15.63 o                         
  -5  14   6         63.23         73.99         7.58 o                         
  -4  14   6          2.02          9.90         4.87 o                         
  -3  14   6       1693.10       1702.91        38.82 o                         
  -2  14   6       1278.25       1267.71        26.51 o                         
  -1  14   6       1653.38       1634.94        42.35 o                         
   0  14   6          0.59          4.35         6.08 o                         
   1  14   6       2804.41       2759.23        50.46 o                         
  -3  15   6       1420.65       1458.70        36.80 o                         
  -2  15   6        257.46        281.23        18.65 o                         
  -1  15   6       2757.28       2681.56        51.88 o                         
 -13   0   7       1606.56       1616.83        64.39 o                         
 -11   0   7        543.80        533.31        18.91 o                         
  -9   0   7      13465.11      12889.48       144.26 o                         
  -7   0   7       4000.49       3860.72        46.56 o                         
  -5   0   7       1797.94       1753.70        22.84 o                         
  -3   0   7      16077.05      16103.10       156.03 o                         
  -1   0   7      16219.06      16533.48       159.57 o                         
   1   0   7       5161.86       5149.87        80.49 o                         
   3   0   7        116.22        115.51         8.43 o                         
   5   0   7       4504.80       4622.81       205.82 o                         
   7   0   7       5000.50       4833.90       106.99 o                         
 -13   1   7       2446.76       2556.68        48.73 o                         
 -12   1   7        403.79        414.74        21.70 o                         
 -11   1   7       1243.53       1244.18        18.99 o                         
 -10   1   7        512.74        519.83        11.37 o                         
  -9   1   7         41.97         35.15         4.04 o                         
  -8   1   7       1245.28       1224.69        15.94 o                         
  -7   1   7       2951.12       2897.15        25.97 o                         
  -6   1   7      13369.66      13265.26        88.83 o                         
  -5   1   7       8937.56       8776.97        60.94 o                         
  -4   1   7        492.42        463.47         7.27 o                         
  -3   1   7       2252.41       2183.34        18.57 o                         
  -2   1   7         76.00         81.37         3.62 o                         
  -1   1   7        596.28        576.33         8.68 o                         
   0   1   7       3932.65       3894.56        34.83 o                         
   1   1   7       4462.77       4359.53        49.64 o                         
   2   1   7       6262.45       6253.34        74.11 o                         
   3   1   7       4636.72       4623.04        54.03 o                         
   4   1   7        353.37        372.37        14.83 o                         
   5   1   7        116.56        135.00        11.50 o                         
   6   1   7          8.68          7.36         5.84 o                         
   7   1   7        145.49        147.46        14.99 o                         
   8   1   7       1986.73       1981.60        60.87 o                         
 -13   2   7        194.42        231.91        16.76 o                         
 -12   2   7          1.64          6.79         6.30 o                         
 -11   2   7          9.78          4.93         4.50 o                         
 -10   2   7       2551.98       2575.14        28.91 o                         
  -9   2   7        301.76        292.99         8.40 o                         
  -8   2   7      10173.97       9990.45        76.94 o                         
  -7   2   7       1134.49       1088.59        13.34 o                         
  -6   2   7       8490.85       8323.50        58.36 o                         
  -5   2   7        445.18        448.11         6.63 o                         
  -4   2   7        626.06        627.27         8.21 o                         
  -3   2   7        149.28        173.76         4.66 o                         
  -2   2   7       2455.11       2520.52        22.26 o                         
  -1   2   7        603.80        624.39         8.62 o                         
   0   2   7      34130.53      34407.99       314.22 o                         
   1   2   7        412.23        400.09         9.34 o                         
   2   2   7       4800.90       4743.65        54.27 o                         
   3   2   7        116.94        115.18         8.32 o                         
   4   2   7        862.45        834.44        24.60 o                         
   5   2   7         58.79         58.90         8.22 o                         
   6   2   7       1586.72       1642.24        38.01 o                         
   7   2   7         39.10         54.06         8.24 o                         
 -13   3   7       1355.26       1431.35        35.25 o                         
 -12   3   7        348.56        379.92        15.64 o                         
 -11   3   7       2490.39       2475.14        36.52 o                         
 -10   3   7         58.16         63.02         5.26 o                         
  -9   3   7        165.80        172.12         7.50 o                         
  -8   3   7       3324.77       3286.74        31.29 o                         
  -7   3   7        995.98       1004.99        12.86 o                         
  -6   3   7       3719.93       3722.77        29.79 o                         
  -5   3   7       2189.13       2185.61        20.30 o                         
  -4   3   7        775.74        772.94         9.62 o                         
  -3   3   7       9289.24       9277.83        66.58 o                         
  -2   3   7        332.56        341.54         6.40 o                         
  -1   3   7         22.99         31.04         4.57 o                         
   0   3   7       4071.05       3933.60        36.49 o                         
   1   3   7       1344.39       1272.32        17.29 o                         
   2   3   7       2139.58       2119.99        27.50 o                         
   3   3   7       8699.03       8597.63       118.31 o                         
   4   3   7        228.17        224.46        11.64 o                         
   5   3   7        901.22        880.09        24.40 o                         
   6   3   7        472.94        476.37        17.36 o                         
   7   3   7        729.12        734.93        24.79 o                         
 -13   4   7        828.56        822.34        26.58 o                         
 -12   4   7        161.94        192.63        11.75 o                         
 -11   4   7       3665.05       3627.28        47.74 o                         
 -10   4   7        390.55        403.69        11.64 o                         
  -9   4   7       8248.22       8122.76        73.43 o                         
  -8   4   7        435.74        421.46        10.48 o                         
  -7   4   7       1601.80       1507.73        25.84 o                         
  -6   4   7        406.54        442.74        11.18 o                         
  -5   4   7        520.72        538.28         9.94 o                         
  -4   4   7        246.90        261.84         5.55 o                         
  -3   4   7       8474.47       8454.07        62.12 o                         
  -2   4   7       1110.00       1059.91        12.93 o                         
  -1   4   7       7314.81       7240.00        56.55 o                         
   0   4   7        151.62        161.03         5.92 o                         
   1   4   7       1284.09       1251.32        16.19 o                         
   2   4   7       2161.85       2177.70        28.81 o                         
   3   4   7         45.38         52.47         6.48 o                         
   4   4   7        538.73        543.97        20.15 o                         
   5   4   7       7167.84       7056.28       114.18 o                         
   6   4   7        150.40        157.48        11.61 o                         
   7   4   7       1333.24       1341.51        34.10 o                         
 -12   5   7        846.69        882.97        21.78 o                         
 -11   5   7        478.69        509.99        14.72 o                         
 -10   5   7         20.57         22.84         5.52 o                         
  -9   5   7        123.87        129.67         7.40 o                         
  -8   5   7        727.68        731.70        14.00 o                         
  -7   5   7       2486.53       2390.16        26.00 o                         
  -6   5   7      12726.96      12562.62        89.65 o                         
  -5   5   7       5061.43       4963.23        42.32 o                         
  -4   5   7        652.13        664.08         9.82 o                         
  -3   5   7        388.43        416.14         8.43 o                         
  -2   5   7         10.65         16.87         2.68 o                         
  -1   5   7        537.01        537.32         9.33 o                         
   0   5   7       1675.22       1639.33        19.77 o                         
   1   5   7       2244.15       2217.03        23.43 o                         
   2   5   7       6143.44       6003.66        67.66 o                         
   3   5   7       4753.44       4642.25        61.73 o                         
   4   5   7        677.41        689.40        22.37 o                         
   5   5   7       1488.23       1453.75        29.71 o                         
   6   5   7        443.09        463.63        17.26 o                         
   7   5   7        341.11        340.83        19.51 o                         
 -12   6   7        251.79        252.12        14.86 o                         
 -11   6   7        127.97        110.95         9.41 o                         
 -10   6   7       2045.67       2049.53        32.78 o                         
  -9   6   7         64.12         64.83         6.29 o                         
  -8   6   7       6501.12       6370.61        58.40 o                         
  -7   6   7       1301.48       1302.22        18.40 o                         
  -6   6   7       3450.74       3416.92        32.40 o                         
  -5   6   7         15.89         25.24         3.34 o                         
  -4   6   7         36.45         48.16         3.98 o                         
  -3   6   7       1107.37       1084.25        13.62 o                         
  -2   6   7       6510.07       6412.52        52.28 o                         
  -1   6   7       2932.82       2916.52        29.24 o                         
   0   6   7      13402.19      13242.33       108.29 o                         
   1   6   7         49.81         49.43         4.20 o                         
   2   6   7       3721.04       3704.38        40.83 o                         
   3   6   7         49.85         40.32         5.23 o                         
   4   6   7        137.22        136.61         9.24 o                         
   5   6   7        273.23        291.04        13.75 o                         
   6   6   7       3021.16       3056.73        55.23 o                         
   7   6   7        293.40        301.80        21.93 o                         
 -12   7   7        569.65        621.65        18.05 o                         
 -11   7   7       2759.48       2762.51        39.39 o                         
 -10   7   7        166.66        170.80        10.56 o                         
  -9   7   7        436.16        444.75        13.72 o                         
  -8   7   7       4366.17       4376.57        46.35 o                         
  -7   7   7        482.25        517.21        11.48 o                         
  -6   7   7       2483.79       2534.98        28.41 o                         
  -5   7   7       3037.53       2953.69        29.68 o                         
  -4   7   7       2110.61       2133.12        23.49 o                         
  -3   7   7      10125.32      10109.87        74.58 o                         
  -2   7   7          0.34          9.27         4.98 o                         
  -1   7   7         46.95         46.60         4.09 o                         
   0   7   7       3850.04       3783.69        38.11 o                         
   1   7   7        164.55        171.33         8.73 o                         
   2   7   7       3802.44       3816.80        42.21 o                         
   3   7   7       2981.74       2922.89        35.95 o                         
   4   7   7        244.18        257.32        12.70 o                         
   5   7   7       3688.07       3607.38        50.15 o                         
   6   7   7        617.03        635.97        36.19 o                         
 -11   8   7       3917.11       4024.50        64.19 o                         
 -10   8   7        358.06        373.29        15.05 o                         
  -9   8   7       2255.41       2276.09        30.95 o                         
  -8   8   7        365.50        376.02        12.33 o                         
  -7   8   7        593.30        581.40        12.62 o                         
  -6   8   7        992.37        980.95        15.51 o                         
  -5   8   7       1771.57       1748.52        21.43 o                         
  -4   8   7        478.48        464.81        10.12 o                         
  -3   8   7       9943.51       9888.26        77.35 o                         
  -2   8   7         53.13         59.82         4.46 o                         
  -1   8   7       4133.55       4098.19        43.50 o                         
   0   8   7          5.44         17.03         3.83 o                         
   1   8   7         28.64         42.21         5.79 o                         
   2   8   7       2352.69       2369.15        30.77 o                         
   3   8   7       3107.49       3089.32        40.76 o                         
   4   8   7         14.68         12.92         5.09 o                         
   5   8   7       3254.53       3227.66        47.12 o                         
   6   8   7          0.16         14.49         7.95 o                         
 -11   9   7       1521.77       1528.32        42.34 o                         
 -10   9   7         10.54         19.69         7.69 o                         
  -9   9   7       2889.09       2888.71        47.33 o                         
  -8   9   7        446.75        470.93        15.92 o                         
  -7   9   7          9.69         20.51         4.92 o                         
  -6   9   7       5186.07       5196.88        50.49 o                         
  -5   9   7       6460.42       6373.52        55.58 o                         
  -4   9   7       2149.47       2173.82        25.20 o                         
  -3   9   7       1801.71       1791.36        22.16 o                         
  -2   9   7         83.33         81.06         5.48 o                         
  -1   9   7       2796.56       2766.67        31.71 o                         
   0   9   7        364.45        360.29        12.14 o                         
   1   9   7       1638.00       1625.58        26.86 o                         
   2   9   7       4166.48       4150.62        48.07 o                         
   3   9   7       1692.03       1686.99        28.08 o                         
   4   9   7        708.51        710.66        19.15 o                         
   5   9   7       2002.93       1989.74        35.05 o                         
 -10  10   7       1082.80       1070.30        30.64 o                         
  -9  10   7          1.39         -0.19         8.24 o                         
  -8  10   7       5784.94       5722.85        75.83 o                         
  -7  10   7        901.26        911.92        18.32 o                         
  -6  10   7        826.88        835.31        16.06 o                         
  -5  10   7        603.25        589.70        13.20 o                         
  -4  10   7        459.03        472.81        13.47 o                         
  -3  10   7          0.58          0.24         4.63 o                         
  -2  10   7       4355.86       4378.22        45.37 o                         
  -1  10   7        332.25        340.36        10.29 o                         
   0  10   7       3021.82       2940.18        40.05 o                         
   1  10   7        357.71        347.13        13.43 o                         
   2  10   7       1764.43       1770.91        29.67 o                         
   3  10   7        515.50        517.94        25.95 o                         
   4  10   7        435.97        444.01        34.27 o                         
   5  10   7        114.72        114.75        10.94 o                         
  -9  11   7         30.33         23.69         7.64 o                         
  -8  11   7       1970.51       1961.53        38.56 o                         
  -7  11   7        130.17        155.87         9.37 o                         
  -6  11   7       3264.38       3244.64        42.22 o                         
  -5  11   7       3150.30       3105.75        35.79 o                         
  -4  11   7       2935.85       2913.45        34.66 o                         
  -3  11   7       2356.79       2313.14        31.09 o                         
  -2  11   7         22.25         31.80         4.64 o                         
  -1  11   7        391.91        376.12        11.51 o                         
   0  11   7       2233.72       2172.75        33.79 o                         
   1  11   7         25.47         33.70         6.21 o                         
   2  11   7       3881.86       3866.01        50.92 o                         
   3  11   7       3846.42       3886.02        56.13 o                         
   4  11   7        421.47        440.69        20.81 o                         
  -8  12   7         65.45         66.13         9.78 o                         
  -7  12   7        521.13        536.73        20.69 o                         
  -6  12   7        215.72        222.02        11.84 o                         
  -5  12   7       2210.18       2297.80        30.17 o                         
  -4  12   7        465.60        482.12        13.18 o                         
  -3  12   7       1500.17       1496.16        24.07 o                         
  -2  12   7         32.83         30.11         5.62 o                         
  -1  12   7       3144.46       3067.42        43.09 o                         
   0  12   7         52.36         63.78         7.60 o                         
   1  12   7         39.53         37.38         6.84 o                         
   2  12   7        540.65        537.98        17.22 o                         
   3  12   7       1784.02       1797.35        42.46 o                         
  -7  13   7        227.58        257.48        15.34 o                         
  -6  13   7       1298.55       1292.57        24.01 o                         
  -5  13   7       2239.71       2292.66        32.94 o                         
  -4  13   7        945.71        950.16        19.55 o                         
  -3  13   7       2924.39       2893.33        37.10 o                         
  -2  13   7        295.11        300.71        13.33 o                         
  -1  13   7       1582.74       1563.23        32.70 o                         
   0  13   7        907.03        905.43        22.06 o                         
   1  13   7        719.46        702.41        27.21 o                         
   2  13   7       2405.00       2320.67        38.38 o                         
  -5  14   7        380.81        411.59        17.17 o                         
  -4  14   7        262.34        301.91        18.49 o                         
  -3  14   7         13.89         14.15         5.75 o                         
  -2  14   7       3476.18       3577.03        61.81 o                         
  -1  14   7        283.78        284.87        17.37 o                         
   0  14   7       2356.17       2334.94        41.32 o                         
 -12   0   8       1775.56       1810.86        47.58 o                         
 -10   0   8       2716.00       2627.29        42.21 o                         
  -8   0   8       2822.99       2787.16        41.92 o                         
  -6   0   8       1792.60       1697.60        23.41 o                         
  -4   0   8      10322.83      10389.54        98.00 o                         
  -2   0   8      22581.97      22510.63       277.75 o                         
   0   0   8       2721.05       2529.33        63.32 o                         
   2   0   8         86.14         89.18        11.44 o                         
   4   0   8       3220.92       3057.60        74.59 o                         
   6   0   8      12914.87      12773.89       236.46 o                         
 -13   1   8        276.30        277.05        17.76 o                         
 -12   1   8        291.68        299.71        14.18 o                         
 -11   1   8         78.94         82.56         6.34 o                         
 -10   1   8       1784.22       1763.65        23.06 o                         
  -9   1   8       2745.32       2716.86        29.77 o                         
  -8   1   8       4152.45       4033.12        37.07 o                         
  -7   1   8       2859.53       2760.21        25.86 o                         
  -6   1   8          1.86         13.63         2.52 o                         
  -5   1   8       3136.22       3094.25        26.41 o                         
  -4   1   8        469.08        467.03         7.53 o                         
  -3   1   8        499.43        504.40         8.29 o                         
  -2   1   8       1758.29       1687.62        19.40 o                         
  -1   1   8       6234.84       6205.95        49.78 o                         
   0   1   8       2721.05       2728.77        32.38 o                         
   1   1   8       2556.34       2619.10        34.83 o                         
   2   1   8        412.57        404.97        12.68 o                         
   3   1   8       1163.90       1195.85        22.96 o                         
   4   1   8        320.72        278.84        15.68 o                         
   5   1   8        543.39        536.11        19.99 o                         
   6   1   8       1588.75       1557.81        36.36 o                         
   7   1   8        882.17        950.68        26.66 o                         
 -13   2   8       2839.75       2978.58        62.83 o                         
 -12   2   8        278.91        299.90        14.38 o                         
 -11   2   8       9285.13       9060.87        82.78 o                         
 -10   2   8        368.02        387.91        15.54 o                         
  -9   2   8        440.89        436.02        10.01 o                         
  -8   2   8        215.92        196.23         7.39 o                         
  -7   2   8       2188.76       2190.96        22.04 o                         
  -6   2   8         13.81         17.54         2.55 o                         
  -5   2   8      13299.88      13256.88        93.68 o                         
  -4   2   8         10.87         20.52         2.35 o                         
  -3   2   8      15124.27      14986.59       104.29 o                         
  -2   2   8          6.50          6.67         2.38 o                         
  -1   2   8       1753.69       1688.82        18.38 o                         
   0   2   8         85.51         94.20         5.24 o                         
   1   2   8        460.81        462.25        12.12 o                         
   2   2   8         91.57         95.03         8.73 o                         
   3   2   8      15648.15      15615.58       199.92 o                         
   4   2   8        225.24        205.97        13.44 o                         
   5   2   8       2418.19       2365.26        59.51 o                         
   6   2   8        102.49         85.73        10.52 o                         
   7   2   8        166.69        167.48        16.55 o                         
 -13   3   8        301.12        273.14        17.34 o                         
 -12   3   8          0.13          4.03         4.96 o                         
 -11   3   8        795.66        800.00        19.46 o                         
 -10   3   8       3387.03       3331.28        35.91 o                         
  -9   3   8       1474.03       1410.09        19.91 o                         
  -8   3   8       6486.19       6453.60        57.05 o                         
  -7   3   8       2649.13       2606.03        25.04 o                         
  -6   3   8        377.42        369.74         7.31 o                         
  -5   3   8        795.05        801.39        11.41 o                         
  -4   3   8       1705.44       1655.06        16.61 o                         
  -3   3   8       1966.52       1944.86        19.64 o                         
  -2   3   8       3055.29       3061.91        28.89 o                         
  -1   3   8       4248.15       4156.86        38.16 o                         
   0   3   8       9626.34       9558.71        85.17 o                         
   1   3   8       3019.46       3045.55        39.34 o                         
   2   3   8         13.80         13.03         4.36 o                         
   3   3   8        209.45        208.36        11.51 o                         
   4   3   8        215.78        229.81        17.00 o                         
   5   3   8        437.71        428.88        18.88 o                         
   6   3   8       2057.30       2054.20        39.01 o                         
 -12   4   8       2476.27       2520.87        39.04 o                         
 -11   4   8         26.54         39.15         6.04 o                         
 -10   4   8       4935.60       4869.43        50.66 o                         
  -9   4   8        221.06        226.44         9.53 o                         
  -8   4   8       2459.98       2419.14        29.27 o                         
  -7   4   8        116.39        120.09         7.70 o                         
  -6   4   8         14.71         20.86         2.99 o                         
  -5   4   8       1090.47       1095.98        14.93 o                         
  -4   4   8       3333.62       3399.73        29.90 o                         
  -3   4   8       1465.77       1474.08        16.61 o                         
  -2   4   8      15423.85      15307.74       112.04 o                         
  -1   4   8         29.94         34.04         3.48 o                         
   0   4   8        512.03        501.48        10.76 o                         
   1   4   8        274.43        287.43         9.37 o                         
   2   4   8        261.14        249.27        11.60 o                         
   3   4   8         43.55         49.01         7.66 o                         
   4   4   8       2760.66       2755.64        48.74 o                         
   5   4   8       1279.23       1265.29        31.76 o                         
   6   4   8       6621.60       6603.63        88.10 o                         
 -12   5   8       1341.32       1356.88        28.63 o                         
 -11   5   8          2.08         -0.41         4.42 o                         
 -10   5   8       2586.31       2570.36        32.59 o                         
  -9   5   8          0.27          0.23         3.73 o                         
  -8   5   8       2571.67       2542.14        40.45 o                         
  -7   5   8       3040.16       2952.28        31.57 o                         
  -6   5   8       1905.34       1853.87        21.31 o                         
  -5   5   8       6157.74       6184.07        51.75 o                         
  -4   5   8        184.63        188.95         7.12 o                         
  -3   5   8        713.78        741.05        11.28 o                         
  -2   5   8       4219.71       4217.73        37.36 o                         
  -1   5   8       1177.38       1144.86        15.01 o                         
   0   5   8       4320.17       4303.39        44.35 o                         
   1   5   8       5344.89       5243.91        57.12 o                         
   2   5   8        585.87        578.71        15.54 o                         
   3   5   8       2580.45       2545.20        50.22 o                         
   4   5   8        402.22        412.69        15.71 o                         
   5   5   8          1.91          2.56         6.25 o                         
   6   5   8        742.88        713.81        22.11 o                         
 -12   6   8         47.26         48.66         7.94 o                         
 -11   6   8       2256.92       2299.73        37.01 o                         
 -10   6   8        690.92        669.10        17.37 o                         
  -9   6   8        852.42        853.00        17.27 o                         
  -8   6   8         81.20         84.09         6.11 o                         
  -7   6   8       4203.06       4073.53        40.72 o                         
  -6   6   8         54.92         58.28         4.50 o                         
  -5   6   8       7953.10       7837.56        63.77 o                         
  -4   6   8        108.16        120.52         6.10 o                         
  -3   6   8       4392.88       4360.90        37.36 o                         
  -2   6   8        278.44        295.27         7.66 o                         
  -1   6   8        414.45        437.17         9.94 o                         
   0   6   8        348.32        360.16         9.37 o                         
   1   6   8       3137.77       3120.70        39.32 o                         
   2   6   8        884.49        894.12        20.21 o                         
   3   6   8       4071.38       4012.03        57.94 o                         
   4   6   8        528.89        526.59        16.23 o                         
   5   6   8       1914.15       1881.10        40.76 o                         
   6   6   8         47.11         59.53         8.62 o                         
 -11   7   8        329.24        351.84        16.69 o                         
 -10   7   8        937.83        972.54        21.35 o                         
  -9   7   8        561.75        567.36        14.43 o                         
  -8   7   8       7496.43       7375.76        66.27 o                         
  -7   7   8       3416.35       3414.56        36.51 o                         
  -6   7   8          0.87          4.51         3.19 o                         
  -5   7   8       1093.35       1089.19        16.13 o                         
  -4   7   8         11.76         14.45         3.45 o                         
  -3   7   8       1888.54       1870.74        21.63 o                         
  -2   7   8       2456.98       2415.54        26.67 o                         
  -1   7   8        554.37        552.20        11.61 o                         
   0   7   8      10278.30      10043.57        82.97 o                         
   1   7   8       4609.53       4536.59        52.82 o                         
   2   7   8        214.39        232.17        11.03 o                         
   3   7   8       1112.27       1140.67        23.53 o                         
   4   7   8        169.78        170.69        10.99 o                         
   5   7   8        394.01        414.69        20.75 o                         
 -11   8   8         16.03         21.92         6.70 o                         
 -10   8   8       3739.95       3841.75        49.16 o                         
  -9   8   8       1326.09       1368.71        37.34 o                         
  -8   8   8        407.78        381.80        13.01 o                         
  -7   8   8        277.48        284.20        10.39 o                         
  -6   8   8        648.57        647.46        13.75 o                         
  -5   8   8        183.22        193.18         8.58 o                         
  -4   8   8       4252.84       4168.06        44.41 o                         
  -3   8   8        436.49        433.29        13.58 o                         
  -2   8   8       5040.22       5064.83        49.61 o                         
  -1   8   8        402.74        389.07        10.29 o                         
   0   8   8       2984.95       3007.69        39.18 o                         
   1   8   8        313.28        310.99        11.94 o                         
   2   8   8        594.38        634.40        15.08 o                         
   3   8   8          9.98         20.14         6.27 o                         
   4   8   8       2944.68       2869.74        43.71 o                         
   5   8   8        334.16        352.36        18.74 o                         
 -10   9   8       1746.06       1812.26        37.26 o                         
  -9   9   8         50.67         45.88         8.35 o                         
  -8   9   8       2703.30       2819.78        41.80 o                         
  -7   9   8       3175.96       3175.58        46.70 o                         
  -6   9   8       2181.32       2122.49        29.22 o                         
  -5   9   8       3028.57       2972.11        36.51 o                         
  -4   9   8          1.80          4.39         3.41 o                         
  -3   9   8        257.56        258.30         9.67 o                         
  -2   9   8       6471.38       6524.65        61.75 o                         
  -1   9   8         16.19         18.62         4.01 o                         
   0   9   8       1068.62       1052.54        21.08 o                         
   1   9   8       5345.03       5100.21        64.82 o                         
   2   9   8       1228.26       1172.82        23.39 o                         
   3   9   8       2018.22       1939.67        55.70 o                         
   4   9   8        308.96        320.49        15.74 o                         
 -10  10   8         71.21         72.88        10.44 o                         
  -9  10   8       2615.67       2674.63        53.74 o                         
  -8  10   8        107.68        122.89         9.31 o                         
  -7  10   8       1158.28       1157.18        20.97 o                         
  -6  10   8         13.12         11.02         4.61 o                         
  -5  10   8       3792.48       3706.26        42.47 o                         
  -4  10   8          0.11         -0.46         3.68 o                         
  -3  10   8       1178.59       1183.37        20.33 o                         
  -2  10   8         93.88        102.37         7.10 o                         
  -1  10   8       1044.81       1029.32        23.13 o                         
   0  10   8       1246.33       1174.25        23.35 o                         
   1  10   8       3184.80       3150.29        46.91 o                         
   2  10   8         29.57         26.03         6.36 o                         
   3  10   8       1756.96       1744.75        35.97 o                         
  -9  11   8        179.94        178.06        14.41 o                         
  -8  11   8       3137.66       3234.91        53.32 o                         
  -7  11   8       3447.37       3412.41        44.83 o                         
  -6  11   8       1791.94       1752.27        27.14 o                         
  -5  11   8        999.92        969.29        19.30 o                         
  -4  11   8        270.50        281.15        11.74 o                         
  -3  11   8        805.72        817.73        18.67 o                         
  -2  11   8       2977.90       2893.65        40.23 o                         
  -1  11   8        292.49        309.67        13.71 o                         
   0  11   8       4138.82       4008.56        51.97 o                         
   1  11   8       4086.57       4017.17        56.65 o                         
   2  11   8         86.04        109.64        10.15 o                         
   3  11   8       1462.20       1449.91        33.26 o                         
  -8  12   8        321.26        363.11        21.99 o                         
  -7  12   8        543.64        559.93        18.72 o                         
  -6  12   8       1515.73       1535.42        27.62 o                         
  -5  12   8         38.94         45.50         6.26 o                         
  -4  12   8       1965.27       2006.42        29.64 o                         
  -3  12   8         29.68         29.26         6.91 o                         
  -2  12   8       2739.35       2692.49        44.87 o                         
  -1  12   8        674.39        624.82        22.13 o                         
   0  12   8       1643.56       1673.76        30.40 o                         
   1  12   8        369.30        364.87        17.44 o                         
   2  12   8         17.56         11.69         6.33 o                         
  -6  13   8       2068.28       2086.62        31.89 o                         
  -5  13   8        173.28        201.11        13.07 o                         
  -4  13   8        157.54        174.21        10.15 o                         
  -3  13   8          5.99         -0.03         6.26 o                         
  -2  13   8       3098.80       3110.42        50.42 o                         
  -1  13   8         46.13         60.91        12.05 o                         
   0  13   8       4379.07       4407.03        58.61 o                         
 -13   0   9       4146.29       4159.92       116.25 o                         
 -11   0   9          4.49          9.93         5.86 o                         
  -9   0   9       7084.48       7127.27        89.12 o                         
  -7   0   9      14546.30      14432.69       160.63 o                         
  -5   0   9      11160.35      10897.37       104.15 o                         
  -3   0   9         46.00         61.09         8.40 o                         
  -1   0   9       5732.02       5760.28        80.62 o                         
   1   0   9      17189.00      17051.87       239.04 o                         
   3   0   9       1819.44       1820.48        53.91 o                         
   5   0   9         86.12         90.60        15.22 o                         
 -13   1   9        978.15       1010.39        43.71 o                         
 -12   1   9       3001.30       2938.13        40.59 o                         
 -11   1   9        260.39        278.48        11.55 o                         
 -10   1   9       2541.10       2456.61        29.32 o                         
  -9   1   9       1517.79       1493.63        20.84 o                         
  -8   1   9        383.40        375.18         9.46 o                         
  -7   1   9       1144.36       1116.53        14.94 o                         
  -6   1   9       1125.74       1122.96        14.01 o                         
  -5   1   9       1295.91       1262.82        14.09 o                         
  -4   1   9       1945.28       1948.06        20.21 o                         
  -3   1   9       2801.17       2731.56        25.62 o                         
  -2   1   9      10045.68      10012.93        76.56 o                         
  -1   1   9        577.68        619.86        11.90 o                         
   0   1   9         98.77        115.64        13.36 o                         
   1   1   9       2292.90       2350.76        36.74 o                         
   2   1   9        899.75        880.46        20.97 o                         
   3   1   9        283.97        265.19        15.70 o                         
   4   1   9        795.37        791.16        24.52 o                         
   5   1   9       1246.91       1229.72        41.95 o                         
   6   1   9       1835.85       1797.11        41.28 o                         
 -13   2   9         42.71         49.62        10.00 o                         
 -12   2   9       2262.84       2274.31        36.54 o                         
 -11   2   9         24.75         22.80         5.03 o                         
 -10   2   9        444.22        426.58        12.29 o                         
  -9   2   9         22.53         33.33         4.60 o                         
  -8   2   9        542.15        551.32        11.22 o                         
  -7   2   9        829.87        831.39        12.63 o                         
  -6   2   9       7768.06       7801.90        59.85 o                         
  -5   2   9        191.85        183.95         6.19 o                         
  -4   2   9       5903.80       5903.66        48.78 o                         
  -3   2   9        578.11        560.11        10.63 o                         
  -2   2   9         18.75         21.73         3.64 o                         
  -1   2   9          3.17          6.73         2.65 o                         
   0   2   9         42.07         56.14         6.91 o                         
   1   2   9        205.22        208.03        10.07 o                         
   2   2   9       5045.06       4999.84        66.04 o                         
   3   2   9         39.45         38.91         7.30 o                         
   4   2   9       7341.79       7071.85       101.96 o                         
   5   2   9        304.69        266.18        16.81 o                         
   6   2   9          8.38         11.90         6.96 o                         
 -12   3   9       1691.55       1735.60        31.31 o                         
 -11   3   9         15.62         17.56         5.03 o                         
 -10   3   9       2919.85       2888.87        33.26 o                         
  -9   3   9       2369.78       2304.17        28.00 o                         
  -8   3   9       2254.44       2152.49        26.18 o                         
  -7   3   9       1540.42       1515.96        18.24 o                         
  -6   3   9        653.15        643.00        11.39 o                         
  -5   3   9         84.18        104.21         7.35 o                         
  -4   3   9       3856.46       3749.27        34.51 o                         
  -3   3   9       3642.08       3597.18        35.04 o                         
  -2   3   9       3673.77       3728.43        36.04 o                         
  -1   3   9       3523.82       3593.57        35.09 o                         
   0   3   9        724.30        742.03        16.42 o                         
   1   3   9       1959.26       1881.25        49.68 o                         
   2   3   9        264.18        273.73        15.17 o                         
   3   3   9         18.38         17.87         5.28 o                         
   4   3   9       1829.85       1788.30        39.11 o                         
   5   3   9       1247.98       1239.26        32.86 o                         
 -12   4   9         34.40         38.21         8.00 o                         
 -11   4   9        635.26        629.14        18.09 o                         
 -10   4   9        445.98        444.07        14.06 o                         
  -9   4   9       2925.23       2909.43        37.42 o                         
  -8   4   9         99.04        106.01         7.62 o                         
  -7   4   9       5675.94       5660.16        52.14 o                         
  -6   4   9        132.25        143.14         6.50 o                         
  -5   4   9       5790.58       5824.24        49.96 o                         
  -4   4   9         76.84         84.43         5.15 o                         
  -3   4   9        511.40        528.50        12.02 o                         
  -2   4   9         38.61         56.13         4.38 o                         
  -1   4   9       5198.88       5209.20        52.08 o                         
   0   4   9        156.38        175.19         8.43 o                         
   1   4   9      11310.60      11034.05       116.56 o                         
   2   4   9        138.04        126.57         9.10 o                         
   3   4   9       1598.13       1615.47        37.44 o                         
   4   4   9        121.75        128.55        14.36 o                         
   5   4   9       1074.08       1046.68        30.01 o                         
 -12   5   9       2820.95       2838.64        62.75 o                         
 -11   5   9        981.36        987.94        23.14 o                         
 -10   5   9       2564.49       2598.84        35.91 o                         
  -9   5   9        807.00        783.89        18.00 o                         
  -8   5   9        431.54        460.63        12.64 o                         
  -7   5   9       2461.67       2400.18        28.38 o                         
  -6   5   9        285.59        288.22         8.96 o                         
  -5   5   9        928.98        933.92        14.86 o                         
  -4   5   9       4383.44       4402.12        40.51 o                         
  -3   5   9       1440.77       1436.14        19.00 o                         
  -2   5   9       8061.33       8062.67        68.03 o                         
  -1   5   9       5631.72       5658.31        56.25 o                         
   0   5   9        125.79        123.65         6.77 o                         
   1   5   9        852.79        836.03        19.18 o                         
   2   5   9        674.90        671.95        17.77 o                         
   3   5   9       1731.11       1695.16        40.78 o                         
   4   5   9       2946.31       2875.21        61.95 o                         
   5   5   9       1342.77       1425.55        38.61 o                         
 -12   6   9       1298.13       1403.37        27.77 o                         
 -11   6   9         51.92         56.58         7.75 o                         
 -10   6   9        207.12        222.77        11.09 o                         
  -9   6   9        219.53        224.15        10.74 o                         
  -8   6   9         67.00         74.29         7.20 o                         
  -7   6   9        983.70       1018.17        20.80 o                         
  -6   6   9       4469.83       4550.69        42.66 o                         
  -5   6   9         11.33         18.20         3.55 o                         
  -4   6   9       5998.11       5932.92        51.66 o                         
  -3   6   9          2.44          5.13         2.97 o                         
  -2   6   9       1218.89       1230.61        17.61 o                         
  -1   6   9        294.71        282.72         9.63 o                         
   0   6   9         20.10         39.49         5.50 o                         
   1   6   9        205.02        208.33        11.46 o                         
   2   6   9       3034.17       2971.77        43.77 o                         
   3   6   9        478.14        482.64        17.33 o                         
   4   6   9       3756.50       3721.42        64.20 o                         
   5   6   9         12.59         12.67         7.17 o                         
 -11   7   9         87.20         89.98         9.07 o                         
 -10   7   9       3837.88       3846.53        49.43 o                         
  -9   7   9       4698.12       4714.65        51.97 o                         
  -8   7   9       1306.56       1310.56        20.79 o                         
  -7   7   9        465.63        471.58        12.19 o                         
  -6   7   9        515.33        534.20        12.67 o                         
  -5   7   9       3432.10       3429.34        34.90 o                         
  -4   7   9       5153.03       5159.02        46.93 o                         
  -3   7   9        727.88        723.46        13.78 o                         
  -2   7   9       2451.82       2440.21        27.71 o                         
  -1   7   9       3855.69       3924.34        41.16 o                         
   0   7   9       2211.94       2215.45        32.31 o                         
   1   7   9        915.66        909.61        21.25 o                         
   2   7   9        274.58        273.25        12.30 o                         
   3   7   9       1294.18       1295.31        26.40 o                         
   4   7   9       2425.64       2388.05        40.69 o                         
 -11   8   9       2734.71       2779.34        41.90 o                         
 -10   8   9         76.58         76.32         8.34 o                         
  -9   8   9       2168.86       2189.33        31.66 o                         
  -8   8   9        114.64        109.09         7.46 o                         
  -7   8   9       5218.40       5264.44        52.27 o                         
  -6   8   9        281.00        263.57        11.29 o                         
  -5   8   9       2514.91       2546.94        30.55 o                         
  -4   8   9        364.16        392.78        11.36 o                         
  -3   8   9       4198.84       4179.80        44.74 o                         
  -2   8   9        327.09        355.85        12.83 o                         
  -1   8   9       1886.83       1871.44        25.10 o                         
   0   8   9          0.85          7.48         4.40 o                         
   1   8   9       2348.18       2260.35        34.24 o                         
   2   8   9        271.88        285.22        14.48 o                         
   3   8   9       2582.06       2585.58        51.12 o                         
   4   8   9          0.64         -1.36         4.98 o                         
 -10   9   9       3376.26       3404.52        55.49 o                         
  -9   9   9       1821.94       1806.40        36.80 o                         
  -8   9   9          5.11         14.05         4.79 o                         
  -7   9   9        324.15        314.87        12.76 o                         
  -6   9   9         15.67         22.22         4.90 o                         
  -5   9   9        719.18        714.73        15.08 o                         
  -4   9   9       5043.52       4958.97        46.90 o                         
  -3   9   9        209.74        223.72        10.42 o                         
  -2   9   9       4696.98       4601.12        51.26 o                         
  -1   9   9       4328.62       4320.31        52.97 o                         
   0   9   9         81.21         74.22         7.66 o                         
   1   9   9         94.31         98.55         8.28 o                         
   2   9   9         28.34         30.45         6.70 o                         
   3   9   9        224.13        241.50        15.18 o                         
  -9  10   9         66.03         65.25        10.08 o                         
  -8  10   9       1587.46       1639.68        30.52 o                         
  -7  10   9        248.07        241.48        11.44 o                         
  -6  10   9        630.75        645.95        17.77 o                         
  -5  10   9         25.65         19.67         4.48 o                         
  -4  10   9       4533.14       4442.13        60.22 o                         
  -3  10   9        805.85        811.48        18.05 o                         
  -2  10   9        976.36        984.82        21.01 o                         
  -1  10   9        126.96        137.57        10.66 o                         
   0  10   9        724.66        724.27        18.66 o                         
   1  10   9         13.53          9.94         5.19 o                         
   2  10   9       2437.94       2459.89        41.99 o                         
  -8  11   9        594.65        612.60        18.24 o                         
  -7  11   9        287.58        303.75        12.88 o                         
  -6  11   9        484.07        500.99        15.11 o                         
  -5  11   9         97.73         97.90         7.78 o                         
  -4  11   9       4584.19       4569.21        50.75 o                         
  -3  11   9        218.29        211.21        11.18 o                         
  -2  11   9       2532.68       2522.64        46.75 o                         
  -1  11   9       5204.65       5044.71        74.74 o                         
   0  11   9       1860.26       1874.36        35.12 o                         
   1  11   9          2.57          6.51         5.44 o                         
  -7  12   9       3899.94       3882.58        50.56 o                         
  -6  12   9         12.24         16.30         6.93 o                         
  -5  12   9       1902.41       1929.84        38.96 o                         
  -4  12   9         35.54         34.81         6.38 o                         
  -3  12   9        840.54        848.89        19.51 o                         
  -2  12   9        431.43        445.82        33.55 o                         
  -1  12   9       1654.51       1657.06        37.43 o                         
   0  12   9         43.02         34.90         8.29 o                         
 -12   0  10        176.33        195.67        15.99 o                         
 -10   0  10          7.68         42.11        15.10 o                         
  -8   0  10      10129.58       9977.05       142.83 o                         
  -6   0  10        922.66        972.46        18.56 o                         
  -4   0  10        503.51        481.96        13.62 o                         
  -2   0  10         44.20         81.18        22.61 o                         
   0   0  10       7336.80       7363.86       135.62 o                         
   2   0  10       1636.82       1601.26        50.15 o                         
   4   0  10         16.86         24.53        11.45 o                         
 -12   1  10       1850.79       1875.97        28.47 o                         
 -11   1  10       1630.61       1623.09        25.57 o                         
 -10   1  10       1486.70       1495.56        23.59 o                         
  -9   1  10        666.34        649.96        13.93 o                         
  -8   1  10        606.40        594.30        12.37 o                         
  -7   1  10          8.96         10.89         3.13 o                         
  -6   1  10       4001.90       3992.38        35.93 o                         
  -5   1  10        440.17        447.62         9.96 o                         
  -4   1  10       7451.90       7539.84        58.59 o                         
  -3   1  10       2033.27       2079.93        24.21 o                         
  -2   1  10       1123.16       1136.86        17.61 o                         
  -1   1  10       3815.35       3804.50        59.05 o                         
   0   1  10        667.44        678.61        16.19 o                         
   1   1  10        111.41        131.16         8.67 o                         
   2   1  10       3388.22       3446.26        58.76 o                         
   3   1  10       1802.86       1772.86        39.23 o                         
   4   1  10       4083.34       4141.62        70.20 o                         
 -12   2  10          1.32          5.96         5.00 o                         
 -11   2  10       5012.90       4994.59        53.54 o                         
 -10   2  10        155.94        157.18         9.03 o                         
  -9   2  10       5886.57       5735.43        54.64 o                         
  -8   2  10         79.79         87.29         5.99 o                         
  -7   2  10       2567.86       2570.59        28.61 o                         
  -6   2  10         53.18         55.51         4.64 o                         
  -5   2  10        123.80        128.78         6.72 o                         
  -4   2  10         53.98         56.90         4.61 o                         
  -3   2  10      12865.79      12864.54       102.38 o                         
  -2   2  10        111.38        129.18         6.91 o                         
  -1   2  10       8264.72       8382.08        90.78 o                         
   0   2  10          1.21         -2.17         3.50 o                         
   1   2  10        777.48        769.18        22.51 o                         
   2   2  10         48.51         66.17         7.39 o                         
   3   2  10        929.83        864.46        26.11 o                         
   4   2  10        106.89        107.94        11.85 o                         
 -12   3  10       1198.30       1254.60        29.08 o                         
 -11   3  10        609.33        637.88        18.26 o                         
 -10   3  10       2471.25       2338.66        33.89 o                         
  -9   3  10       1322.43       1322.62        28.24 o                         
  -8   3  10         75.78         72.64         6.84 o                         
  -7   3  10        793.37        785.37        14.77 o                         
  -6   3  10       5836.27       5819.14        53.32 o                         
  -5   3  10        383.64        398.05        10.43 o                         
  -4   3  10       5489.31       5474.63        53.50 o                         
  -3   3  10       2806.59       2843.46        35.29 o                         
  -2   3  10         42.26         71.66         8.31 o                         
  -1   3  10       1754.24       1764.79        26.05 o                         
   0   3  10       1295.97       1278.98        23.60 o                         
   1   3  10        516.30        486.51        16.40 o                         
   2   3  10       1536.41       1540.83        43.65 o                         
   3   3  10        566.82        582.10        21.74 o                         
   4   3  10       3630.01       3606.78        64.00 o                         
 -12   4  10         44.49         52.40         8.86 o                         
 -11   4  10        131.48        141.83         9.99 o                         
 -10   4  10         16.28         10.35         5.95 o                         
  -9   4  10        301.94        329.76        12.81 o                         
  -8   4  10       3406.52       3393.14        39.77 o                         
  -7   4  10        603.37        623.29        13.31 o                         
  -6   4  10       1629.51       1628.30        22.02 o                         
  -5   4  10         85.05         90.68         6.03 o                         
  -4   4  10         82.46         88.32         6.20 o                         
  -3   4  10          1.77          6.64         3.87 o                         
  -2   4  10         83.36         92.47         5.68 o                         
  -1   4  10        204.52        216.44         9.46 o                         
   0   4  10       4652.14       4534.79        62.60 o                         
   1   4  10         53.17         76.25         7.74 o                         
   2   4  10       2921.69       2909.74        51.37 o                         
   3   4  10         19.39         16.55         8.28 o                         
   4   4  10         14.31         12.52         7.49 o                         
 -11   5  10       2800.21       2814.80        41.20 o                         
 -10   5  10       1075.95       1100.05        21.36 o                         
  -9   5  10         99.84        120.65         8.50 o                         
  -8   5  10       1157.81       1159.33        20.86 o                         
  -7   5  10         82.97         98.68         6.85 o                         
  -6   5  10       4386.21       4415.97        41.95 o                         
  -5   5  10       1990.77       2007.76        33.09 o                         
  -4   5  10       6264.96       6247.93        60.31 o                         
  -3   5  10       2891.63       2898.58        31.44 o                         
  -2   5  10       1645.09       1663.47        21.72 o                         
  -1   5  10         20.65         23.90         5.01 o                         
   0   5  10        511.55        499.19        16.66 o                         
   1   5  10        803.22        796.25        19.87 o                         
   2   5  10       2030.41       1948.98        42.59 o                         
   3   5  10       3040.58       2981.10        64.12 o                         
   4   5  10       1677.74       1680.67        39.82 o                         
 -11   6  10       2393.26       2465.52        38.30 o                         
 -10   6  10         47.11         52.08         7.06 o                         
  -9   6  10       5245.03       5289.58        56.92 o                         
  -8   6  10        132.46        143.51         9.08 o                         
  -7   6  10       5163.36       5154.72        51.02 o                         
  -6   6  10        186.85        196.20         9.13 o                         
  -5   6  10       1201.00       1237.93        19.30 o                         
  -4   6  10       1434.16       1463.30        22.25 o                         
  -3   6  10       3057.07       3032.46        35.23 o                         
  -2   6  10        198.68        210.01         9.30 o                         
  -1   6  10       5846.24       5786.21        59.09 o                         
   0   6  10         53.32         47.29         6.50 o                         
   1   6  10       3817.57       3743.41        51.91 o                         
   2   6  10        220.52        231.56        14.34 o                         
   3   6  10        643.66        672.42        21.17 o                         
 -11   7  10        293.12        317.68        15.52 o                         
 -10   7  10        126.17        149.70         9.97 o                         
  -9   7  10       1164.09       1205.03        24.27 o                         
  -8   7  10        165.19        171.65        10.03 o                         
  -7   7  10         28.54         31.80         5.14 o                         
  -6   7  10       4374.59       4399.78        45.80 o                         
  -5   7  10        907.12        902.32        16.54 o                         
  -4   7  10       3258.30       3203.55        37.41 o                         
  -3   7  10       2689.31       2649.92        32.53 o                         
  -2   7  10         68.19         80.84         6.42 o                         
  -1   7  10        174.04        173.98        10.09 o                         
   0   7  10       1199.56       1162.52        24.91 o                         
   1   7  10       1047.02       1048.13        28.28 o                         
   2   7  10       3528.50       3452.17        46.54 o                         
   3   7  10        640.60        645.25        21.21 o                         
 -10   8  10        279.91        310.06        16.61 o                         
  -9   8  10        143.31        147.30        10.53 o                         
  -8   8  10       1315.38       1369.11        26.10 o                         
  -7   8  10        493.96        485.23        14.67 o                         
  -6   8  10       4122.30       4139.06        47.11 o                         
  -5   8  10       1033.61       1008.02        19.04 o                         
  -4   8  10        528.78        549.28        14.56 o                         
  -3   8  10         45.00         65.88        10.53 o                         
  -2   8  10        336.92        356.05        13.03 o                         
  -1   8  10        154.22        168.20        10.30 o                         
   0   8  10       2975.52       2916.36        44.56 o                         
   1   8  10         95.69        108.41         9.76 o                         
   2   8  10       3779.98       3760.70        54.78 o                         
  -9   9  10         21.31         35.04         6.96 o                         
  -8   9  10       1374.16       1374.30        25.45 o                         
  -7   9  10        412.42        418.46        14.53 o                         
  -6   9  10       2905.70       2926.84        37.79 o                         
  -5   9  10       1400.44       1432.59        23.05 o                         
  -4   9  10       2584.15       2521.13        34.80 o                         
  -3   9  10       2290.86       2287.49        32.39 o                         
  -2   9  10       2409.91       2370.43        39.53 o                         
  -1   9  10        198.85        204.68        11.54 o                         
   0   9  10        109.07        116.57        10.15 o                         
   1   9  10        247.62        268.91        14.66 o                         
  -8  10  10         78.12         78.07         9.90 o                         
  -7  10  10       2450.60       2415.73        34.02 o                         
  -6  10  10         21.47         19.36         5.23 o                         
  -5  10  10       3797.10       3720.87        55.54 o                         
  -4  10  10         15.55         20.97         5.21 o                         
  -3  10  10       1085.19       1102.47        21.52 o                         
  -2  10  10        210.90        235.01        14.02 o                         
  -1  10  10       5971.92       5843.96        75.62 o                         
   0  10  10         12.01         12.32         6.34 o                         
   1  10  10       2316.97       2271.07        40.21 o                         
  -7  11  10          2.73          4.58         4.82 o                         
  -6  11  10       4191.03       4291.99        50.10 o                         
  -5  11  10        631.42        601.64        16.77 o                         
  -4  11  10        717.97        718.23        17.75 o                         
  -3  11  10       2083.76       2063.09        38.07 o                         
  -2  11  10        114.04        105.13        10.41 o                         
  -1  11  10         10.75         14.71         6.71 o                         
 -11   0  11       4008.81       4046.63        70.62 o                         
  -9   0  11       1325.83       1340.76        30.11 o                         
  -7   0  11       1513.27       1509.99        35.38 o                         
  -5   0  11      10589.61      10723.45       126.31 o                         
  -3   0  11       1284.40       1328.87        30.01 o                         
  -1   0  11       1515.86       1469.05        36.77 o                         
   1   0  11       1235.86       1200.14        85.09 o                         
   3   0  11       6679.37       6422.84       183.41 o                         
 -12   1  11        761.88        718.41        19.54 o                         
 -11   1  11         84.91         91.80         7.86 o                         
 -10   1  11         50.27         62.86        10.50 o                         
  -9   1  11         17.10         12.48         4.78 o                         
  -8   1  11       6205.50       6181.49        61.58 o                         
  -7   1  11        103.07        113.40         7.56 o                         
  -6   1  11       5547.02       5635.88        52.96 o                         
  -5   1  11       3309.83       3416.47        36.34 o                         
  -4   1  11        447.77        448.74        12.11 o                         
  -3   1  11        764.70        765.98        14.96 o                         
  -2   1  11       1166.46       1142.93        19.84 o                         
  -1   1  11        502.08        533.71        15.44 o                         
   0   1  11       3854.54       3897.14        50.97 o                         
   1   1  11       1405.57       1368.29        31.44 o                         
   2   1  11       4306.34       4261.33        70.71 o                         
   3   1  11       1964.40       1983.42        43.81 o                         
 -12   2  11        528.81        524.29        17.67 o                         
 -11   2  11         56.72         65.32         8.13 o                         
 -10   2  11       2533.46       2525.98        36.08 o                         
  -9   2  11        204.94        200.79        10.10 o                         
  -8   2  11        238.43        227.50        10.69 o                         
  -7   2  11        366.42        368.78        11.50 o                         
  -6   2  11         23.06         19.80         4.38 o                         
  -5   2  11         31.00         36.82         4.90 o                         
  -4   2  11        195.12        184.42         8.80 o                         
  -3   2  11         53.19         59.30         5.45 o                         
  -2   2  11       6075.91       6172.33        63.07 o                         
  -1   2  11       1181.71       1175.01        22.92 o                         
   0   2  11        424.04        451.62        14.47 o                         
   1   2  11         51.72         74.09         9.20 o                         
   2   2  11         42.79         39.93         8.82 o                         
   3   2  11         34.24         32.41         8.29 o                         
 -11   3  11          5.52         -0.90         5.42 o                         
 -10   3  11        721.69        728.99        18.50 o                         
  -9   3  11        186.66        172.61        10.35 o                         
  -8   3  11       4716.19       4630.11        53.72 o                         
  -7   3  11        591.96        589.28        14.33 o                         
  -6   3  11       5459.13       5520.27        52.63 o                         
  -5   3  11       3406.25       3437.88        38.98 o                         
  -4   3  11       1358.14       1327.24        21.09 o                         
  -3   3  11          6.16         12.87         4.83 o                         
  -2   3  11        640.18        629.26        13.72 o                         
  -1   3  11         80.82         85.91         7.57 o                         
   0   3  11       5803.34       5768.73        76.83 o                         
   1   3  11       2225.23       2273.64        40.14 o                         
   2   3  11       4551.41       4530.84        74.13 o                         
   3   3  11        689.86        695.52        25.09 o                         
 -11   4  11       4059.97       4045.13        48.54 o                         
 -10   4  11         81.17         85.45         7.88 o                         
  -9   4  11       1731.24       1675.09        28.47 o                         
  -8   4  11         50.07         52.17         6.75 o                         
  -7   4  11       1255.45       1270.89        21.45 o                         
  -6   4  11        138.13        152.85         8.17 o                         
  -5   4  11       9948.25       9945.48        89.50 o                         
  -4   4  11        424.65        426.11        11.92 o                         
  -3   4  11       5513.90       5473.53        57.69 o                         
  -2   4  11        137.07        140.88         8.46 o                         
  -1   4  11       2224.28       2289.81        35.45 o                         
   0   4  11          8.96          4.81         4.99 o                         
   1   4  11       1402.16       1341.13        26.99 o                         
   2   4  11         10.17         10.62         8.23 o                         
   3   4  11       4227.89       4257.71        72.63 o                         
 -11   5  11       1280.48       1256.51        25.45 o                         
 -10   5  11        164.38        163.05        12.21 o                         
  -9   5  11        227.01        226.51        12.14 o                         
  -8   5  11       6369.14       6435.12        69.62 o                         
  -7   5  11        531.05        561.95        14.44 o                         
  -6   5  11        900.03        910.50        18.16 o                         
  -5   5  11       1392.03       1416.39        22.54 o                         
  -4   5  11         27.48         41.26         5.31 o                         
  -3   5  11       1224.22       1241.46        20.46 o                         
  -2   5  11        948.81        972.24        19.37 o                         
  -1   5  11        178.95        169.50        11.68 o                         
   0   5  11       3240.65       3209.20        46.64 o                         
   1   5  11         95.87        100.63         9.27 o                         
   2   5  11       2121.06       2073.58        41.34 o                         
 -10   6  11       1888.11       1930.76        30.74 o                         
  -9   6  11        178.44        187.10        10.80 o                         
  -8   6  11       1241.45       1281.63        24.80 o                         
  -7   6  11        630.97        625.36        15.36 o                         
  -6   6  11          3.13          6.10         4.18 o                         
  -5   6  11         38.14         43.70         5.36 o                         
  -4   6  11         72.77         91.21         7.52 o                         
  -3   6  11          4.27         11.74         4.14 o                         
  -2   6  11       3452.50       3410.13        44.88 o                         
  -1   6  11        358.92        352.57        16.14 o                         
   0   6  11       1126.23       1138.53        27.29 o                         
   1   6  11       1167.00       1154.66        27.86 o                         
   2   6  11         33.83         27.48         7.16 o                         
 -10   7  11       1510.48       1554.49        29.35 o                         
  -9   7  11          6.67          8.88         5.46 o                         
  -8   7  11       2176.96       2165.39        36.78 o                         
  -7   7  11        774.75        772.22        17.49 o                         
  -6   7  11       6152.67       6105.44        62.74 o                         
  -5   7  11        560.06        557.11        14.33 o                         
  -4   7  11       1018.07        994.93        20.02 o                         
  -3   7  11         39.25         37.16         5.50 o                         
  -2   7  11        678.05        698.80        17.40 o                         
  -1   7  11          9.72         12.86         5.34 o                         
   0   7  11       4717.16       4623.17        61.86 o                         
   1   7  11       2827.40       2828.31        44.91 o                         
  -9   8  11       3200.27       3152.32        44.89 o                         
  -8   8  11         49.45         60.07         8.37 o                         
  -7   8  11       1522.13       1567.83        29.43 o                         
  -6   8  11         93.10        121.21         9.10 o                         
  -5   8  11       1921.23       1946.24        30.16 o                         
  -4   8  11       1347.79       1342.22        24.01 o                         
  -3   8  11       9559.97       9437.96        98.39 o                         
  -2   8  11        361.31        342.92        15.74 o                         
  -1   8  11       1592.13       1630.00        49.39 o                         
   0   8  11         19.73         15.51         5.77 o                         
   1   8  11        587.96        609.94        20.13 o                         
  -8   9  11       2582.60       2568.96        41.74 o                         
  -7   9  11        728.05        754.38        19.03 o                         
  -6   9  11        415.24        408.53        15.44 o                         
  -5   9  11        488.90        503.69        15.89 o                         
  -4   9  11          2.00         10.10         4.42 o                         
  -3   9  11          1.88          2.09         4.92 o                         
  -2   9  11       1076.96       1097.80        26.02 o                         
  -1   9  11        171.98        180.95        14.13 o                         
   0   9  11       2501.14       2437.75        41.75 o                         
  -7  10  11        635.40        644.71        18.01 o                         
  -6  10  11         86.60        105.25         8.74 o                         
  -5  10  11         75.98         66.70         7.83 o                         
  -4  10  11        377.26        373.33        14.35 o                         
  -3  10  11          0.98         13.67         6.35 o                         
  -2  10  11       1255.95       1255.07        28.89 o                         
 -10   0  12        524.04        497.06        26.87 o                         
  -8   0  12        120.60        109.01        14.56 o                         
  -6   0  12        222.14        207.71        14.79 o                         
  -4   0  12       4537.71       4644.86        86.52 o                         
  -2   0  12         15.64         10.29         6.57 o                         
   0   0  12        423.18        405.06        26.37 o                         
   2   0  12        134.66        145.42        19.78 o                         
 -11   1  12        177.38        172.81        12.22 o                         
 -10   1  12       4728.30       4842.44        57.34 o                         
  -9   1  12         37.31         44.37         6.71 o                         
  -8   1  12       3674.80       3699.04        46.62 o                         
  -7   1  12       2276.12       2303.02        36.50 o                         
  -6   1  12        745.61        741.47        19.67 o                         
  -5   1  12        149.67        146.47         9.65 o                         
  -4   1  12        912.02        897.76        21.76 o                         
  -3   1  12         46.71         66.20         6.77 o                         
  -2   1  12       9177.16       9128.65       100.17 o                         
  -1   1  12       1486.82       1499.83        27.45 o                         
   0   1  12       3396.51       3428.42        54.76 o                         
   1   1  12        608.99        645.06        23.55 o                         
   2   1  12        174.79        156.37        19.63 o                         
 -11   2  12       1101.15       1110.67        25.62 o                         
 -10   2  12         37.01         36.45         7.34 o                         
  -9   2  12       4033.35       3982.26        57.86 o                         
  -8   2  12         15.55         15.00         5.54 o                         
  -7   2  12       6443.24       6464.25        69.96 o                         
  -6   2  12        300.42        316.61        12.01 o                         
  -5   2  12       2597.96       2583.84        33.87 o                         
  -4   2  12          0.53          0.69         4.56 o                         
  -3   2  12       2838.29       2808.93        37.94 o                         
  -2   2  12          6.56         14.85         7.66 o                         
  -1   2  12       1843.20       1882.31        34.97 o                         
   0   2  12         63.97         61.42         7.96 o                         
   1   2  12       5936.78       5915.91        90.73 o                         
   2   2  12        149.38        143.34        13.40 o                         
 -11   3  12        187.48        177.91        13.58 o                         
 -10   3  12       6360.30       6364.41        82.17 o                         
  -9   3  12         89.24        107.46         9.29 o                         
  -8   3  12        279.69        288.62        13.49 o                         
  -7   3  12       2216.11       2247.05        33.07 o                         
  -6   3  12        472.19        479.74        14.63 o                         
  -5   3  12         34.85         38.09         5.24 o                         
  -4   3  12        543.87        525.95        14.50 o                         
  -3   3  12        787.70        801.40        21.96 o                         
  -2   3  12       5015.98       5030.73        62.73 o                         
  -1   3  12        591.87        583.93        18.77 o                         
   0   3  12       1846.44       1856.73        40.23 o                         
   1   3  12       2633.29       2564.38        50.79 o                         
 -10   4  12         60.05         59.98         7.91 o                         
  -9   4  12        292.30        298.98        14.30 o                         
  -8   4  12        238.92        280.88        13.53 o                         
  -7   4  12          2.30          6.24         4.63 o                         
  -6   4  12        612.05        622.74        16.67 o                         
  -5   4  12        326.53        344.43        13.33 o                         
  -4   4  12       2643.87       2606.05        38.49 o                         
  -3   4  12         60.03         65.47         8.38 o                         
  -2   4  12        408.81        420.63        14.56 o                         
  -1   4  12       1706.03       1741.15        34.65 o                         
   0   4  12         87.77         95.14         9.15 o                         
   1   4  12        122.75        131.90        11.73 o                         
 -10   5  12       2740.50       2752.10        43.54 o                         
  -9   5  12        101.09        116.88         9.68 o                         
  -8   5  12       5500.02       5569.34        68.89 o                         
  -7   5  12       1210.24       1194.41        22.18 o                         
  -6   5  12        200.34        225.96        12.29 o                         
  -5   5  12        203.04        205.54        10.36 o                         
  -4   5  12       1031.14       1009.64        19.17 o                         
  -3   5  12        264.90        274.37        12.26 o                         
  -2   5  12       4178.34       4141.50        55.62 o                         
  -1   5  12        811.74        849.46        29.63 o                         
   0   5  12       4107.07       4023.94        63.50 o                         
   1   5  12        290.68        237.58        17.04 o                         
  -9   6  12       1071.45       1061.21        25.68 o                         
  -8   6  12         85.68         90.62         8.73 o                         
  -7   6  12       5841.07       5912.84        66.17 o                         
  -6   6  12        692.98        682.55        17.61 o                         
  -5   6  12       5334.63       5210.75        55.41 o                         
  -4   6  12        625.78        616.19        15.10 o                         
  -3   6  12       1661.38       1675.39        31.08 o                         
  -2   6  12        152.44        156.04        14.43 o                         
  -1   6  12       1757.24       1719.98        32.84 o                         
   0   6  12         56.76         56.47         7.73 o                         
  -9   7  12        385.29        405.74        25.14 o                         
  -8   7  12       1140.12       1148.81        25.44 o                         
  -7   7  12        119.28        130.24         9.81 o                         
  -6   7  12        525.69        545.90        17.21 o                         
  -5   7  12        474.67        465.35        16.03 o                         
  -4   7  12       1250.90       1259.23        23.53 o                         
  -3   7  12         77.60         97.55         9.14 o                         
  -2   7  12       2916.47       2959.75        51.43 o                         
  -1   7  12        523.06        508.14        20.15 o                         
  -8   8  12         76.13        101.15        10.06 o                         
  -7   8  12          3.65          8.55         5.64 o                         
  -6   8  12        102.44        100.99        12.55 o                         
  -5   8  12          4.80         11.52         5.27 o                         
  -4   8  12       1816.42       1810.30        31.08 o                         
  -3   8  12          2.84          6.46         6.21 o                         
  -2   8  12        646.17        640.61        22.40 o                         
  -6   9  12        187.08        186.17        14.12 o                         
  -5   9  12          7.15          3.97         4.67 o                         
  -4   9  12       1992.25       2058.99        32.17 o                         
  -9   0  13       2000.29       1995.79        54.52 o                         
  -7   0  13       4028.44       4101.27       100.07 o                         
  -5   0  13       2927.35       2900.73        64.22 o                         
  -3   0  13       2716.57       2729.19        51.50 o                         
  -1   0  13       6674.37       6784.01       114.49 o                         
 -10   1  13       1377.65       1454.49        35.84 o                         
  -9   1  13        926.13        925.87        25.22 o                         
  -8   1  13        614.20        621.94        22.71 o                         
  -7   1  13       1109.23       1116.96        38.97 o                         
  -6   1  13        991.66        997.27        24.29 o                         
  -5   1  13         35.83         40.89         7.31 o                         
  -4   1  13       5985.53       6018.71        75.97 o                         
  -3   1  13       1291.27       1307.55        25.17 o                         
  -2   1  13        937.09        972.35        27.30 o                         
  -1   1  13        726.96        726.62        21.40 o                         
   0   1  13        160.29        176.52        14.75 o                         
 -10   2  13        296.24        289.33        16.73 o                         
  -9   2  13         13.23         13.60         7.67 o                         
  -8   2  13        660.81        672.97        26.65 o                         
  -7   2  13         18.43         42.23         9.99 o                         
  -6   2  13       1207.97       1271.75        25.55 o                         
  -5   2  13         11.45         14.72         5.45 o                         
  -4   2  13         63.99         77.35        10.80 o                         
  -3   2  13        236.87        240.04        13.64 o                         
  -2   2  13         61.75         79.99        13.01 o                         
  -1   2  13        639.29        633.33        25.51 o                         
   0   2  13        131.94        127.39        12.51 o                         
  -9   3  13        687.07        690.95        20.89 o                         
  -8   3  13         37.13         42.87         7.60 o                         
  -7   3  13        453.43        498.35        20.25 o                         
  -6   3  13        991.35       1010.85        30.32 o                         
  -5   3  13        129.74        131.75         9.27 o                         
  -4   3  13       7844.12       7887.22        86.43 o                         
  -3   3  13         14.76         25.79         7.55 o                         
  -2   3  13       2157.15       2131.81        44.29 o                         
  -1   3  13        958.63        982.90        28.50 o                         
  -9   4  13       5272.87       5279.26        63.10 o                         
  -8   4  13          0.11         -0.16         5.45 o                         
  -7   4  13       4441.64       4460.01        58.94 o                         
  -6   4  13        182.37        174.82        10.78 o                         
  -5   4  13       2633.19       2607.89        37.10 o                         
  -4   4  13         20.05         16.06         5.11 o                         
  -3   4  13       2615.11       2588.35        45.29 o                         
  -2   4  13        266.98        276.06        18.79 o                         
  -1   4  13       5733.75       5784.91        89.27 o                         
  -8   5  13        946.28        949.73        24.00 o                         
  -7   5  13          1.91          2.92         5.33 o                         
  -6   5  13        596.92        588.56        17.16 o                         
  -5   5  13        618.27        633.06        17.15 o                         
  -4   5  13       5113.35       5234.29        67.15 o                         
  -3   5  13       1105.99       1136.32        25.36 o                         
  -2   5  13        517.90        561.83        26.72 o                         
  -8   6  13         76.80         70.37         9.05 o                         
  -7   6  13        102.06        109.27        10.13 o                         
  -6   6  13        909.44        928.12        22.91 o                         
  -5   6  13       1090.45       1084.37        22.39 o                         
  -4   6  13         22.67         33.13         6.19 o                         
  -3   6  13        848.09        912.88        29.50 o                         
  -6   7  13       2742.76       2743.05        42.40 o                         
  -5   7  13        111.12        107.32         9.73 o                         
  -4   7  13       3422.11       3418.06        50.92 o                         
  -8   0  14         32.13        102.61        66.65 o                         
  -6   0  14         31.52         26.87         9.49 o                         
  -4   0  14         52.12         59.58        13.66 o                         
  -8   1  14       2090.65       2170.02        45.80 o                         
  -7   1  14         38.01         31.77         8.84 o                         
  -6   1  14       5907.59       6132.37        87.78 o                         
  -5   1  14        262.77        269.31        15.10 o                         
  -4   1  14        360.18        405.14        18.29 o                         
  -3   1  14        295.68        273.40        17.32 o                         
  -8   2  14          0.05          1.06         6.96 o                         
  -7   2  14       1446.49       1469.89        41.25 o                         
  -6   2  14          1.51         15.62         6.13 o                         
  -5   2  14       3294.85       3343.62        62.26 o                         
  -4   2  14         38.31         46.36         7.78 o                         
  -3   2  14       5047.37       5132.40        82.19 o                         
  -7   3  14          3.53          1.16         6.33 o                         
  -6   3  14       4884.79       5114.79        70.05 o                         
  -5   3  14        765.54        774.77        20.49 o                         
  -4   3  14        494.86        509.83        21.89 o                         
  -5   4  14          5.75         11.19         5.19 o                         
                                                                                
